# Supplementary material for: Fluid-electrolyte homeostasis requires histone deacetylase function
Source: JCI Insight. 2020 Aug 20;5(16):e137792. doi: 10.1172/jci.insight.137792 (PMC7455138; doi:10.1172/jci.insight.137792)
Supplement: Supplemental Table 9 [file jciinsight-5-137792-s035.xlsx]

## Sheet: Readme
Hyndman et al. 2020
Single, nuclear RNA sequencing from a control male, control female, iPax8 Hdac1/Hdac2 KO male and iPax8 Hdac1/Hdac2 KO female
these markers were identified using Seurat v.3.1.0 SCTtransformed, integrated data.
Averge log2 fold change = log2 (Cluster of interest)/log2(all other clusters)

## Sheet: everyone.markers
gene	p_val	avg_logFC	pct.1	pct.2	p_val_adj	cluster	Name
Magi2	3.61416e-202	7.7934	1	0.318	1.08425e-198	1	podocyte
Ptpro	4.04262e-202	8.02869	1	0.06	1.21279e-198	1	podocyte
Pard3b	5.32589e-201	11.8681	1	0.336	1.59777e-197	1	podocyte
Srgap1	6.23979e-201	8.23742	0.997	0.19	1.87194e-197	1	podocyte
Thsd7a	1.04619e-200	5.85133	1	0.161	3.13858e-197	1	podocyte
Synpo	1.269e-200	9.11888	0.997	0.091	3.807e-197	1	podocyte
Gm29266	1.8836e-200	7.99204	1	0.112	5.65079e-197	1	podocyte
Plce1	5.22438e-200	6.63623	0.997	0.089	1.56731e-196	1	podocyte
Podxl	7.7463e-198	6.38961	1	0.141	2.32389e-194	1	podocyte
Nphs1	2.18158e-197	8.73309	0.987	0.022	6.54474e-194	1	podocyte
Arhgap28	1.59422e-196	8.01867	0.99	0.091	4.78267e-193	1	podocyte
Nebl	2.49247e-196	7.27416	0.99	0.068	7.47742e-193	1	podocyte
Dock4	3.87399e-196	9.90882	0.997	0.34	1.1622e-192	1	podocyte
Cdc14a	4.40377e-194	9.07696	0.994	0.247	1.32113e-190	1	podocyte
Zfp385b	7.90663e-190	9.60664	0.99	0.281	2.37199e-186	1	podocyte
Dach1	3.63164e-189	8.17868	0.997	0.297	1.08949e-185	1	podocyte
Sema3e	1.57165e-188	10.244	0.974	0.071	4.71496e-185	1	podocyte
Robo2	1.58353e-186	2.07376	0.994	0.126	4.7506e-183	1	podocyte
Wt1os	7.67888e-186	7.66236	0.971	0.036	2.30366e-182	1	podocyte
Wt1	1.98082e-184	5.49663	0.965	0.046	5.94245e-181	1	podocyte
Sncaip	6.94078e-184	7.30906	0.977	0.112	2.08223e-180	1	podocyte
Nphs2	1.45381e-183	11.3941	0.968	0.066	4.36143e-180	1	podocyte
Tmod3	8.36395e-182	8.39603	0.977	0.256	2.50919e-178	1	podocyte
Tdrd5	2.24672e-177	15.5206	0.949	0.045	6.74017e-174	1	podocyte
Plekhg1	8.24263e-174	7.03222	0.994	0.271	2.47279e-170	1	podocyte
Ntng2	7.04839e-173	6.06588	0.949	0.145	2.11452e-169	1	podocyte
Tmem150c	4.93954e-172	6.94465	0.958	0.077	1.48186e-168	1	podocyte
Mertk	2.89752e-168	8.03273	0.974	0.372	8.69257e-165	1	podocyte
Gabrb1	7.12706e-165	9.53495	0.939	0.152	2.13812e-161	1	podocyte
Tmem108	3.40898e-164	6.02814	0.965	0.253	1.02269e-160	1	podocyte
Sema3g	9.57587e-164	7.6218	0.932	0.084	2.87276e-160	1	podocyte
Maml3	9.79159e-164	6.03703	0.965	0.322	2.93748e-160	1	podocyte
Dock5	1.88465e-163	7.74602	0.971	0.286	5.65395e-160	1	podocyte
Clic5	2.24516e-163	7.47484	0.965	0.229	6.73547e-160	1	podocyte
Galnt10	4.83728e-160	7.82451	0.926	0.155	1.45118e-156	1	podocyte
Zbtb7c	4.2002e-159	4.64464	0.942	0.212	1.26006e-155	1	podocyte
Lrch1	2.30231e-155	3.43342	0.977	0.357	6.90694e-152	1	podocyte
St3gal1	8.55266e-150	5.68873	0.92	0.154	2.5658e-146	1	podocyte
Myom2	4.77629e-149	8.02406	0.887	0.025	1.43289e-145	1	podocyte
Prkg1	1.00671e-148	4.08459	0.981	0.205	3.02014e-145	1	podocyte
Pag1	3.54438e-148	6.48723	0.923	0.217	1.06331e-144	1	podocyte
Raver2	1.55698e-147	7.18798	0.897	0.122	4.67095e-144	1	podocyte
Lrrfip1	2.29371e-146	4.98322	0.945	0.265	6.88114e-143	1	podocyte
Coro2b	2.13757e-145	6.13917	0.91	0.104	6.4127e-142	1	podocyte
Sulf1	6.94804e-145	6.83431	0.887	0.122	2.08441e-141	1	podocyte
Fyn	3.49779e-144	2.97415	0.9	0.155	1.04934e-140	1	podocyte
Tmtc1	4.65662e-144	3.96738	0.92	0.191	1.39699e-140	1	podocyte
Shroom3	7.30502e-144	3.92301	0.965	0.322	2.19151e-140	1	podocyte
Astn2	3.33085e-143	5.41912	0.891	0.161	9.99255e-140	1	podocyte
9530026P05Rik	9.18969e-132	1.62496	0.936	0.315	2.75691e-128	1	podocyte
Plat	6.7148e-131	4.19452	0.814	0.118	2.01444e-127	1	podocyte
Dpp4	3.04417e-130	7.71373	0.91	0.312	9.1325e-127	1	podocyte
St3gal6	5.97952e-129	5.65038	0.9	0.297	1.79386e-125	1	podocyte
C1qtnf1	8.91349e-129	6.15645	0.852	0.075	2.67405e-125	1	podocyte
Elmo1	9.00401e-129	2.32754	0.897	0.142	2.7012e-125	1	podocyte
Sox5	7.93331e-128	3.48319	0.923	0.285	2.37999e-124	1	podocyte
Rab3b	1.78756e-126	9.02881	0.855	0.122	5.36267e-123	1	podocyte
Tjp1	1.27656e-124	6.86512	0.894	0.297	3.82969e-121	1	podocyte
Myo1d	2.66788e-123	1.79493	0.916	0.365	8.00365e-120	1	podocyte
St6gal1	1.67595e-122	3.2736	0.865	0.153	5.02785e-119	1	podocyte
Kirrel	4.93005e-122	2.82127	0.868	0.087	1.47901e-118	1	podocyte
Pde3a	7.60225e-122	2.67736	0.894	0.121	2.28067e-118	1	podocyte
Kank1	1.16162e-118	5.23166	0.894	0.339	3.48486e-115	1	podocyte
Plekhh2	3.45931e-118	4.38803	0.846	0.128	1.03779e-114	1	podocyte
Myof	8.80842e-118	4.40826	0.855	0.243	2.64253e-114	1	podocyte
Mcc	8.98224e-117	1.79836	0.897	0.225	2.69467e-113	1	podocyte
Ptchd4	7.94632e-116	6.06028	0.833	0.079	2.3839e-112	1	podocyte
C1qtnf7	1.58311e-114	2.9602	0.849	0.095	4.74932e-111	1	podocyte
H2-Q7	1.065e-113	5.38801	0.836	0.108	3.19499e-110	1	podocyte
Alcam	6.89959e-113	1.88243	0.881	0.257	2.06988e-109	1	podocyte
Ntrk3	1.44842e-112	4.7259	0.842	0.053	4.34526e-109	1	podocyte
Agrp	6.72684e-112	9.03881	0.859	0.182	2.01805e-108	1	podocyte
Zfp521	1.11387e-111	3.74178	0.855	0.184	3.3416e-108	1	podocyte
Nes	5.23171e-111	6.94281	0.788	0.126	1.56951e-107	1	podocyte
Ephb1	2.07454e-110	4.03806	0.836	0.092	6.22362e-107	1	podocyte
Parva	1.93576e-109	3.9014	0.887	0.329	5.80729e-106	1	podocyte
Epha6	7.01425e-108	6.23011	0.804	0.132	2.10427e-104	1	podocyte
Lmx1b	2.44986e-107	8.82888	0.839	0.04	7.34958e-104	1	podocyte
Mafb	4.46537e-106	6.22646	0.801	0.147	1.33961e-102	1	podocyte
Sgip1	6.62901e-106	5.5133	0.83	0.067	1.9887e-102	1	podocyte
Tm4sf1	2.6168e-104	2.404	0.836	0.138	7.85041e-101	1	podocyte
Usp13	2.16311e-103	6.50243	0.804	0.116	6.48933e-100	1	podocyte
Npr3	6.36894e-102	2.90975	0.814	0.103	1.91068e-98	1	podocyte
Cmtm7	3.24301e-100	5.09961	0.807	0.14	9.72902e-97	1	podocyte
Iqgap2	3.34812e-100	3.75194	0.859	0.296	1.00443e-96	1	podocyte
Frmd6	1.73857e-97	3.43338	0.81	0.196	5.21571e-94	1	podocyte
Arhgap23	5.18767e-97	1.88742	0.791	0.253	1.5563e-93	1	podocyte
Atp8b1	5.02008e-95	2.91983	0.826	0.191	1.50602e-91	1	podocyte
2020-09-11	2.75413e-89	1.13085	0.855	0.275	8.26239e-86	1	podocyte
Zdhhc14	1.26041e-88	1.52149	0.823	0.29	3.78124e-85	1	podocyte
Gm3772	1.51423e-88	8.04768	0.759	0.064	4.54268e-85	1	podocyte
Pde10a	1.46978e-87	2.37543	0.807	0.153	4.40933e-84	1	podocyte
H2-Q6	1.5876e-87	6.36321	0.717	0.109	4.7628e-84	1	podocyte
Vim	2.9748e-87	3.02796	0.733	0.127	8.92439e-84	1	podocyte
Gas7	1.56228e-85	1.83479	0.791	0.146	4.68685e-82	1	podocyte
Loxl2	2.17279e-85	3.10691	0.756	0.133	6.51838e-82	1	podocyte
Amph	4.99385e-85	3.63284	0.752	0.143	1.49815e-81	1	podocyte
Inf2	5.64084e-85	4.65382	0.73	0.129	1.69225e-81	1	podocyte
Tspan15	2.5591e-82	2.14431	0.762	0.154	7.6773e-79	1	podocyte
Dse	1.31655e-81	1.339	0.765	0.137	3.94966e-78	1	podocyte
Grk5	6.44228e-79	0.410814	0.81	0.296	1.93268e-75	1	podocyte
Zfp423	1.43592e-78	4.06048	0.765	0.118	4.30775e-75	1	podocyte
Slamf6	3.24429e-78	1.52895	0.666	0.042	9.73286e-75	1	podocyte
Dpysl2	1.46936e-77	2.78687	0.746	0.148	4.40808e-74	1	podocyte
Dcdc2a	8.89969e-77	2.98121	0.788	0.223	2.66991e-73	1	podocyte
Itga2	3.09654e-76	2.0195	0.72	0.116	9.28961e-73	1	podocyte
Rnf150	9.67458e-76	1.45318	0.749	0.128	2.90237e-72	1	podocyte
Unc5c	1.28597e-75	2.68705	0.826	0.309	3.85791e-72	1	podocyte
Tlr7	5.32243e-74	4.90404	0.701	0.065	1.59673e-70	1	podocyte
Xkr4	1.19463e-73	3.68837	0.736	0.172	3.5839e-70	1	podocyte
Fam212a	1.1715e-72	2.41745	0.675	0.089	3.5145e-69	1	podocyte
Elf4	8.58992e-72	0.671847	0.73	0.138	2.57698e-68	1	podocyte
Gmds	3.36496e-71	5.03504	0.82	0.353	1.00949e-67	1	podocyte
Pitpnm3	5.95e-70	5.03244	0.698	0.128	1.785e-66	1	podocyte
Tspan5	4.3647e-69	2.42705	0.791	0.348	1.30941e-65	1	podocyte
Gm2164	9.68903e-69	1.75719	0.672	0.131	2.90671e-65	1	podocyte
Cdkn1c	2.06795e-68	5.14399	0.711	0.145	6.20385e-65	1	podocyte
Gm32036	4.98985e-68	2.3596	0.678	0.069	1.49695e-64	1	podocyte
1700025G04Rik	8.25464e-68	2.49457	0.733	0.201	2.47639e-64	1	podocyte
Rhbdl3	1.79012e-67	2.98762	0.746	0.177	5.37036e-64	1	podocyte
Dync1i1	1.94476e-65	10.1345	0.727	0.102	5.83429e-62	1	podocyte
Hey2	9.35306e-65	1.5395	0.672	0.089	2.80592e-61	1	podocyte
D830026I12Rik	1.44659e-64	0.921421	0.675	0.078	4.33976e-61	1	podocyte
Sybu	2.12659e-64	3.41458	0.691	0.158	6.37976e-61	1	podocyte
Dgkh	4.29925e-64	0.895773	0.823	0.344	1.28977e-60	1	podocyte
Anks1b	6.74314e-64	5.14031	0.723	0.196	2.02294e-60	1	podocyte
Pbx3	8.13971e-64	2.86389	0.833	0.325	2.44191e-60	1	podocyte
Ndn	9.10271e-63	1.13545	0.653	0.113	2.73081e-59	1	podocyte
Krt15	1.12847e-62	0.58487	0.617	0.08	3.3854e-59	1	podocyte
Il6ra	4.00014e-62	3.11039	0.704	0.11	1.20004e-58	1	podocyte
Prelid3a	5.53199e-61	4.61875	0.662	0.073	1.6596e-57	1	podocyte
B230322F03Rik	6.72563e-61	1.14785	0.672	0.127	2.01769e-57	1	podocyte
Agpat4	4.89908e-60	0.707146	0.701	0.149	1.46972e-56	1	podocyte
Hrh1	1.46871e-58	2.37671	0.617	0.064	4.40612e-55	1	podocyte
Carns1	2.09728e-58	4.07154	0.666	0.096	6.29185e-55	1	podocyte
Pappa2	2.83936e-58	2.39258	0.669	0.054	8.51808e-55	1	podocyte
Hapln3	7.04901e-58	1.0735	0.666	0.083	2.1147e-54	1	podocyte
Hs3st3a1	1.60597e-57	5.18381	0.711	0.115	4.8179e-54	1	podocyte
Kynu	1.65861e-57	1.76511	0.071	0.315	4.97584e-54	1	podocyte
Pls3	3.67934e-57	3.59841	0.723	0.23	1.1038e-53	1	podocyte
Olfml2b	3.74534e-57	0.957366	0.65	0.124	1.1236e-53	1	podocyte
Kcna6	1.41267e-56	1.71377	0.669	0.123	4.23802e-53	1	podocyte
Gfra3	3.39242e-56	1.90617	0.666	0.099	1.01773e-52	1	podocyte
AC102815.1	3.7764e-56	2.0412	0.63	0.051	1.13292e-52	1	podocyte
Adcy5	9.64117e-56	1.22171	0.672	0.099	2.89235e-52	1	podocyte
Col4a3	3.77161e-55	4.61451	0.797	0.392	1.13148e-51	1	podocyte
Ankrd1	1.03885e-54	1.67823	0.64	0.079	3.11655e-51	1	podocyte
AC135964.2	2.69328e-51	1.86797	0.084	0.256	8.07985e-48	1	podocyte
Gm12979	1.25131e-50	1.60439	0.621	0.088	3.75392e-47	1	podocyte
Sh2d4a	4.55018e-49	2.71914	0.73	0.225	1.36505e-45	1	podocyte
Runx1t1	7.77175e-48	0.628578	0.646	0.115	2.33152e-44	1	podocyte
Pygo1	2.00993e-47	1.18162	0.659	0.123	6.02979e-44	1	podocyte
Il31ra	2.37476e-47	2.08355	0.627	0.163	7.12428e-44	1	podocyte
Gm45004	3.27726e-47	3.9909	0.64	0.027	9.83179e-44	1	podocyte
Gabra4	7.87406e-47	6.79006	0.64	0.064	2.36222e-43	1	podocyte
Ddn	1.85338e-46	7.31148	0.682	0.069	5.56014e-43	1	podocyte
Fam78b	4.07665e-46	5.21381	0.656	0.125	1.223e-42	1	podocyte
D16Ertd472e	6.628e-44	2.18171	0.617	0.124	1.9884e-40	1	podocyte
Nr4a1	6.81522e-44	1.35518	0.553	0.118	2.04457e-40	1	podocyte
Gm13814	2.50822e-43	6.92775	0.656	0.031	7.52466e-40	1	podocyte
Med12l	7.76271e-43	2.00208	0.666	0.196	2.32881e-39	1	podocyte
Gm28154	1.37519e-42	1.74687	0.588	0.078	4.12558e-39	1	podocyte
Zfp300	2.19066e-42	1.58482	0.633	0.149	6.57197e-39	1	podocyte
Cxcl1	6.54593e-41	1.62841	0.588	0.173	1.96378e-37	1	podocyte
Gm13936	1.01005e-40	2.18242	0.688	0.179	3.03015e-37	1	podocyte
Gm15866	1.66107e-40	4.7965	0.614	0.074	4.98322e-37	1	podocyte
Rbm24	4.16535e-40	1.79161	0.505	0.022	1.2496e-36	1	podocyte
Asic2	6.11675e-40	5.2106	0.653	0.106	1.83503e-36	1	podocyte
Rasl11a	9.00409e-40	5.3518	0.627	0.157	2.70123e-36	1	podocyte
Asb4	2.10833e-39	1.37699	0.605	0.088	6.325e-36	1	podocyte
Snx31	3.64971e-39	1.61539	0.633	0.119	1.09491e-35	1	podocyte
2010013B24Rik	1.05188e-37	1.77089	0.605	0.104	3.15563e-34	1	podocyte
Rnf144b	3.21487e-37	3.07241	0.624	0.164	9.64462e-34	1	podocyte
Opcml	4.36899e-37	7.82557	0.605	0.156	1.3107e-33	1	podocyte
Cdh6	1.99624e-36	1.67183	0.122	0.268	5.98871e-33	1	podocyte
Olfr1034	9.68535e-36	1.41382	0.363	0.051	2.9056e-32	1	podocyte
Gm20655	1.24093e-35	2.24227	0.624	0.125	3.7228e-32	1	podocyte
Il27ra	2.44121e-35	0.279931	0.273	0.114	7.32362e-32	1	podocyte
Aff3	1.33483e-33	0.517593	0.65	0.17	4.00449e-30	1	podocyte
Scel	7.05473e-33	0.850343	0.614	0.1	2.11642e-29	1	podocyte
Wipf3	1.11685e-32	5.37085	0.646	0.104	3.35056e-29	1	podocyte
Mamdc2	3.73386e-31	2.37969	0.553	0.079	1.12016e-27	1	podocyte
Tspan2	4.30142e-30	6.30572	0.592	0.065	1.29043e-26	1	podocyte
Zfp979	4.81543e-30	1.35565	0.273	0.084	1.44463e-26	1	podocyte
Auts2	4.85054e-29	0.514775	0.743	0.438	1.45516e-25	1	podocyte
Tmem196	1.04301e-28	1.32883	0.283	0.1	3.12904e-25	1	podocyte
Steap4	6.20377e-27	1.13267	0.286	0.138	1.86113e-23	1	podocyte
Tcf21	1.00076e-26	5.08215	0.588	0.134	3.00228e-23	1	podocyte
Anxa2	3.33089e-26	3.29647	0.617	0.165	9.99266e-23	1	podocyte
Brinp1	3.67668e-26	1.90601	0.363	0.11	1.10301e-22	1	podocyte
Arhgef26	9.99917e-26	0.991233	0.601	0.136	2.99975e-22	1	podocyte
Dock11	1.07765e-25	1.19879	0.498	0.15	3.23295e-22	1	podocyte
Myo3a	6.61935e-25	0.435325	0.338	0.13	1.9858e-21	1	podocyte
Gm11210	1.93253e-24	1.52015	0.498	0.101	5.79759e-21	1	podocyte
Cldn5	3.15851e-24	3.51799	0.576	0.087	9.47552e-21	1	podocyte
Vash1	4.88223e-24	2.86465	0.527	0.091	1.46467e-20	1	podocyte
Vtcn1	1.40378e-23	3.87696	0.553	0.131	4.21133e-20	1	podocyte
Vgll3	4.74327e-22	1.9669	0.527	0.081	1.42298e-18	1	podocyte
Ggt5	4.69193e-21	2.14657	0.505	0.089	1.40758e-17	1	podocyte
Atp12a	4.88335e-21	1.66609	0.325	0.156	1.46501e-17	1	podocyte
Itgbl1	6.01709e-21	1.98918	0.498	0.195	1.80513e-17	1	podocyte
Samd5	2.83944e-20	3.62486	0.537	0.095	8.51831e-17	1	podocyte
Anxa3	7.67585e-20	1.49299	0.556	0.142	2.30275e-16	1	podocyte
Cuedc1	1.88628e-19	1.69011	0.585	0.285	5.65885e-16	1	podocyte
Syt9	9.64047e-19	2.47524	0.508	0.097	2.89214e-15	1	podocyte
Ncam1	2.18766e-18	0.650662	0.592	0.21	6.56297e-15	1	podocyte
Slco2a1	2.72259e-18	1.10193	0.579	0.178	8.16777e-15	1	podocyte
Tmsb4x	3.5414e-16	2.54468	0.582	0.261	1.06242e-12	1	podocyte
9130410C08Rik	4.51596e-16	5.70767	0.543	0.039	1.35479e-12	1	podocyte
Acsm3	4.73203e-16	0.895435	0.395	0.198	1.41961e-12	1	podocyte
Adamts16	7.83883e-16	0.943545	0.28	0.115	2.35165e-12	1	podocyte
Ltbp4	1.09786e-15	0.67752	0.338	0.142	3.29357e-12	1	podocyte
Camk2d	1.55398e-15	1.75418	0.598	0.372	4.66194e-12	1	podocyte
St6galnac6	1.48673e-14	1.38718	0.511	0.148	4.46018e-11	1	podocyte
Nceh1	3.46312e-14	0.312146	0.17	0.291	1.03894e-10	1	podocyte
Gm867	1.55137e-13	0.783669	0.486	0.123	4.65411e-10	1	podocyte
Sema7a	1.73078e-13	1.25269	0.305	0.075	5.19235e-10	1	podocyte
Nell2	2.24538e-13	4.17965	0.531	0.142	6.73615e-10	1	podocyte
Slc41a2	7.94742e-13	3.51235	0.572	0.176	2.38423e-09	1	podocyte
Anxa1	1.9888e-12	2.95508	0.489	0.134	5.96639e-09	1	podocyte
Tgfbr3	9.05396e-12	1.85415	0.595	0.317	2.71619e-08	1	podocyte
F2r	1.43317e-11	0.898484	0.26	0.145	4.29952e-08	1	podocyte
mt-Co3	2.4107e-11	1.26862	0.289	0.386	7.23211e-08	1	podocyte
Peak1	4.87356e-11	2.69661	0.264	0.414	1.46207e-07	1	podocyte
Gm16048	2.95392e-10	3.17105	0.479	0.065	8.86177e-07	1	podocyte
Gm16070	3.65687e-10	0.827763	0.463	0.099	1.09706e-06	1	podocyte
Bcar3	7.6025e-10	1.52939	0.54	0.212	2.28075e-06	1	podocyte
Ust	9.58543e-10	0.717566	0.482	0.134	2.87563e-06	1	podocyte
5033421B08Rik	1.05223e-09	1.19174	0.498	0.122	3.1567e-06	1	podocyte
Gpr34	4.73208e-09	1.37442	0.505	0.156	1.41962e-05	1	podocyte
Gbp2b	5.59767e-09	1.29495	0.36	0.139	1.6793e-05	1	podocyte
Nupr1	1.03582e-08	2.16466	0.508	0.13	3.10746e-05	1	podocyte
Kcng2	7.18407e-08	3.90304	0.505	0.072	0.000215522	1	podocyte
Apba1	1.29084e-07	0.420228	0.325	0.124	0.000387253	1	podocyte
Fam114a1	2.27648e-07	1.143	0.347	0.165	0.000682944	1	podocyte
Siglecg	3.18684e-07	1.63008	0.309	0.13	0.000956053	1	podocyte
Gipc3	4.39337e-07	2.12345	0.254	0.075	0.00131801	1	podocyte
Pcdh19	5.33547e-07	1.23198	0.331	0.145	0.00160064	1	podocyte
Sparc	1.09428e-06	0.376373	0.489	0.199	0.00328285	1	podocyte
Luzp2	1.06057e-05	1.33397	0.254	0.132	0.0318171	1	podocyte
Gm16083	3.16319e-05	3.81056	0.489	0.164	0.0948958	1	podocyte
Dusp8	3.26677e-05	1.66522	0.277	0.111	0.098003	1	podocyte
Dmd	4.09392e-05	0.688832	0.26	0.272	0.122818	1	podocyte
Asb15	9.97015e-05	2.3987	0.486	0.069	0.299104	1	podocyte
Gm553	0.000157788	0.519472	0.386	0.156	0.473363	1	podocyte
Stxbp1	0.000164139	2.23498	0.444	0.177	0.492418	1	podocyte
Hs3st3b1	0.000173582	0.681677	0.322	0.129	0.520747	1	podocyte
Lhfpl3	0.000199643	1.47466	0.312	0.152	0.598928	1	podocyte
Ncf2	0.000264147	1.35494	0.331	0.12	0.792442	1	podocyte
Sspn	0.0006853	0.349774	0.421	0.202	1	1	podocyte
A930012L18Rik	0.00164276	1.2368	0.405	0.156	1	1	podocyte
Stat1	0.00178998	0.490036	0.289	0.215	1	1	podocyte
Fa2h	0.00239178	1.45869	0.344	0.115	1	1	podocyte
Dagla	0.00240847	0.842404	0.379	0.165	1	1	podocyte
8430408G22Rik	0.00396206	1.32283	0.315	0.177	1	1	podocyte
Gm42420	0.00402534	1.99713	0.444	0.108	1	1	podocyte
Atg10	0.00797119	0.763235	0.367	0.322	1	1	podocyte
G930009F23Rik	0.00830417	1.96343	0.412	0.073	1	1	podocyte
Pbx1	0	8.44096	0.965	0.101	0	2	endothelium
Arhgef15	0	8.14713	0.662	0.04	0	2	endothelium
Ly6c1	0	7.74047	0.624	0.07	0	2	endothelium
Elk3	0	7.25048	0.789	0.128	0	2	endothelium
Cd200	0	7.19627	0.727	0.106	0	2	endothelium
Csgalnact1	0	7.13869	0.773	0.173	0	2	endothelium
Tek	0	6.89633	0.91	0.064	0	2	endothelium
Ushbp1	0	6.85821	0.693	0.053	0	2	endothelium
Pdia5	0	6.81619	0.769	0.207	0	2	endothelium
Hipk2	0	6.77276	0.903	0.263	0	2	endothelium
Ptprm	0	6.72552	0.95	0.201	0	2	endothelium
Plvap	0	6.70176	0.854	0.069	0	2	endothelium
Fam117b	0	6.63498	0.82	0.232	0	2	endothelium
Kdr	0	6.62761	0.738	0.048	0	2	endothelium
Cd300lg	0	6.62738	0.645	0.049	0	2	endothelium
Zeb1	0	6.5409	0.783	0.21	0	2	endothelium
Cd38	0	6.4027	0.647	0.037	0	2	endothelium
Ptpru	0	6.30602	0.808	0.05	0	2	endothelium
Exoc3l2	0	6.26312	0.889	0.045	0	2	endothelium
Shank3	0	6.24412	0.863	0.083	0	2	endothelium
Emcn	0	6.20624	0.932	0.089	0	2	endothelium
4931406P16Rik	0	6.02779	0.744	0.276	0	2	endothelium
Plpp1	0	5.98464	0.964	0.096	0	2	endothelium
Tll1	0	5.98409	0.624	0.036	0	2	endothelium
Erg	0	5.94149	0.709	0.037	0	2	endothelium
Ehd4	0	5.88451	0.841	0.124	0	2	endothelium
Tcf4	0	5.79356	0.924	0.229	0	2	endothelium
Dysf	0	5.72677	0.91	0.105	0	2	endothelium
Lrrc8c	0	5.69152	0.749	0.054	0	2	endothelium
Flt4	0	5.57433	0.59	0.056	0	2	endothelium
Pecam1	0	5.56033	0.866	0.062	0	2	endothelium
Thsd1	0	5.48014	0.556	0.105	0	2	endothelium
Ptprg	0	5.42134	0.879	0.213	0	2	endothelium
Adgrl4	0	5.41303	0.924	0.064	0	2	endothelium
Plpp3	0	5.39813	0.82	0.207	0	2	endothelium
Fam219a	0	5.39153	0.625	0.241	0	2	endothelium
Eng	0	5.37303	0.903	0.106	0	2	endothelium
Jam3	0	5.36261	0.689	0.235	0	2	endothelium
Sox17	0	5.35993	0.572	0.068	0	2	endothelium
Rsad2	0	5.3496	0.783	0.05	0	2	endothelium
Flt1	0	5.34633	0.945	0.067	0	2	endothelium
Rbms1	0	5.34227	0.863	0.294	0	2	endothelium
Prkch	0	5.34105	0.844	0.127	0	2	endothelium
Chrm3	0	5.33986	0.862	0.134	0	2	endothelium
Flrt2	0	5.33826	0.448	0.099	0	2	endothelium
Meis2	0	5.20175	0.982	0.12	0	2	endothelium
Kcnb1	0	5.13012	0.748	0.124	0	2	endothelium
She	0	5.09848	0.629	0.067	0	2	endothelium
Thsd4	0	5.07565	0.45	0.204	0	2	endothelium
Ptprb	0	5.05108	0.888	0.06	0	2	endothelium
Dram1	0	5.02259	0.625	0.068	0	2	endothelium
Slc9a3r2	0	4.99719	0.638	0.097	0	2	endothelium
Gm6213	0	4.98906	0.639	0.063	0	2	endothelium
Rapgef4	0	4.95474	0.874	0.094	0	2	endothelium
Ccdc85a	0	4.94415	0.756	0.092	0	2	endothelium
Sema3d	0	4.94	0.696	0.057	0	2	endothelium
Fmnl3	0	4.92168	0.628	0.161	0	2	endothelium
Nxpe4	0	4.9149	0.645	0.064	0	2	endothelium
Igf1	0	4.86818	0.455	0.113	0	2	endothelium
Rflnb	0	4.84237	0.643	0.123	0	2	endothelium
Egln3	0	4.8351	0.639	0.118	0	2	endothelium
Heg1	0	4.82795	0.896	0.108	0	2	endothelium
Arap3	0	4.82605	0.663	0.048	0	2	endothelium
Arhgef26	0	4.81215	0.566	0.087	0	2	endothelium
Mmrn2	0	4.73143	0.677	0.071	0	2	endothelium
Hspg2	0	4.67601	0.655	0.162	0	2	endothelium
St6galnac3	0	4.66369	0.926	0.102	0	2	endothelium
Gja1	0	4.61678	0.577	0.053	0	2	endothelium
Lrrc3b	0	4.61343	0.607	0.039	0	2	endothelium
Cyp26b1	0	4.59999	0.612	0.054	0	2	endothelium
Phlpp1	0	4.57714	0.801	0.336	0	2	endothelium
Hecw2	0	4.55965	0.65	0.119	0	2	endothelium
Asap1	0	4.55781	0.762	0.373	0	2	endothelium
Plcb4	0	4.48963	0.556	0.243	0	2	endothelium
Plxnd1	0	4.43285	0.596	0.095	0	2	endothelium
3110099E03Rik	0	4.42499	0.61	0.041	0	2	endothelium
Rgs3	0	4.41712	0.627	0.119	0	2	endothelium
Fgd5	0	4.40879	0.778	0.076	0	2	endothelium
Tspan9	0	4.40373	0.729	0.313	0	2	endothelium
Cmklr1	0	4.38963	0.627	0.045	0	2	endothelium
Rtp3	0	4.37099	0.557	0.061	0	2	endothelium
Icam2	0	4.35058	0.6	0.051	0	2	endothelium
Crispld1	0	4.28439	0.608	0.065	0	2	endothelium
Thbd	0	4.25631	0.592	0.077	0	2	endothelium
Npr1	0	4.25173	0.576	0.09	0	2	endothelium
Vamp5	0	4.23901	0.694	0.124	0	2	endothelium
Arhgap31	0	4.2307	0.818	0.069	0	2	endothelium
Rnf144a	0	4.21476	0.721	0.101	0	2	endothelium
Lama4	0	4.20706	0.745	0.057	0	2	endothelium
F8	0	4.18626	0.652	0.127	0	2	endothelium
Palmd	0	4.17712	0.614	0.08	0	2	endothelium
Rapgef5	0	4.14957	0.761	0.119	0	2	endothelium
Syne1	0	4.14075	0.705	0.238	0	2	endothelium
Fat4	0	4.12327	0.588	0.063	0	2	endothelium
Sipa1l2	0	4.0862	0.591	0.213	0	2	endothelium
Ccrl2	0	4.02515	0.561	0.063	0	2	endothelium
Efnb2	0	4.02505	0.56	0.141	0	2	endothelium
Rassf9	0	4.00382	0.615	0.139	0	2	endothelium
Fmnl2	0	3.98924	0.862	0.24	0	2	endothelium
AC138306.1	0	3.98157	0.579	0.03	0	2	endothelium
AC163018.1	0	3.9424	0.409	0.105	0	2	endothelium
Slco1a4	0	3.91332	0.412	0.085	0	2	endothelium
Arhgef10	0	3.90527	0.662	0.146	0	2	endothelium
Itpkb	0	3.87303	0.725	0.22	0	2	endothelium
Srgn	0	3.86944	0.672	0.07	0	2	endothelium
Limch1	0	3.84982	0.749	0.283	0	2	endothelium
Gm17745	0	3.80984	0.594	0.046	0	2	endothelium
Srms	0	3.8092	0.551	0.022	0	2	endothelium
Ramp2	0	3.80206	0.598	0.112	0	2	endothelium
H2-T23	0	3.77108	0.558	0.123	0	2	endothelium
Jcad	0	3.71893	0.591	0.066	0	2	endothelium
Nxn	0	3.68682	0.708	0.264	0	2	endothelium
Samd12	0	3.67175	0.827	0.141	0	2	endothelium
Stard9	0	3.67133	0.634	0.121	0	2	endothelium
Sp110	0	3.65825	0.476	0.06	0	2	endothelium
Prex2	0	3.63582	0.816	0.123	0	2	endothelium
Ppfia2	0	3.62779	0.59	0.072	0	2	endothelium
Mcc	0	3.60269	0.75	0.166	0	2	endothelium
Olfr1396	0	3.5981	0.603	0.023	0	2	endothelium
Gm12216	0	3.58144	0.643	0.157	0	2	endothelium
Lrfn2	0	3.5461	0.626	0.044	0	2	endothelium
Ecscr	0	3.54253	0.568	0.051	0	2	endothelium
H2-D1	0	3.53364	0.703	0.183	0	2	endothelium
Gimap6	0	3.53272	0.633	0.05	0	2	endothelium
Mndal	0	3.53132	0.68	0.083	0	2	endothelium
Stom	0	3.52192	0.621	0.089	0	2	endothelium
Calcrl	0	3.52135	0.704	0.091	0	2	endothelium
Sema6a	0	3.50876	0.776	0.261	0	2	endothelium
Klf7	0	3.443	0.714	0.191	0	2	endothelium
AU020206	0	3.41219	0.63	0.115	0	2	endothelium
Rhoj	0	3.39969	0.64	0.098	0	2	endothelium
Itga5	0	3.36974	0.631	0.1	0	2	endothelium
Ldb2	0	3.36423	0.946	0.116	0	2	endothelium
Cyyr1	0	3.35741	0.807	0.057	0	2	endothelium
Tnfsf10	0	3.348	0.611	0.177	0	2	endothelium
Wnt2	0	3.34727	0.446	0.077	0	2	endothelium
Map4k4	0	3.33719	0.637	0.238	0	2	endothelium
Gas7	0	3.31101	0.628	0.093	0	2	endothelium
Cd36	0	3.30152	0.649	0.167	0	2	endothelium
Mmp28	0	3.26031	0.542	0.119	0	2	endothelium
Dpysl3	0	3.20587	0.688	0.119	0	2	endothelium
Nuak1	0	3.18776	0.726	0.128	0	2	endothelium
Inpp4b	0	3.16212	0.778	0.159	0	2	endothelium
Map1b	0	3.16187	0.577	0.112	0	2	endothelium
Zbtb46	0	3.13704	0.792	0.177	0	2	endothelium
Rasgrp3	0	3.10512	0.724	0.054	0	2	endothelium
Pitpnm2	0	3.08439	0.573	0.139	0	2	endothelium
Sp100	0	3.06871	0.8	0.1	0	2	endothelium
Chst11	0	3.0682	0.654	0.229	0	2	endothelium
4933402J07Rik	0	3.05567	0.617	0.043	0	2	endothelium
P2ry10b	0	3.02838	0.597	0.081	0	2	endothelium
Krt80	0	3.01362	0.387	0.083	0	2	endothelium
Rasa4	0	3.01182	0.633	0.152	0	2	endothelium
Amotl1	0	3.00966	0.663	0.1	0	2	endothelium
Apbb2	0	2.98568	0.768	0.347	0	2	endothelium
Car8	0	2.95453	0.542	0.089	0	2	endothelium
Parvb	0	2.94842	0.532	0.09	0	2	endothelium
Fyn	0	2.94201	0.689	0.096	0	2	endothelium
Gli3	0	2.93022	0.631	0.106	0	2	endothelium
Boc	0	2.90894	0.625	0.094	0	2	endothelium
Akt3	0	2.89483	0.752	0.24	0	2	endothelium
Tspan18	0	2.80595	0.671	0.176	0	2	endothelium
Igfbp5	0	2.73908	0.694	0.202	0	2	endothelium
Nfat5	0	2.72572	0.698	0.334	0	2	endothelium
Ebf1	0	2.72555	0.931	0.119	0	2	endothelium
Ggta1	0	2.70726	0.606	0.055	0	2	endothelium
Etl4	0	2.68266	0.757	0.303	0	2	endothelium
Pltp	0	2.63641	0.561	0.121	0	2	endothelium
Eml1	0	2.61163	0.55	0.138	0	2	endothelium
H2-M3	0	2.61029	0.598	0.105	0	2	endothelium
Gm525	0	2.60167	0.585	0.074	0	2	endothelium
Fam171a1	0	2.58151	0.709	0.23	0	2	endothelium
Anxa3	0	2.53985	0.59	0.09	0	2	endothelium
Gm33524	0	2.5389	0.584	0.068	0	2	endothelium
Cxxc4	0	2.53716	0.52	0.036	0	2	endothelium
H2-K1	0	2.52313	0.626	0.213	0	2	endothelium
Rnf165	0	2.52018	0.562	0.053	0	2	endothelium
Sparc	0	2.49286	0.708	0.137	0	2	endothelium
Kank4	0	2.46961	0.669	0.089	0	2	endothelium
Tm4sf1	0	2.45301	0.723	0.073	0	2	endothelium
Smim9	0	2.44911	0.531	0.09	0	2	endothelium
Gipc3	0	2.44043	0.427	0.032	0	2	endothelium
Ip6k3	0	2.43558	0.446	0.029	0	2	endothelium
Tcf7l1	0	2.40906	0.618	0.23	0	2	endothelium
Ltbp1	0	2.40243	0.745	0.085	0	2	endothelium
Hip1	0	2.35992	0.8	0.153	0	2	endothelium
Gm9869	0	2.35749	0.485	0.122	0	2	endothelium
Nrp2	0	2.308	0.648	0.141	0	2	endothelium
Rasgrf2	0	2.2892	0.701	0.073	0	2	endothelium
Slc12a8	0	2.28373	0.543	0.094	0	2	endothelium
2010109I03Rik	0	2.27878	0.299	0.049	0	2	endothelium
Elmo1	0	2.27544	0.693	0.082	0	2	endothelium
Npr3	0	2.26895	0.521	0.059	0	2	endothelium
Olfml2b	0	2.23522	0.49	0.085	0	2	endothelium
Ehd2	0	2.21083	0.485	0.11	0	2	endothelium
9530026P05Rik	0	2.16712	0.795	0.262	0	2	endothelium
Tinagl1	0	2.15403	0.604	0.139	0	2	endothelium
Csprs	0	2.15144	0.464	0.075	0	2	endothelium
Ldlrad2	0	2.14964	0.55	0.088	0	2	endothelium
Gm11685	0	2.12871	0.524	0.081	0	2	endothelium
Zfp423	0	2.11988	0.608	0.064	0	2	endothelium
Prex1	0	2.08505	0.635	0.11	0	2	endothelium
Timp2	0	2.04101	0.328	0.14	0	2	endothelium
Gm20655	0	1.98995	0.537	0.078	0	2	endothelium
Kcnn4	0	1.968	0.277	0.064	0	2	endothelium
Fbxl7	0	1.94791	0.707	0.202	0	2	endothelium
Gm43464	0	1.93812	0.443	0.062	0	2	endothelium
Tmtc1	0	1.92575	0.681	0.138	0	2	endothelium
Tmtc2	0	1.89033	0.668	0.14	0	2	endothelium
Ica1	0	1.82052	0.664	0.175	0	2	endothelium
Fli1	0	1.80329	0.679	0.145	0	2	endothelium
St6galnac6	0	1.76597	0.527	0.105	0	2	endothelium
C130026I21Rik	0	1.73385	0.595	0.131	0	2	endothelium
Ptk6	0	1.71538	0.464	0.111	0	2	endothelium
Cyp7b1	0	1.68599	0.564	0.16	0	2	endothelium
Zdhhc14	0	1.664	0.634	0.253	0	2	endothelium
Stox2	0	1.64293	0.783	0.316	0	2	endothelium
Dpysl2	0	1.63258	0.576	0.102	0	2	endothelium
Piezo2	0	1.60203	0.6	0.075	0	2	endothelium
Hdac7	0	1.59137	0.659	0.174	0	2	endothelium
Gm38910	0	1.58092	0.496	0.07	0	2	endothelium
Pdgfd	0	1.49389	0.591	0.252	0	2	endothelium
Plscr4	0	1.47132	0.675	0.249	0	2	endothelium
Msmp	0	1.46241	0.266	0.07	0	2	endothelium
Mef2c	0	1.45977	0.76	0.112	0	2	endothelium
Tgtp2	0	1.44613	0.511	0.042	0	2	endothelium
Rfx8	0	1.42821	0.302	0.048	0	2	endothelium
Asap2	0	1.40385	0.614	0.277	0	2	endothelium
St3gal4	0	1.37758	0.694	0.236	0	2	endothelium
Gm16048	0	1.35096	0.408	0.027	0	2	endothelium
Dock6	0	1.30294	0.662	0.197	0	2	endothelium
Arhgap23	0	1.29579	0.629	0.212	0	2	endothelium
Ccdc69	0	1.16959	0.378	0.131	0	2	endothelium
Ltc4s	0	1.1475	0.473	0.106	0	2	endothelium
Cd81	0	1.09307	0.667	0.294	0	2	endothelium
Plxna4	0	1.05301	0.738	0.153	0	2	endothelium
Dnm3	0	1.05207	0.74	0.248	0	2	endothelium
Chsy3	0	1.01366	0.526	0.16	0	2	endothelium
Syt7	0	1.01059	0.551	0.101	0	2	endothelium
Epas1	0	0.971747	0.661	0.211	0	2	endothelium
Inf2	0	0.96659	0.548	0.083	0	2	endothelium
Tgfbr2	0	0.861709	0.672	0.239	0	2	endothelium
Iqcf3	0	0.850163	0.451	0.075	0	2	endothelium
Gm37853	0	0.848681	0.34	0.073	0	2	endothelium
Adamts10	0	0.793504	0.499	0.153	0	2	endothelium
H2-DMa	0	0.758162	0.485	0.133	0	2	endothelium
Nrp1	0	0.734935	0.806	0.276	0	2	endothelium
Ebf3	0	0.708505	0.365	0.064	0	2	endothelium
Lyl1	0	0.585874	0.463	0.056	0	2	endothelium
Zfhx3	0	0.544216	0.584	0.252	0	2	endothelium
Ankfn1	0	0.542013	0.337	0.101	0	2	endothelium
Ctnna3	0	0.422287	0.557	0.087	0	2	endothelium
Lox	0	0.377279	0.397	0.119	0	2	endothelium
Ripor2	0	0.355627	0.49	0.08	0	2	endothelium
Maml2	0	0.271267	0.713	0.319	0	2	endothelium
Coro2b	0	0.26355	0.573	0.055	0	2	endothelium
A630001G21Rik	0	0.262116	0.478	0.08	0	2	endothelium
Meox1	8.00021e-308	4.01673	0.535	0.043	2.40006e-304	2	endothelium
Rell1	1.10977e-305	4.35187	0.561	0.202	3.32931e-302	2	endothelium
Ednrb	2.88721e-305	5.3661	0.577	0.064	8.66162e-302	2	endothelium
Ccm2l	1.71987e-304	5.64486	0.588	0.039	5.15962e-301	2	endothelium
Gm33370	2.46712e-303	0.613809	0.304	0.081	7.40135e-300	2	endothelium
3110035E14Rik	5.51277e-300	2.52049	0.524	0.041	1.65383e-296	2	endothelium
Pgr	8.80321e-297	2.0524	0.467	0.11	2.64096e-293	2	endothelium
C1qtnf6	2.14771e-296	0.324243	0.395	0.142	6.44314e-293	2	endothelium
1700094M23Rik	2.66668e-296	3.26967	0.488	0.029	8.00005e-293	2	endothelium
Tie1	1.21645e-295	6.76546	0.6	0.036	3.64936e-292	2	endothelium
Slc44a2	1.07449e-294	3.0999	0.556	0.177	3.22348e-291	2	endothelium
Tmem44	4.01058e-294	4.02158	0.566	0.067	1.20317e-290	2	endothelium
Csf1	7.75025e-293	2.70259	0.561	0.127	2.32507e-289	2	endothelium
Trib3	1.22394e-292	2.77657	0.443	0.093	3.67181e-289	2	endothelium
Cst3	2.8141e-292	1.76672	0.617	0.237	8.44231e-289	2	endothelium
Rex2	3.72181e-292	2.45273	0.429	0.027	1.11654e-288	2	endothelium
Lhfpl2	4.46719e-292	4.04807	0.575	0.215	1.34016e-288	2	endothelium
Ets1	4.48021e-292	1.49952	0.578	0.137	1.34406e-288	2	endothelium
Myct1	8.18987e-292	5.17886	0.576	0.069	2.45696e-288	2	endothelium
Hba-a1	7.18052e-291	0.76383	0.519	0.192	2.15416e-287	2	endothelium
Ccnjl	1.59846e-290	1.15838	0.547	0.12	4.79538e-287	2	endothelium
Col24a1	9.26808e-290	0.777142	0.394	0.102	2.78042e-286	2	endothelium
Eln	1.49899e-287	2.75373	0.472	0.084	4.49696e-284	2	endothelium
Ramp3	5.56392e-287	4.71429	0.57	0.077	1.66918e-283	2	endothelium
Adarb1	6.27788e-287	4.42432	0.589	0.167	1.88336e-283	2	endothelium
Plekho1	7.48696e-286	1.69538	0.542	0.142	2.24609e-282	2	endothelium
Scarb2	7.37483e-284	1.62954	0.543	0.187	2.21245e-280	2	endothelium
Rgcc	1.27663e-283	4.81201	0.605	0.059	3.8299e-280	2	endothelium
Entpd1	2.86002e-282	3.90514	0.588	0.055	8.58005e-279	2	endothelium
4930549C15Rik	1.60334e-281	3.99051	0.546	0.065	4.81003e-278	2	endothelium
Slfn3	3.24554e-280	4.43607	0.543	0.033	9.73662e-277	2	endothelium
Cdh5	4.86295e-280	6.40546	0.596	0.042	1.45889e-276	2	endothelium
Klk8	5.60657e-280	2.67096	0.522	0.064	1.68197e-276	2	endothelium
Vsig2	8.97361e-280	1.84941	0.487	0.061	2.69208e-276	2	endothelium
Kank3	4.71901e-279	7.40045	0.592	0.082	1.4157e-275	2	endothelium
Emp3	1.8801e-278	1.29078	0.599	0.135	5.6403e-275	2	endothelium
Slfn5	4.07987e-276	1.99852	0.572	0.095	1.22396e-272	2	endothelium
Tnxb	1.54145e-273	2.87013	0.543	0.082	4.62436e-270	2	endothelium
Tbxa2r	2.79066e-273	5.64929	0.577	0.066	8.37197e-270	2	endothelium
Cnr2	1.2014e-271	2.33628	0.499	0.127	3.6042e-268	2	endothelium
9930111J21Rik2	5.28097e-270	1.61315	0.491	0.078	1.58429e-266	2	endothelium
Kitl	7.63157e-270	3.38407	0.549	0.157	2.28947e-266	2	endothelium
Tnfrsf11a	1.02678e-267	2.02473	0.542	0.122	3.08034e-264	2	endothelium
Sncg	8.67117e-266	1.74657	0.474	0.044	2.60135e-262	2	endothelium
Lmo2	1.98599e-265	6.34416	0.538	0.049	5.95796e-262	2	endothelium
Ptprj	2.76385e-265	1.15272	0.103	0.403	8.29154e-262	2	endothelium
Gm26510	3.77348e-264	3.04257	0.553	0.067	1.13204e-260	2	endothelium
Dennd2c	1.13558e-263	4.89157	0.551	0.103	3.40675e-260	2	endothelium
Spsb1	2.87403e-261	1.3253	0.491	0.153	8.62208e-258	2	endothelium
Bst2	7.46865e-261	4.6249	0.543	0.112	2.2406e-257	2	endothelium
Jam2	2.52065e-259	3.76101	0.559	0.058	7.56195e-256	2	endothelium
D16Ertd472e	1.87903e-258	1.30653	0.438	0.091	5.6371e-255	2	endothelium
Itgb1	2.13689e-258	0.487407	0.578	0.318	6.41066e-255	2	endothelium
Mrgpre	3.47462e-257	1.94028	0.48	0.141	1.04238e-253	2	endothelium
Cyp20a1	4.98466e-257	2.20997	0.542	0.17	1.4954e-253	2	endothelium
Inpp5d	7.52497e-257	1.6841	0.595	0.06	2.25749e-253	2	endothelium
Clec1a	1.08115e-255	4.40107	0.552	0.057	3.24346e-252	2	endothelium
Rarb	1.31426e-255	1.34861	0.629	0.288	3.94279e-252	2	endothelium
A930012L18Rik	1.36608e-255	2.29786	0.462	0.121	4.09825e-252	2	endothelium
Slfn5os	3.83482e-255	1.70483	0.479	0.078	1.15045e-251	2	endothelium
Hlx	2.46562e-254	2.69483	0.48	0.063	7.39685e-251	2	endothelium
Aknaos	3.64484e-254	0.610196	0.398	0.101	1.09345e-250	2	endothelium
Gata6	8.72444e-254	0.859239	0.326	0.066	2.61733e-250	2	endothelium
AC130815.2	4.56512e-253	3.00142	0.481	0.048	1.36953e-249	2	endothelium
Hs3st1	2.85221e-252	3.25199	0.526	0.101	8.55662e-249	2	endothelium
Clec14a	3.93743e-252	3.43423	0.565	0.056	1.18123e-248	2	endothelium
Tbx3	4.35039e-250	1.73739	0.456	0.092	1.30512e-246	2	endothelium
Zfp979	2.08844e-248	2.21785	0.421	0.043	6.26531e-245	2	endothelium
Sema5b	1.4163e-246	3.96787	0.49	0.126	4.2489e-243	2	endothelium
Irf1	7.44767e-246	0.715015	0.557	0.129	2.2343e-242	2	endothelium
Cd34	1.82718e-245	5.34605	0.569	0.049	5.48155e-242	2	endothelium
Kif2c	3.63706e-244	0.426469	0.336	0.14	1.09112e-240	2	endothelium
Pde4a	6.55181e-244	1.93709	0.471	0.145	1.96554e-240	2	endothelium
Gm40841	8.47431e-244	0.609854	0.318	0.14	2.54229e-240	2	endothelium
Il27ra	1.15189e-243	1.46504	0.515	0.065	3.45567e-240	2	endothelium
Ephb1	4.74576e-243	1.71901	0.519	0.048	1.42373e-239	2	endothelium
Gm31597	2.25729e-240	1.06088	0.346	0.114	6.77187e-237	2	endothelium
Creb5	4.98153e-240	0.427939	0.519	0.118	1.49446e-236	2	endothelium
Gm48742	1.56155e-239	2.98594	0.487	0.124	4.68464e-236	2	endothelium
Adgrl2	8.36691e-239	6.37849	0.6	0.331	2.51007e-235	2	endothelium
Gm14661	1.23013e-238	0.90912	0.369	0.18	3.69038e-235	2	endothelium
Gm16499	1.99137e-237	1.15841	0.412	0.085	5.9741e-234	2	endothelium
Reep1	1.40108e-236	2.71108	0.419	0.111	4.20323e-233	2	endothelium
Cav1	4.40618e-236	0.503417	0.434	0.095	1.32185e-232	2	endothelium
Ankrd44	3.73046e-235	2.80166	0.583	0.303	1.11914e-231	2	endothelium
Gbp8	8.18737e-235	3.70201	0.536	0.134	2.45621e-231	2	endothelium
Pros1	1.22384e-234	1.65191	0.525	0.128	3.67152e-231	2	endothelium
Col13a1	1.4001e-233	3.48175	0.504	0.052	4.20029e-230	2	endothelium
Smad1	2.54235e-233	5.12858	0.5	0.224	7.62706e-230	2	endothelium
Tgfb1	4.15548e-233	1.69842	0.538	0.12	1.24664e-229	2	endothelium
Zfp532	4.17788e-233	0.34032	0.547	0.211	1.25336e-229	2	endothelium
Robo4	1.45358e-232	4.61869	0.548	0.045	4.36074e-229	2	endothelium
G630016G05Rik	1.08451e-231	3.81972	0.535	0.084	3.25353e-228	2	endothelium
Fcgr3	1.45374e-231	0.397302	0.304	0.096	4.36123e-228	2	endothelium
Sash1	5.1883e-230	3.28104	0.617	0.331	1.55649e-226	2	endothelium
Pced1b	1.58105e-228	2.0921	0.508	0.23	4.74316e-225	2	endothelium
Bst1	1.02365e-226	0.587633	0.423	0.047	3.07094e-223	2	endothelium
Sdc3	1.28311e-226	1.59931	0.472	0.106	3.84932e-223	2	endothelium
Rftn1	4.76414e-226	0.952051	0.538	0.092	1.42924e-222	2	endothelium
Ifi44	5.06211e-224	5.37978	0.559	0.053	1.51863e-220	2	endothelium
Tmem154	5.56895e-224	1.95287	0.529	0.061	1.67068e-220	2	endothelium
Gpr182	4.3092e-223	3.41724	0.479	0.065	1.29276e-219	2	endothelium
Ntf3	7.06115e-223	2.00583	0.519	0.117	2.11834e-219	2	endothelium
Gjc1	2.03059e-222	1.14196	0.509	0.095	6.09176e-219	2	endothelium
Gm13974	2.13678e-222	2.89693	0.514	0.117	6.41034e-219	2	endothelium
Lpcat1	2.1965e-222	5.35202	0.538	0.114	6.58949e-219	2	endothelium
Tmem71	1.5815e-221	2.17187	0.532	0.056	4.74451e-218	2	endothelium
Gm4070	3.65073e-221	3.35255	0.523	0.046	1.09522e-217	2	endothelium
Nxpe2	3.06014e-220	5.65601	0.534	0.048	9.18043e-217	2	endothelium
Nrros	6.56573e-220	0.592731	0.527	0.101	1.96972e-216	2	endothelium
Prickle2	1.67739e-219	1.30168	0.563	0.24	5.03218e-216	2	endothelium
Cpne8	1.73969e-219	2.18025	0.506	0.163	5.21908e-216	2	endothelium
Cd93	3.21271e-219	3.56222	0.544	0.062	9.63812e-216	2	endothelium
Ppm1e	6.37224e-218	3.47795	0.489	0.166	1.91167e-214	2	endothelium
4833403J16Rik	2.01814e-217	4.25492	0.56	0.077	6.05441e-214	2	endothelium
Airn	1.76805e-215	0.740141	0.605	0.343	5.30414e-212	2	endothelium
Stx11	6.75562e-215	1.02926	0.399	0.131	2.02669e-211	2	endothelium
Tcf15	3.26549e-214	2.96781	0.527	0.035	9.79648e-211	2	endothelium
Rnf144b	8.66037e-214	1.36892	0.48	0.129	2.59811e-210	2	endothelium
Fgf14	2.25539e-213	0.521329	0.294	0.173	6.76617e-210	2	endothelium
Zfp366	2.67039e-213	4.22622	0.568	0.042	8.01118e-210	2	endothelium
Pip4k2a	7.0365e-213	1.32451	0.565	0.197	2.11095e-209	2	endothelium
Lbp	4.72538e-212	2.4348	0.478	0.077	1.41761e-208	2	endothelium
Icam1	1.4196e-211	2.20036	0.496	0.157	4.25879e-208	2	endothelium
Lims2	4.70609e-211	3.55503	0.575	0.241	1.41183e-207	2	endothelium
Apoe	1.80363e-210	1.47084	0.557	0.266	5.41088e-207	2	endothelium
Jazf1	2.16677e-210	1.80769	0.488	0.156	6.50032e-207	2	endothelium
Tmem229b	3.06637e-210	1.98662	0.525	0.129	9.1991e-207	2	endothelium
Acsl1	8.30172e-210	2.21782	0.139	0.424	2.49052e-206	2	endothelium
Akna	8.80527e-210	0.956496	0.426	0.109	2.64158e-206	2	endothelium
Rnf157	2.63337e-209	3.50794	0.541	0.105	7.9001e-206	2	endothelium
Tal1	1.7908e-208	5.09369	0.534	0.053	5.37241e-205	2	endothelium
Nav1	6.35578e-208	0.732878	0.53	0.156	1.90674e-204	2	endothelium
Esm1	1.88971e-206	3.67455	0.487	0.045	5.66912e-203	2	endothelium
Cxcl1	2.42287e-206	0.595874	0.363	0.155	7.26861e-203	2	endothelium
Kctd12	2.93913e-206	1.47793	0.479	0.168	8.81739e-203	2	endothelium
Ptp4a3	7.01042e-205	1.29055	0.492	0.106	2.10313e-201	2	endothelium
Pik3r6	8.31901e-205	3.72791	0.513	0.049	2.4957e-201	2	endothelium
Filip1	9.89479e-205	2.34847	0.535	0.059	2.96844e-201	2	endothelium
Gm16083	1.1128e-204	0.449897	0.353	0.144	3.3384e-201	2	endothelium
Adcy4	1.11593e-204	3.79872	0.542	0.096	3.3478e-201	2	endothelium
Slc43a3	4.43207e-204	3.91956	0.549	0.08	1.32962e-200	2	endothelium
AC139671.1	1.2912e-203	1.20087	0.409	0.106	3.8736e-200	2	endothelium
Tmem200a	1.97887e-203	3.29205	0.412	0.093	5.9366e-200	2	endothelium
Prtg	1.32094e-201	3.16072	0.481	0.106	3.96282e-198	2	endothelium
Robo3	4.32188e-200	5.28938	0.461	0.061	1.29656e-196	2	endothelium
Acr	1.16915e-199	3.70614	0.509	0.063	3.50744e-196	2	endothelium
Gng11	4.7092e-199	2.63328	0.52	0.144	1.41276e-195	2	endothelium
Enho	1.42202e-198	1.34246	0.439	0.099	4.26605e-195	2	endothelium
Atp10a	1.57763e-198	3.24503	0.501	0.092	4.73288e-195	2	endothelium
Hivep3	4.63534e-196	2.03091	0.526	0.2	1.3906e-192	2	endothelium
Efr3b	1.52108e-195	3.44067	0.47	0.084	4.56325e-192	2	endothelium
Neurl3	1.63303e-192	2.34216	0.49	0.109	4.89909e-189	2	endothelium
Prkcq	1.67175e-192	3.2129	0.417	0.168	5.01526e-189	2	endothelium
Gja5	2.29381e-192	2.40332	0.277	0.099	6.88142e-189	2	endothelium
E2f7	2.38824e-192	1.57246	0.434	0.082	7.16471e-189	2	endothelium
Anxa1	6.03418e-192	1.43689	0.38	0.107	1.81025e-188	2	endothelium
Slc28a2	5.21098e-191	0.449165	0.324	0.042	1.56329e-187	2	endothelium
D5Ertd615e	5.75387e-187	4.9293	0.553	0.046	1.72616e-183	2	endothelium
4930578C19Rik	1.22056e-186	4.13637	0.534	0.048	3.66168e-183	2	endothelium
Gfpt2	1.42971e-186	4.37578	0.403	0.118	4.28912e-183	2	endothelium
Gimap4	1.66808e-186	6.40983	0.491	0.047	5.00425e-183	2	endothelium
Gab3	2.14179e-186	2.70199	0.5	0.158	6.42537e-183	2	endothelium
Fam49a	9.92277e-186	1.20758	0.377	0.145	2.97683e-182	2	endothelium
Trim14	1.57385e-185	0.660744	0.4	0.148	4.72155e-182	2	endothelium
Ptch2	8.84812e-185	0.313532	0.404	0.077	2.65444e-181	2	endothelium
Mdfic	2.63252e-184	2.78083	0.485	0.205	7.89757e-181	2	endothelium
Esam	5.47065e-184	3.44693	0.537	0.093	1.64119e-180	2	endothelium
Plcl2	9.54914e-184	2.73451	0.505	0.271	2.86474e-180	2	endothelium
Xdh	2.90291e-183	3.30715	0.513	0.159	8.70873e-180	2	endothelium
Cnrip1	1.15285e-181	2.16215	0.488	0.081	3.45856e-178	2	endothelium
Tnfrsf26	1.84233e-181	4.08219	0.524	0.044	5.527e-178	2	endothelium
Stx1b	6.52332e-181	1.61889	0.354	0.067	1.957e-177	2	endothelium
Epha4	3.59064e-179	3.15406	0.513	0.183	1.07719e-175	2	endothelium
Trim30a	7.40308e-179	4.25997	0.54	0.075	2.22092e-175	2	endothelium
Plxna2	4.26035e-177	0.930531	0.553	0.27	1.27811e-173	2	endothelium
Ly6a	1.13048e-176	1.17949	0.532	0.242	3.39145e-173	2	endothelium
Mmp11	1.79249e-176	3.47361	0.526	0.107	5.37747e-173	2	endothelium
Mlkl	4.45038e-176	2.27683	0.508	0.123	1.33512e-172	2	endothelium
Nova2	5.19903e-176	4.11111	0.525	0.032	1.55971e-172	2	endothelium
Gng2	1.03478e-175	1.33547	0.499	0.083	3.10435e-172	2	endothelium
Nlgn1	3.84809e-174	4.95325	0.315	0.046	1.15443e-170	2	endothelium
A1bg	5.65246e-174	3.53361	0.427	0.065	1.69574e-170	2	endothelium
Tmem204	1.37279e-173	2.08745	0.495	0.095	4.11836e-170	2	endothelium
Il33	1.79912e-173	0.656243	0.433	0.121	5.39735e-170	2	endothelium
Gimap8	1.01117e-171	4.44948	0.525	0.15	3.03351e-168	2	endothelium
Stab1	1.6033e-171	2.85581	0.522	0.05	4.8099e-168	2	endothelium
Fas	1.17109e-169	4.99193	0.514	0.122	3.51326e-166	2	endothelium
Zcchc24	7.01977e-169	0.779194	0.452	0.097	2.10593e-165	2	endothelium
Phf11a	8.80206e-169	1.12289	0.424	0.049	2.64062e-165	2	endothelium
St6galnac4	2.70206e-168	2.49969	0.509	0.099	8.10619e-165	2	endothelium
Sparcl1	7.18208e-168	1.2264	0.452	0.094	2.15462e-164	2	endothelium
Oas1g	1.95205e-167	1.4932	0.37	0.086	5.85614e-164	2	endothelium
Ptprr	1.13203e-166	1.72377	0.335	0.142	3.39609e-163	2	endothelium
Pi16	1.54782e-166	4.36649	0.454	0.06	4.64346e-163	2	endothelium
Grcc10	1.46261e-165	0.614356	0.34	0.136	4.38783e-162	2	endothelium
Acvrl1	2.05762e-165	1.57897	0.494	0.102	6.17285e-162	2	endothelium
Mamstr	9.64551e-165	2.57814	0.251	0.02	2.89365e-161	2	endothelium
Ppp1r18	1.1461e-164	2.27128	0.482	0.123	3.43829e-161	2	endothelium
Aatk	2.26888e-164	3.13743	0.466	0.137	6.80665e-161	2	endothelium
Tril	8.00174e-164	1.23246	0.482	0.121	2.40052e-160	2	endothelium
Vash1	6.88105e-163	2.84636	0.424	0.054	2.06431e-159	2	endothelium
B630019A10Rik	1.95986e-162	3.46572	0.488	0.076	5.87958e-159	2	endothelium
Ttc9	7.27083e-162	3.20177	0.446	0.039	2.18125e-158	2	endothelium
Cd40	1.90673e-161	2.28271	0.523	0.1	5.7202e-158	2	endothelium
Nav3	8.09109e-161	0.638738	0.492	0.097	2.42733e-157	2	endothelium
Marcks	3.41819e-160	1.56246	0.49	0.134	1.02546e-156	2	endothelium
Brip1	5.25018e-159	4.76511	0.507	0.143	1.57505e-155	2	endothelium
Hba-a2	8.36193e-159	1.22084	0.423	0.193	2.50858e-155	2	endothelium
Rcsd1	1.0112e-158	2.28254	0.512	0.096	3.03359e-155	2	endothelium
Rnf213	7.20119e-158	0.974697	0.495	0.273	2.16036e-154	2	endothelium
Zfp652	3.62867e-156	0.673887	0.437	0.242	1.0886e-152	2	endothelium
1700025G04Rik	1.06892e-155	2.57738	0.546	0.164	3.20677e-152	2	endothelium
Krt19	1.20143e-154	0.397909	0.251	0.156	3.6043e-151	2	endothelium
Lmcd1	3.19697e-154	2.70026	0.491	0.108	9.59092e-151	2	endothelium
Adgre5	2.53197e-152	2.10516	0.504	0.124	7.59592e-149	2	endothelium
Kcnk6	7.36265e-152	2.25299	0.453	0.089	2.20879e-148	2	endothelium
Apobec3	2.33015e-150	1.34621	0.446	0.129	6.99046e-147	2	endothelium
Lifr	1.02376e-148	0.395997	0.457	0.307	3.07129e-145	2	endothelium
Wfdc1	1.29806e-148	1.93816	0.422	0.043	3.89418e-145	2	endothelium
Ube2l6	1.92159e-148	2.00077	0.486	0.143	5.76476e-145	2	endothelium
Parp14	6.55718e-148	3.62387	0.497	0.124	1.96715e-144	2	endothelium
Nedd9	6.73733e-148	1.71188	0.568	0.321	2.0212e-144	2	endothelium
Scarb1	8.06721e-147	4.65665	0.487	0.173	2.42016e-143	2	endothelium
Plac8	1.29279e-146	2.68213	0.403	0.139	3.87837e-143	2	endothelium
Cd274	1.83323e-146	2.47853	0.421	0.136	5.49969e-143	2	endothelium
Pcdh17	1.61009e-143	3.81626	0.498	0.275	4.83027e-140	2	endothelium
Ecm2	2.60157e-143	1.03998	0.463	0.114	7.80472e-140	2	endothelium
4930402D18Rik	3.17604e-143	4.37241	0.482	0.043	9.52813e-140	2	endothelium
Fabp4	3.62124e-143	2.77606	0.529	0.122	1.08637e-139	2	endothelium
Sipa1	8.21699e-143	4.44953	0.481	0.139	2.4651e-139	2	endothelium
Rai14	1.94563e-142	0.928182	0.58	0.367	5.8369e-139	2	endothelium
Samhd1	2.22865e-142	1.52214	0.416	0.181	6.68596e-139	2	endothelium
9530082P21Rik	2.41672e-142	3.69846	0.423	0.092	7.25015e-139	2	endothelium
Hdgfl3	2.51237e-141	2.89726	0.454	0.18	7.53712e-138	2	endothelium
Mfng	3.56975e-141	4.38997	0.503	0.072	1.07092e-137	2	endothelium
Unc5c	3.59467e-141	2.3347	0.413	0.303	1.0784e-137	2	endothelium
Galnt15	7.87325e-141	4.5079	0.455	0.066	2.36198e-137	2	endothelium
Snrk	1.2453e-140	6.63538	0.547	0.244	3.73589e-137	2	endothelium
Unc45b	4.47478e-140	4.26705	0.472	0.05	1.34243e-136	2	endothelium
Mcam	1.21472e-139	1.62241	0.458	0.112	3.64417e-136	2	endothelium
Gbp3	1.26889e-139	2.62756	0.454	0.15	3.80666e-136	2	endothelium
Gpx7	1.65493e-139	1.2238	0.405	0.09	4.96478e-136	2	endothelium
Tm6sf1	6.64987e-139	1.23964	0.464	0.078	1.99496e-135	2	endothelium
Ubtd2	2.28794e-138	0.272781	0.416	0.208	6.86381e-135	2	endothelium
mt-Nd4l	2.69352e-138	0.491778	0.356	0.177	8.08057e-135	2	endothelium
Gm15609	8.32752e-138	2.41073	0.443	0.036	2.49826e-134	2	endothelium
Ddx60	2.28252e-137	2.65107	0.498	0.09	6.84755e-134	2	endothelium
Gm30382	3.08392e-137	3.98635	0.456	0.066	9.25175e-134	2	endothelium
Gm831	1.39638e-136	3.3031	0.406	0.029	4.18914e-133	2	endothelium
Thbs2	1.84115e-135	1.88133	0.389	0.061	5.52346e-132	2	endothelium
Endod1	3.32391e-134	0.509661	0.375	0.127	9.97173e-131	2	endothelium
Stxbp1	3.82167e-134	2.53946	0.462	0.144	1.1465e-130	2	endothelium
Vav3	1.40791e-133	0.366728	0.563	0.262	4.22373e-130	2	endothelium
Gja4	2.14029e-133	1.68252	0.318	0.084	6.42087e-130	2	endothelium
Casp12	1.39633e-132	1.46314	0.464	0.104	4.189e-129	2	endothelium
D830026I12Rik	1.78695e-132	3.03728	0.404	0.044	5.36085e-129	2	endothelium
F830016B08Rik	4.08274e-131	1.18941	0.386	0.074	1.22482e-127	2	endothelium
Rasip1	7.38116e-131	5.15395	0.504	0.067	2.21435e-127	2	endothelium
Rab31	1.23457e-130	0.728985	0.451	0.196	3.70372e-127	2	endothelium
Agpat4	1.42157e-130	1.95835	0.445	0.119	4.2647e-127	2	endothelium
Afap1l1	3.63051e-130	3.77256	0.493	0.101	1.08915e-126	2	endothelium
Cuedc1	1.81234e-129	0.846472	0.439	0.269	5.43703e-126	2	endothelium
Ltbp4	2.26083e-129	3.65128	0.4	0.112	6.78249e-126	2	endothelium
Prelp	3.19413e-129	0.54659	0.296	0.1	9.58239e-126	2	endothelium
Lrch1	5.12779e-129	0.848537	0.591	0.336	1.53834e-125	2	endothelium
Gm32688	5.28806e-129	5.35139	0.488	0.04	1.58642e-125	2	endothelium
Apold1	4.04161e-128	1.68216	0.425	0.084	1.21248e-124	2	endothelium
Ripply3	3.12152e-127	4.08533	0.493	0.072	9.36455e-124	2	endothelium
Oasl2	4.67646e-127	3.37905	0.493	0.073	1.40294e-123	2	endothelium
Naip2	9.06677e-127	3.60893	0.455	0.083	2.72003e-123	2	endothelium
Myrip	3.44045e-126	4.52877	0.494	0.081	1.03213e-122	2	endothelium
Gm3331	5.22119e-126	1.86133	0.333	0.032	1.56636e-122	2	endothelium
Gm12002	6.26847e-126	5.57608	0.452	0.085	1.88054e-122	2	endothelium
Cbfa2t3	9.88379e-125	2.3789	0.495	0.085	2.96514e-121	2	endothelium
Tmem88	3.69362e-124	4.21208	0.454	0.074	1.10808e-120	2	endothelium
Gm16070	1.7021e-123	4.50611	0.472	0.057	5.10631e-120	2	endothelium
Lgals9	8.36834e-123	3.06296	0.492	0.083	2.5105e-119	2	endothelium
Irx5	1.11619e-122	3.08052	0.461	0.081	3.34857e-119	2	endothelium
Nfib	1.84669e-122	3.74676	0.6	0.376	5.54006e-119	2	endothelium
Il1r1	2.93116e-122	0.92262	0.424	0.126	8.79347e-119	2	endothelium
Gm13431	1.33249e-121	2.01487	0.354	0.078	3.99747e-118	2	endothelium
B2m	2.47685e-121	3.23763	0.488	0.194	7.43056e-118	2	endothelium
Lpar4	2.45224e-119	2.20601	0.428	0.07	7.35671e-116	2	endothelium
Kalrn	3.93352e-119	5.35707	0.505	0.345	1.18006e-115	2	endothelium
Slc22a15	6.89212e-119	2.2431	0.384	0.154	2.06764e-115	2	endothelium
Pparg	7.02571e-119	0.820265	0.437	0.1	2.10771e-115	2	endothelium
Ppp1r18os	7.21194e-118	1.81384	0.511	0.14	2.16358e-114	2	endothelium
Psmb9	2.94519e-117	3.05347	0.472	0.114	8.83557e-114	2	endothelium
Gbp7	3.06631e-116	2.06881	0.431	0.141	9.19892e-113	2	endothelium
Gm13387	6.31031e-116	3.9383	0.423	0.057	1.89309e-112	2	endothelium
Helz2	8.57341e-114	4.42584	0.461	0.119	2.57202e-110	2	endothelium
Btnl9	9.69158e-114	5.84084	0.438	0.039	2.90747e-110	2	endothelium
Bcor	9.78023e-114	4.65088	0.377	0.181	2.93407e-110	2	endothelium
Ifitm3	3.69332e-113	2.67115	0.482	0.111	1.10799e-109	2	endothelium
Slc2a10	6.14145e-113	1.42266	0.275	0.078	1.84243e-109	2	endothelium
Lepr	2.00637e-111	2.35832	0.444	0.074	6.01912e-108	2	endothelium
Lix1l	4.69984e-111	2.64524	0.409	0.126	1.40995e-107	2	endothelium
Fxyd5	5.24826e-111	1.96958	0.428	0.063	1.57448e-107	2	endothelium
Pcdh9	1.38396e-110	0.589304	0.315	0.109	4.15188e-107	2	endothelium
Layn	2.15685e-110	2.67903	0.44	0.124	6.47056e-107	2	endothelium
Gm20663	2.9949e-108	3.909	0.483	0.126	8.98469e-105	2	endothelium
Sh3bp5	3.12695e-108	2.36043	0.479	0.272	9.38086e-105	2	endothelium
Tox	7.36697e-108	0.453653	0.349	0.181	2.21009e-104	2	endothelium
Jchain	3.97414e-107	1.47877	0.396	0.156	1.19224e-103	2	endothelium
Gm32834	2.32195e-105	1.05906	0.264	0.109	6.96584e-102	2	endothelium
Apol9a	2.4877e-105	3.27207	0.389	0.023	7.46311e-102	2	endothelium
Tspan12	5.92726e-105	4.89583	0.444	0.191	1.77818e-101	2	endothelium
Col4a1	7.07675e-105	0.411564	0.526	0.288	2.12302e-101	2	endothelium
Gsdmd	2.05412e-104	1.94796	0.369	0.109	6.16235e-101	2	endothelium
Cd14	4.85872e-104	0.410551	0.252	0.137	1.45762e-100	2	endothelium
Inhba	5.62544e-104	0.521492	0.195	0.305	1.68763e-100	2	endothelium
Plat	4.68332e-103	1.41747	0.419	0.089	1.405e-99	2	endothelium
Chst2	5.55157e-103	4.36398	0.463	0.098	1.66547e-99	2	endothelium
Klhl6	8.03174e-103	2.57599	0.447	0.079	2.40952e-99	2	endothelium
Cldn15	9.25727e-103	3.06734	0.465	0.096	2.77718e-99	2	endothelium
Naaa	2.42224e-102	0.391274	0.339	0.205	7.26673e-99	2	endothelium
Apol9b	6.43436e-102	3.00584	0.402	0.072	1.93031e-98	2	endothelium
Nupr1	8.7893e-102	0.804477	0.306	0.113	2.63679e-98	2	endothelium
Aplnr	2.80804e-100	3.28442	0.425	0.086	8.42412e-97	2	endothelium
Gm20696	4.71195e-100	2.11862	0.365	0.181	1.41359e-96	2	endothelium
Gm26870	2.18842e-98	0.98689	0.281	0.167	6.56526e-95	2	endothelium
Vwa3a	8.1192e-98	3.61072	0.442	0.062	2.43576e-94	2	endothelium
Hhex	1.30324e-97	2.04113	0.438	0.065	3.90973e-94	2	endothelium
Cdh23	4.57661e-97	0.301389	0.319	0.117	1.37298e-93	2	endothelium
Mpzl1	1.40615e-96	3.49211	0.467	0.245	4.21845e-93	2	endothelium
Sp140	1.65653e-96	2.15034	0.326	0.125	4.9696e-93	2	endothelium
Klf2	2.63864e-96	5.65877	0.475	0.095	7.91592e-93	2	endothelium
Nav2	1.30574e-95	1.33171	0.185	0.404	3.91723e-92	2	endothelium
Hacd4	3.36367e-95	0.979278	0.384	0.091	1.0091e-91	2	endothelium
Fbln2	4.16452e-95	4.64681	0.263	0.085	1.24936e-91	2	endothelium
Sybu	6.54132e-95	1.90348	0.424	0.132	1.9624e-91	2	endothelium
Lrrc32	1.40114e-93	2.65459	0.393	0.119	4.20343e-90	2	endothelium
Ptpre	2.14575e-93	0.815224	0.387	0.163	6.43725e-90	2	endothelium
Zfp521	3.1203e-93	1.80924	0.381	0.168	9.3609e-90	2	endothelium
Lmtk3	4.71679e-93	3.14859	0.373	0.077	1.41504e-89	2	endothelium
Gm5127	9.94643e-93	1.0363	0.272	0.164	2.98393e-89	2	endothelium
Gm38399	4.54886e-92	1.3131	0.421	0.113	1.36466e-88	2	endothelium
Tead4	1.2496e-91	5.49688	0.451	0.071	3.74881e-88	2	endothelium
Peg3	1.30619e-91	0.378608	0.397	0.202	3.91856e-88	2	endothelium
Tcim	7.12001e-91	4.58275	0.43	0.127	2.136e-87	2	endothelium
Atp2a3	2.78211e-90	0.752316	0.276	0.105	8.34634e-87	2	endothelium
Dnah10	6.28564e-90	1.90685	0.364	0.117	1.88569e-86	2	endothelium
Iigp1	1.53058e-89	2.0424	0.454	0.079	4.59173e-86	2	endothelium
Ces2e	9.94263e-88	3.28386	0.46	0.133	2.98279e-84	2	endothelium
Hdx	1.7056e-87	2.15633	0.423	0.142	5.1168e-84	2	endothelium
Tnfrsf14	2.56713e-87	1.09906	0.27	0.093	7.70139e-84	2	endothelium
Uba7	5.1655e-87	2.62853	0.45	0.036	1.54965e-83	2	endothelium
Camkk1	3.25203e-86	0.698871	0.279	0.122	9.7561e-83	2	endothelium
Emid1	4.99007e-86	0.737028	0.423	0.167	1.49702e-82	2	endothelium
Fam212a	5.8632e-86	0.609881	0.37	0.061	1.75896e-82	2	endothelium
Id3	8.45213e-86	3.28725	0.43	0.149	2.53564e-82	2	endothelium
Hspa12b	1.273e-85	3.99955	0.458	0.065	3.81901e-82	2	endothelium
Phf11b	2.91963e-85	1.69494	0.489	0.099	8.75888e-82	2	endothelium
Frmd5	1.89926e-84	0.775466	0.258	0.213	5.69777e-81	2	endothelium
Vegfc	2.59102e-83	4.44701	0.304	0.174	7.77305e-80	2	endothelium
Gm9984	5.32791e-83	2.57387	0.44	0.103	1.59837e-79	2	endothelium
Nr5a2	1.9539e-82	2.72852	0.403	0.164	5.86169e-79	2	endothelium
Kctd12b	3.43842e-81	3.1529	0.445	0.146	1.03153e-77	2	endothelium
Olfr56	5.62889e-81	2.44309	0.413	0.122	1.68867e-77	2	endothelium
Man1c1	1.28463e-80	2.06744	0.429	0.096	3.85389e-77	2	endothelium
Sema6d	2.12897e-80	2.90392	0.421	0.155	6.38691e-77	2	endothelium
Slc29a1	9.84089e-78	0.454245	0.375	0.178	2.95227e-74	2	endothelium
Vcam1	1.2583e-77	2.4269	0.345	0.124	3.77491e-74	2	endothelium
Col25a1	2.86639e-77	2.18505	0.3	0.144	8.59918e-74	2	endothelium
Ksr1	3.30988e-77	0.52938	0.386	0.197	9.92963e-74	2	endothelium
E230032D23Rik	7.05791e-77	3.55437	0.458	0.07	2.11737e-73	2	endothelium
Gm43507	1.83026e-76	3.04924	0.438	0.046	5.49079e-73	2	endothelium
Htr2a	1.13356e-73	3.49022	0.388	0.074	3.40068e-70	2	endothelium
Gm5149	2.18058e-73	2.3822	0.29	0.016	6.54175e-70	2	endothelium
Cnn2	1.07908e-72	0.29919	0.372	0.128	3.23723e-69	2	endothelium
Plek	3.23134e-72	2.06354	0.387	0.068	9.69403e-69	2	endothelium
Dclk2	6.48268e-72	3.068	0.394	0.166	1.9448e-68	2	endothelium
Gm4876	2.22722e-71	1.03781	0.4	0.16	6.68167e-68	2	endothelium
Car3	9.55485e-71	0.591522	0.277	0.177	2.86645e-67	2	endothelium
Cdc42ep1	3.61215e-70	2.90162	0.419	0.15	1.08365e-66	2	endothelium
Tgfb1i1	3.76443e-70	0.27262	0.303	0.088	1.12933e-66	2	endothelium
Gm32401	4.15994e-70	4.27711	0.449	0.058	1.24798e-66	2	endothelium
Phf11d	7.11569e-69	3.91708	0.401	0.109	2.13471e-65	2	endothelium
Magi3	1.08481e-68	2.266	0.45	0.359	3.25443e-65	2	endothelium
F730311O21Rik	1.90504e-68	2.7624	0.421	0.055	5.71511e-65	2	endothelium
Slfn8	3.75469e-68	1.55194	0.395	0.067	1.12641e-64	2	endothelium
Serpine2	4.30069e-68	0.444589	0.364	0.125	1.29021e-64	2	endothelium
Iqgap1	1.45019e-67	2.35242	0.397	0.34	4.35058e-64	2	endothelium
Cysltr2	1.5871e-67	3.05002	0.375	0.077	4.76129e-64	2	endothelium
Cabp1	5.14394e-67	2.80527	0.401	0.113	1.54318e-63	2	endothelium
Trpc3	5.40758e-67	2.15281	0.419	0.09	1.62227e-63	2	endothelium
Notch4	1.45031e-65	3.95986	0.448	0.064	4.35093e-62	2	endothelium
Gm20661	1.54334e-65	1.91357	0.32	0.05	4.63001e-62	2	endothelium
Tbxas1	1.89521e-65	0.521659	0.366	0.309	5.68564e-62	2	endothelium
Fam20a	2.63496e-65	1.65597	0.414	0.176	7.90487e-62	2	endothelium
F2r	9.5567e-65	2.93641	0.377	0.116	2.86701e-61	2	endothelium
Prkd2	2.4195e-64	4.18884	0.454	0.163	7.2585e-61	2	endothelium
Mgll	1.99321e-63	2.70265	0.372	0.288	5.97964e-60	2	endothelium
Herc6	2.15234e-63	3.16916	0.44	0.166	6.45701e-60	2	endothelium
Gm13583	3.02427e-63	1.65712	0.374	0.073	9.0728e-60	2	endothelium
Smad6	8.68478e-63	3.83952	0.262	0.207	2.60543e-59	2	endothelium
Bvht	9.0695e-63	2.75816	0.386	0.078	2.72085e-59	2	endothelium
Gm567	4.73653e-62	2.66456	0.315	0.033	1.42096e-58	2	endothelium
Fscn1	6.84764e-62	2.70879	0.37	0.096	2.05429e-58	2	endothelium
Pkhd1l1	2.13869e-61	2.16026	0.294	0.067	6.41607e-58	2	endothelium
Nlrc5	2.20835e-61	1.21832	0.426	0.124	6.62506e-58	2	endothelium
Slc24a3	2.9997e-61	2.01063	0.299	0.137	8.99911e-58	2	endothelium
Gm36660	2.00238e-59	3.24482	0.398	0.106	6.00713e-56	2	endothelium
Ifnar2	2.708e-59	2.96219	0.423	0.16	8.124e-56	2	endothelium
Elf4	2.79969e-59	0.372192	0.421	0.11	8.39908e-56	2	endothelium
Gm867	3.35967e-59	3.26714	0.4	0.092	1.0079e-55	2	endothelium
Msrb3	1.6667e-58	1.93431	0.425	0.12	5.00009e-55	2	endothelium
Gm49267	2.35148e-58	1.35652	0.391	0.126	7.05445e-55	2	endothelium
Afap1l2	3.63918e-58	1.42025	0.307	0.216	1.09175e-54	2	endothelium
Hnf1aos1	9.53312e-58	2.80172	0.118	0.366	2.85994e-54	2	endothelium
Sema3f	1.29534e-57	6.67703	0.428	0.079	3.88602e-54	2	endothelium
Adamts4	3.82581e-57	1.09153	0.288	0.059	1.14774e-53	2	endothelium
Cd109	1.97768e-56	2.87326	0.327	0.073	5.93305e-53	2	endothelium
Cers4	7.18821e-56	1.23766	0.395	0.157	2.15646e-52	2	endothelium
Bnc2	1.50919e-55	1.38065	0.123	0.408	4.52756e-52	2	endothelium
Pacs1	2.27956e-55	0.697675	0.419	0.302	6.83867e-52	2	endothelium
AC167229.1	2.22442e-54	3.92515	0.405	0.043	6.67327e-51	2	endothelium
Pcdh12	9.3241e-54	1.60548	0.409	0.069	2.79723e-50	2	endothelium
Lrrfip1	6.64718e-53	1.01341	0.384	0.26	1.99415e-49	2	endothelium
Rasa3	6.84408e-53	0.491226	0.324	0.189	2.05323e-49	2	endothelium
B3glct	1.41259e-52	2.45869	0.284	0.254	4.23776e-49	2	endothelium
Dll4	2.00322e-52	4.11161	0.353	0.062	6.00967e-49	2	endothelium
Gm28154	1.15991e-51	1.82675	0.304	0.056	3.47973e-48	2	endothelium
Xaf1	1.43451e-51	1.41698	0.406	0.148	4.30353e-48	2	endothelium
Gm12185	3.31558e-51	2.02244	0.414	0.101	9.94673e-48	2	endothelium
Igfbp3	5.0535e-51	0.306187	0.42	0.125	1.51605e-47	2	endothelium
Mill2	7.63254e-51	1.01105	0.415	0.114	2.28976e-47	2	endothelium
Tmcc2	1.47411e-50	2.63658	0.442	0.115	4.42233e-47	2	endothelium
Abcg1	3.54028e-50	1.40983	0.375	0.103	1.06208e-46	2	endothelium
Acacb	5.76006e-50	1.31993	0.096	0.253	1.72802e-46	2	endothelium
P2rx7	4.78657e-49	1.52973	0.417	0.094	1.43597e-45	2	endothelium
Zfp600	7.98779e-49	2.85443	0.395	0.083	2.39634e-45	2	endothelium
Zfp300	1.20645e-47	0.897624	0.366	0.128	3.61934e-44	2	endothelium
Cmtm3	3.44449e-47	2.80724	0.42	0.127	1.03335e-43	2	endothelium
Gm20532	5.98056e-47	4.7681	0.431	0.1	1.79417e-43	2	endothelium
Ebf4	1.7732e-46	1.62246	0.359	0.188	5.3196e-43	2	endothelium
Lrch2	2.35132e-46	2.60252	0.402	0.116	7.05397e-43	2	endothelium
Trp53i11	8.22853e-46	3.14581	0.323	0.127	2.46856e-42	2	endothelium
Epb41l4a	1.3009e-45	3.11837	0.327	0.265	3.90269e-42	2	endothelium
Grasp	8.26922e-45	4.26108	0.428	0.076	2.48077e-41	2	endothelium
Gm32036	1.19464e-44	2.19783	0.307	0.047	3.58392e-41	2	endothelium
Pah	2.80776e-44	1.85195	0.183	0.404	8.42327e-41	2	endothelium
Hk3	3.31054e-44	0.705067	0.301	0.115	9.93161e-41	2	endothelium
5033406O09Rik	9.68193e-44	2.85445	0.306	0.05	2.90458e-40	2	endothelium
Col4a2	1.52896e-43	1.47729	0.462	0.285	4.58689e-40	2	endothelium
Plcb1	7.5728e-43	1.96986	0.518	0.443	2.27184e-39	2	endothelium
Abi3	1.5101e-42	3.71484	0.421	0.045	4.53031e-39	2	endothelium
Col15a1	3.86936e-42	0.395976	0.317	0.078	1.16081e-38	2	endothelium
Csf3r	4.26964e-42	0.935278	0.271	0.075	1.28089e-38	2	endothelium
Slit3	1.14539e-41	0.389649	0.379	0.13	3.43616e-38	2	endothelium
Add2	2.04093e-41	1.96076	0.389	0.051	6.1228e-38	2	endothelium
Gm13816	1.26483e-40	1.98196	0.383	0.057	3.79448e-37	2	endothelium
Paqr8	4.22886e-40	2.49001	0.367	0.144	1.26866e-36	2	endothelium
Ptgs1	1.60013e-39	3.16354	0.373	0.131	4.80039e-36	2	endothelium
Sh2d3c	7.71384e-39	3.75536	0.445	0.091	2.31415e-35	2	endothelium
Fam114a1	2.7779e-38	1.26486	0.355	0.143	8.33371e-35	2	endothelium
Adam19	5.96943e-38	1.51635	0.388	0.088	1.79083e-34	2	endothelium
Gbp2b	7.29078e-38	2.44202	0.393	0.109	2.18724e-34	2	endothelium
Rapgef4os1	4.10537e-37	4.2045	0.442	0.05	1.23161e-33	2	endothelium
Grik2	8.1006e-37	1.05368	0.282	0.153	2.43018e-33	2	endothelium
Ccnd2	6.2252e-36	1.37935	0.43	0.116	1.86756e-32	2	endothelium
Klf8	1.58244e-35	1.45305	0.258	0.161	4.74733e-32	2	endothelium
Gm34574	2.71509e-35	3.27786	0.363	0.145	8.14526e-32	2	endothelium
Gvin1	5.13634e-35	2.1639	0.428	0.064	1.5409e-31	2	endothelium
Cfap43	2.57866e-34	6.5827	0.44	0.087	7.73599e-31	2	endothelium
Samsn1	3.05852e-34	1.87817	0.321	0.181	9.17556e-31	2	endothelium
Gm16045	5.71241e-34	1.25191	0.293	0.14	1.71372e-30	2	endothelium
Bace2	5.94234e-34	2.15052	0.379	0.102	1.7827e-30	2	endothelium
Casp4	8.19216e-34	1.55131	0.366	0.098	2.45765e-30	2	endothelium
Pdzd2	3.32358e-33	2.58501	0.438	0.397	9.97074e-30	2	endothelium
Vsir	1.52324e-32	2.42515	0.356	0.07	4.56971e-29	2	endothelium
Apol10b	1.76301e-32	2.79042	0.331	0.046	5.28904e-29	2	endothelium
Wipf1	7.85705e-32	0.414509	0.425	0.312	2.35712e-28	2	endothelium
4930599N23Rik	9.12586e-32	3.40986	0.34	0.175	2.73776e-28	2	endothelium
Gm553	1.98868e-31	1.82438	0.342	0.135	5.96603e-28	2	endothelium
Lrrc71	2.38551e-31	0.566161	0.359	0.089	7.15654e-28	2	endothelium
Anxa11	5.16452e-31	0.883721	0.213	0.294	1.54935e-27	2	endothelium
Gimap5	5.28933e-31	3.49976	0.302	0.095	1.5868e-27	2	endothelium
Gbp5	6.17772e-31	2.87153	0.392	0.099	1.85332e-27	2	endothelium
Nostrin	1.89234e-29	3.3196	0.412	0.096	5.67702e-26	2	endothelium
Rnd1	3.11153e-29	3.14803	0.333	0.204	9.33458e-26	2	endothelium
Rftn2	1.82376e-28	0.85282	0.358	0.133	5.47128e-25	2	endothelium
Bcl6b	2.76308e-28	3.16749	0.392	0.073	8.28924e-25	2	endothelium
Psd3	1.35047e-26	0.632643	0.226	0.343	4.05142e-23	2	endothelium
Mapk12	9.40657e-26	4.04469	0.391	0.071	2.82197e-22	2	endothelium
Timp3	1.24402e-24	0.431956	0.289	0.409	3.73205e-21	2	endothelium
Cacna1d	1.20109e-23	0.501606	0.064	0.254	3.60328e-20	2	endothelium
Tbc1d1	1.26556e-23	4.1306	0.395	0.374	3.79668e-20	2	endothelium
Jag2	1.37943e-23	5.09237	0.362	0.107	4.13828e-20	2	endothelium
Pmp22	1.47326e-23	2.2264	0.35	0.12	4.41977e-20	2	endothelium
Parp12	5.6485e-23	4.21166	0.375	0.159	1.69455e-19	2	endothelium
Sult1a1	4.42676e-22	2.93184	0.348	0.155	1.32803e-18	2	endothelium
4931422A03Rik	5.55445e-22	4.01251	0.413	0.079	1.66633e-18	2	endothelium
2700033N17Rik	1.09075e-21	2.63803	0.343	0.08	3.27225e-18	2	endothelium
Ccdc88a	1.21011e-21	3.01971	0.336	0.258	3.63032e-18	2	endothelium
Gm11551	1.36213e-21	3.29725	0.286	0.012	4.08638e-18	2	endothelium
Nos3	1.83031e-21	3.38945	0.3	0.084	5.49093e-18	2	endothelium
Ccdc3	1.19972e-20	0.977065	0.319	0.084	3.59917e-17	2	endothelium
Sgce	2.01742e-20	0.916565	0.286	0.167	6.05226e-17	2	endothelium
Gtdc1	2.77179e-20	4.37897	0.365	0.332	8.31537e-17	2	endothelium
Prkcg	3.82963e-20	1.60161	0.315	0.153	1.14889e-16	2	endothelium
Egfl7	4.38576e-20	5.14454	0.409	0.027	1.31573e-16	2	endothelium
Ntn1	1.76259e-19	1.91415	0.264	0.357	5.28778e-16	2	endothelium
Mmrn1	5.22664e-19	1.32961	0.331	0.074	1.56799e-15	2	endothelium
Gda	1.1979e-18	2.32276	0.312	0.172	3.59371e-15	2	endothelium
Zfp982	1.63198e-18	1.73142	0.255	0.137	4.89595e-15	2	endothelium
Plekho2	4.7484e-18	2.44667	0.365	0.113	1.42452e-14	2	endothelium
Tmem119	6.28165e-18	0.660033	0.259	0.106	1.8845e-14	2	endothelium
Tspan15	9.63504e-18	2.99845	0.321	0.141	2.89051e-14	2	endothelium
Procr	1.98885e-17	2.54244	0.301	0.042	5.96656e-14	2	endothelium
Gpx3	9.29262e-17	0.26117	0.33	0.388	2.78779e-13	2	endothelium
Cpne2	1.92064e-16	2.14055	0.361	0.14	5.76191e-13	2	endothelium
S1pr1	1.78785e-15	5.52518	0.4	0.062	5.36355e-12	2	endothelium
Sntb1	2.7435e-15	1.08868	0.291	0.186	8.23051e-12	2	endothelium
Prdm1	2.89376e-15	2.37032	0.337	0.127	8.68127e-12	2	endothelium
Arhgap25	3.64441e-15	0.765933	0.278	0.082	1.09332e-11	2	endothelium
Thrsp	1.76608e-14	2.34004	0.271	0.071	5.29824e-11	2	endothelium
Fam19a3	9.27692e-14	1.96342	0.38	0.073	2.78307e-10	2	endothelium
Cradd	3.46621e-13	1.19969	0.242	0.35	1.03986e-09	2	endothelium
Grrp1	4.88832e-13	4.25077	0.401	0.065	1.4665e-09	2	endothelium
Gm11210	9.91058e-13	2.06737	0.345	0.075	2.97317e-09	2	endothelium
Sox18	1.32737e-12	3.24465	0.398	0.138	3.98212e-09	2	endothelium
Plaur	1.93391e-12	1.50534	0.351	0.09	5.80172e-09	2	endothelium
AC102815.1	2.60435e-12	2.44798	0.287	0.029	7.81304e-09	2	endothelium
Mcf2l	3.11843e-12	5.65325	0.42	0.244	9.35528e-09	2	endothelium
Zbp1	4.20505e-12	1.6121	0.323	0.123	1.26151e-08	2	endothelium
Prrg1	5.14554e-12	0.568031	0.3	0.221	1.54366e-08	2	endothelium
Rflna	1.51685e-11	3.25087	0.342	0.095	4.55054e-08	2	endothelium
Ar	2.74091e-11	1.12502	0.243	0.363	8.22273e-08	2	endothelium
Sorbs2	3.59069e-11	0.923448	0.095	0.282	1.07721e-07	2	endothelium
Bmp6	4.54064e-11	2.42382	0.151	0.378	1.36219e-07	2	endothelium
Gm12158	1.38261e-09	2.7107	0.355	0.069	4.14784e-06	2	endothelium
Oas1a	2.55506e-09	1.61055	0.32	0.068	7.66519e-06	2	endothelium
Myh9	7.31184e-09	1.58281	0.392	0.368	2.19355e-05	2	endothelium
Rdh16	7.53149e-09	1.68103	0.108	0.365	2.25945e-05	2	endothelium
Dlg2	3.12801e-08	5.71012	0.341	0.292	9.38402e-05	2	endothelium
Tnfaip8l1	4.08763e-08	2.94677	0.324	0.079	0.000122629	2	endothelium
mt-Nd4	8.74027e-08	0.445447	0.355	0.329	0.000262208	2	endothelium
Msr1	2.8675e-07	2.66299	0.288	0.059	0.00086025	2	endothelium
Irgm2	4.5286e-07	1.86926	0.301	0.2	0.00135858	2	endothelium
Gm4841	9.73641e-07	1.18996	0.29	0.068	0.00292092	2	endothelium
Mllt3	1.68307e-06	4.74543	0.231	0.356	0.00504922	2	endothelium
Ppm1l	2.12781e-06	0.948666	0.207	0.316	0.00638343	2	endothelium
Gbp2	2.24027e-06	2.63709	0.366	0.11	0.00672082	2	endothelium
Usp18	2.81905e-06	1.44776	0.307	0.148	0.00845715	2	endothelium
Uchl1	7.61883e-06	1.95037	0.319	0.139	0.0228565	2	endothelium
Nrgn	9.47924e-06	2.50303	0.31	0.105	0.0284377	2	endothelium
Sox7	1.62708e-05	3.39802	0.309	0.037	0.0488123	2	endothelium
Mest	1.82944e-05	1.87557	0.304	0.098	0.0548832	2	endothelium
Gm16252	2.47893e-05	3.66734	0.354	0.04	0.074368	2	endothelium
Pde7b	3.57368e-05	1.80516	0.419	0.323	0.10721	2	endothelium
Mn1	3.96856e-05	2.62032	0.27	0.066	0.119057	2	endothelium
Sspn	4.18184e-05	0.940972	0.257	0.198	0.125455	2	endothelium
Spaar	4.46647e-05	3.95763	0.334	0.077	0.133994	2	endothelium
Tns2	5.17892e-05	2.95273	0.268	0.191	0.155368	2	endothelium
Slfn2	8.53884e-05	2.19876	0.321	0.08	0.256165	2	endothelium
Ehd3	0.000120041	3.31931	0.369	0.078	0.360123	2	endothelium
Colgalt2	0.000123744	3.97623	0.379	0.194	0.371233	2	endothelium
Art3	0.000185949	1.62085	0.333	0.134	0.557846	2	endothelium
Gpihbp1	0.000205557	3.93727	0.259	0.066	0.616672	2	endothelium
Fam167b	0.000308024	2.53145	0.338	0.122	0.924073	2	endothelium
Rtp4	0.000517673	1.02401	0.3	0.128	1	2	endothelium
Abr	0.000589839	1.39798	0.222	0.27	1	2	endothelium
Ifi204	0.00290078	1.33553	0.327	0.1	1	2	endothelium
Efna5	0.00304617	0.325396	0.075	0.288	1	2	endothelium
Kcnj8	0.00316418	0.472663	0.267	0.11	1	2	endothelium
Gnb4	0.00384742	1.29508	0.291	0.113	1	2	endothelium
Fes	0.00423468	1.7146	0.278	0.091	1	2	endothelium
Ghr	0	9.11165	0.999	0.133	0	2	endothelium
Ak5	0	11.6444	0.755	0.054	0	3	mesenchymal
Gm2163	0	10.7298	0.857	0.023	0	3	mesenchymal
Hsd11b1	0	10.6029	0.885	0.062	0	3	mesenchymal
Frem1	0	9.94739	0.732	0.031	0	3	mesenchymal
4930578G10Rik	0	9.82653	0.807	0.018	0	3	mesenchymal
Svep1	0	9.73631	0.796	0.06	0	3	mesenchymal
Fbln5	0	9.26818	0.817	0.053	0	3	mesenchymal
Cfh	0	9.13834	0.96	0.084	0	3	mesenchymal
Adam12	0	9.07009	0.832	0.063	0	3	mesenchymal
Rora	0	8.62241	0.916	0.284	0	3	mesenchymal
Gm12394	0	8.3549	0.732	0.026	0	3	mesenchymal
Itih5	0	8.3365	0.724	0.054	0	3	mesenchymal
Tshz2	0	7.91929	0.965	0.142	0	3	mesenchymal
Ripor3	0	7.78105	0.694	0.038	0	3	mesenchymal
Fhl2	0	7.62898	0.879	0.068	0	3	mesenchymal
Kcnd3	0	7.61038	0.781	0.048	0	3	mesenchymal
Pdgfra	0	7.4658	0.776	0.03	0	3	mesenchymal
Grm7	0	7.44529	0.713	0.072	0	3	mesenchymal
Ano5	0	7.43174	0.755	0.037	0	3	mesenchymal
Slco2b1	0	7.375	0.796	0.036	0	3	mesenchymal
Vstm4	0	7.34879	0.713	0.044	0	3	mesenchymal
Ecm1	0	7.18863	0.739	0.08	0	3	mesenchymal
Meis1	0	7.00475	0.893	0.141	0	3	mesenchymal
Kcnt2	0	6.99243	0.88	0.058	0	3	mesenchymal
Daam2	0	6.92103	0.783	0.056	0	3	mesenchymal
Arhgap24	0	6.84869	0.827	0.334	0	3	mesenchymal
Fsd1l	0	6.81773	0.686	0.141	0	3	mesenchymal
Col14a1	0	6.76253	0.734	0.046	0	3	mesenchymal
Col6a3	0	6.5949	0.712	0.033	0	3	mesenchymal
Csmd1	0	6.59309	0.898	0.082	0	3	mesenchymal
Colec12	0	6.50235	0.807	0.072	0	3	mesenchymal
Osmr	0	6.43778	0.713	0.067	0	3	mesenchymal
Abca8a	0	6.24597	0.728	0.035	0	3	mesenchymal
Olfr1033	0	6.17197	0.713	0.129	0	3	mesenchymal
Zeb2	0	6.16379	0.945	0.27	0	3	mesenchymal
Cped1	0	6.118	0.892	0.135	0	3	mesenchymal
Col3a1	0	6.11415	0.665	0.055	0	3	mesenchymal
Adamtsl1	0	6.09521	0.692	0.095	0	3	mesenchymal
Cdh11	0	6.02445	0.727	0.078	0	3	mesenchymal
Mrc2	0	6.02388	0.679	0.055	0	3	mesenchymal
Cntn1	0	6.00692	0.608	0.086	0	3	mesenchymal
Dapk2	0	6.00337	0.85	0.136	0	3	mesenchymal
Itga1	0	5.99102	0.786	0.35	0	3	mesenchymal
Gm29683	0	5.97338	0.78	0.07	0	3	mesenchymal
Adamts2	0	5.81545	0.653	0.053	0	3	mesenchymal
Gabra3	0	5.70072	0.591	0.087	0	3	mesenchymal
Egflam	0	5.59152	0.673	0.035	0	3	mesenchymal
Plekhg2	0	5.51306	0.653	0.146	0	3	mesenchymal
Col1a2	0	5.5069	0.696	0.051	0	3	mesenchymal
Gucy1a1	0	5.47888	0.723	0.05	0	3	mesenchymal
Bgn	0	5.4562	0.709	0.115	0	3	mesenchymal
Adamts12	0	5.42191	0.735	0.089	0	3	mesenchymal
Rerg	0	5.40122	0.725	0.05	0	3	mesenchymal
Lama2	0	5.34616	0.852	0.067	0	3	mesenchymal
Serping1	0	5.31312	0.7	0.057	0	3	mesenchymal
2020-09-11	0	5.30125	0.78	0.239	0	3	mesenchymal
Grk5	0	5.30048	0.838	0.256	0	3	mesenchymal
Gulp1	0	5.29951	0.872	0.189	0	3	mesenchymal
Negr1	0	5.29652	0.64	0.061	0	3	mesenchymal
Kcnk2	0	5.19257	0.671	0.12	0	3	mesenchymal
Cpm	0	5.17842	0.774	0.106	0	3	mesenchymal
Gucy1a2	0	5.11462	0.802	0.087	0	3	mesenchymal
Ctgf	0	5.11426	0.688	0.123	0	3	mesenchymal
Rasgef1b	0	5.10223	0.717	0.153	0	3	mesenchymal
Eya2	0	4.87062	0.671	0.046	0	3	mesenchymal
Mrvi1	0	4.86955	0.693	0.03	0	3	mesenchymal
Adap2	0	4.86236	0.734	0.241	0	3	mesenchymal
Lrp1	0	4.8367	0.675	0.075	0	3	mesenchymal
Rbms3	0	4.81845	0.971	0.142	0	3	mesenchymal
Clmp	0	4.69694	0.721	0.102	0	3	mesenchymal
Carmn	0	4.67095	0.676	0.026	0	3	mesenchymal
Spon1	0	4.62804	0.649	0.07	0	3	mesenchymal
L3mbtl4	0	4.61766	0.644	0.13	0	3	mesenchymal
Robo2	0	4.55716	0.874	0.074	0	3	mesenchymal
Raph1	0	4.55515	0.704	0.266	0	3	mesenchymal
Mmp14	0	4.55438	0.583	0.12	0	3	mesenchymal
Pdgfrb	0	4.5535	0.706	0.049	0	3	mesenchymal
Dlc1	0	4.53549	0.92	0.18	0	3	mesenchymal
Gm26883	0	4.39828	0.776	0.096	0	3	mesenchymal
Eepd1	0	4.38117	0.698	0.129	0	3	mesenchymal
Ttc28	0	4.36656	0.806	0.266	0	3	mesenchymal
Myo1b	0	4.30809	0.732	0.113	0	3	mesenchymal
Abca6	0	4.24746	0.661	0.106	0	3	mesenchymal
Npy1r	0	4.22488	0.6	0.04	0	3	mesenchymal
Igfbp3	0	4.17952	0.733	0.109	0	3	mesenchymal
Adamts5	0	4.14328	0.677	0.059	0	3	mesenchymal
Lbh	0	4.12745	0.707	0.131	0	3	mesenchymal
St5	0	4.06607	0.718	0.238	0	3	mesenchymal
Samd4	0	3.98888	0.745	0.221	0	3	mesenchymal
Cxcl12	0	3.94519	0.657	0.138	0	3	mesenchymal
Scarf2	0	3.87602	0.676	0.084	0	3	mesenchymal
Hmcn1	0	3.82371	0.643	0.155	0	3	mesenchymal
Pla2r1	0	3.81893	0.721	0.095	0	3	mesenchymal
Nid1	0	3.80352	0.751	0.138	0	3	mesenchymal
Itga8	0	3.77271	0.726	0.069	0	3	mesenchymal
Il33	0	3.77001	0.645	0.114	0	3	mesenchymal
Efcc1	0	3.71131	0.681	0.079	0	3	mesenchymal
Gm10605	0	3.67873	0.61	0.073	0	3	mesenchymal
Lhfp	0	3.67591	0.814	0.065	0	3	mesenchymal
Adamts10	0	3.67574	0.718	0.148	0	3	mesenchymal
Gpm6b	0	3.61377	0.694	0.166	0	3	mesenchymal
Itga9	0	3.59919	0.79	0.129	0	3	mesenchymal
Cdh13	0	3.58588	0.678	0.033	0	3	mesenchymal
Kirrel	0	3.56345	0.644	0.05	0	3	mesenchymal
Ccbe1	0	3.55428	0.806	0.068	0	3	mesenchymal
Tgfbr3	0	3.49619	0.736	0.284	0	3	mesenchymal
Myl9	0	3.45523	0.677	0.07	0	3	mesenchymal
Dnm3os	0	3.44761	0.572	0.098	0	3	mesenchymal
Epas1	0	3.44489	0.76	0.22	0	3	mesenchymal
Nrxn3	0	3.37616	0.577	0.076	0	3	mesenchymal
Cnn2	0	3.37373	0.693	0.11	0	3	mesenchymal
Phf24	0	3.35069	0.575	0.065	0	3	mesenchymal
Ust	0	3.26213	0.719	0.088	0	3	mesenchymal
Bok	0	3.13895	0.665	0.102	0	3	mesenchymal
Ksr1	0	3.09661	0.796	0.169	0	3	mesenchymal
Peg3	0	3.0594	0.652	0.188	0	3	mesenchymal
Axl	0	3.044	0.65	0.095	0	3	mesenchymal
Hs3st4	0	3.02202	0.604	0.089	0	3	mesenchymal
Gpc6	0	3.00908	0.733	0.08	0	3	mesenchymal
Csrp1	0	2.99517	0.704	0.122	0	3	mesenchymal
Vcl	0	2.97588	0.707	0.302	0	3	mesenchymal
Gna14	0	2.97049	0.677	0.222	0	3	mesenchymal
Pde8b	0	2.95489	0.797	0.149	0	3	mesenchymal
Cyr61	0	2.93787	0.729	0.216	0	3	mesenchymal
Emid1	0	2.78896	0.674	0.155	0	3	mesenchymal
Kcng2	0	2.77485	0.591	0.033	0	3	mesenchymal
Pde3a	0	2.74836	0.895	0.065	0	3	mesenchymal
Nrg2	0	2.74099	0.656	0.099	0	3	mesenchymal
Eda	0	2.73345	0.73	0.234	0	3	mesenchymal
Myh9	0	2.69308	0.779	0.336	0	3	mesenchymal
Sh3kbp1	0	2.68566	0.729	0.184	0	3	mesenchymal
Celf2	0	2.63598	0.725	0.223	0	3	mesenchymal
Ngf	0	2.59953	0.765	0.065	0	3	mesenchymal
Sned1	0	2.55374	0.741	0.177	0	3	mesenchymal
Lmod1	0	2.55038	0.655	0.052	0	3	mesenchymal
Pcdh9	0	2.54019	0.644	0.088	0	3	mesenchymal
Cald1	0	2.51337	0.839	0.173	0	3	mesenchymal
Slfn5	0	2.47811	0.669	0.104	0	3	mesenchymal
Fbxl7	0	2.46979	0.775	0.216	0	3	mesenchymal
Psd3	0	2.45606	0.805	0.289	0	3	mesenchymal
Tmem95	0	2.39829	0.568	0.065	0	3	mesenchymal
Rspo3	0	2.29856	0.597	0.068	0	3	mesenchymal
Cacna1c	0	2.26787	0.681	0.047	0	3	mesenchymal
Gm8013	0	2.24368	0.569	0.054	0	3	mesenchymal
Prkg1	0	2.22256	0.925	0.154	0	3	mesenchymal
Arhgap23	0	2.18644	0.683	0.223	0	3	mesenchymal
Abi3bp	0	2.17776	0.687	0.15	0	3	mesenchymal
Stx11	0	2.07825	0.624	0.122	0	3	mesenchymal
Egr1	0	2.06743	0.738	0.114	0	3	mesenchymal
Cp	0	2.06593	0.717	0.118	0	3	mesenchymal
Agtr1b	0	2.0456	0.482	0.093	0	3	mesenchymal
Nrp2	0	2.03129	0.85	0.143	0	3	mesenchymal
9530026P05Rik	0	2.00396	0.816	0.28	0	3	mesenchymal
Sox5	0	1.98922	0.818	0.248	0	3	mesenchymal
9330179D12Rik	0	1.97736	0.533	0.081	0	3	mesenchymal
Slc24a3	0	1.86846	0.658	0.112	0	3	mesenchymal
Zdhhc14	0	1.85737	0.773	0.256	0	3	mesenchymal
Scd4	0	1.83755	0.546	0.056	0	3	mesenchymal
Gja4	0	1.78278	0.479	0.079	0	3	mesenchymal
Fign	0	1.56624	0.816	0.269	0	3	mesenchymal
Lrrc32	0	1.50021	0.595	0.112	0	3	mesenchymal
Ndn	0	1.45011	0.528	0.085	0	3	mesenchymal
Gxylt2	0	1.40947	0.647	0.11	0	3	mesenchymal
Kcnk3	0	1.39407	0.567	0.069	0	3	mesenchymal
Cd83	0	1.31	0.575	0.1	0	3	mesenchymal
Ets1	0	1.28617	0.722	0.142	0	3	mesenchymal
Hes7	0	1.25946	0.378	0.074	0	3	mesenchymal
Dock10	0	1.24496	0.8	0.163	0	3	mesenchymal
Gm38832	0	1.20057	0.492	0.046	0	3	mesenchymal
Agtr1a	0	1.15524	0.712	0.221	0	3	mesenchymal
Htra4	0	1.10161	0.565	0.096	0	3	mesenchymal
Ldb2	0	1.02512	0.865	0.154	0	3	mesenchymal
Cpe	0	1.01258	0.614	0.123	0	3	mesenchymal
Ctsw	0	0.996647	0.472	0.078	0	3	mesenchymal
Astn2	0	0.956145	0.645	0.129	0	3	mesenchymal
Nrp1	0	0.928083	0.781	0.298	0	3	mesenchymal
Epb41l2	0	0.879715	0.7	0.193	0	3	mesenchymal
Sash1	0	0.821944	0.776	0.328	0	3	mesenchymal
Pid1	0	0.74916	0.76	0.141	0	3	mesenchymal
Ebf1	0	0.72091	0.844	0.157	0	3	mesenchymal
Prex2	0	0.262171	0.686	0.161	0	3	mesenchymal
Adam22	1.49295e-304	4.0383	0.575	0.155	4.47884e-301	3	mesenchymal
Dennd2a	1.33899e-302	6.16837	0.624	0.1	4.01696e-299	3	mesenchymal
Gsdmd	1.52408e-302	1.46489	0.559	0.102	4.57224e-299	3	mesenchymal
Hapln3	8.96781e-299	3.04911	0.517	0.054	2.69034e-295	3	mesenchymal
Plekhh2	4.25699e-296	1.49333	0.621	0.096	1.2771e-292	3	mesenchymal
Hivep3	1.17994e-294	2.01273	0.646	0.202	3.53981e-291	3	mesenchymal
B3galt1	1.25199e-294	4.12058	0.672	0.071	3.75598e-291	3	mesenchymal
Bfsp1	2.88002e-293	2.18712	0.47	0.046	8.64005e-290	3	mesenchymal
Rarb	3.10566e-290	2.95626	0.712	0.294	9.31698e-287	3	mesenchymal
Tmem204	1.46019e-288	2.41337	0.642	0.098	4.38058e-285	3	mesenchymal
Gm16045	2.05568e-288	1.31225	0.552	0.124	6.16704e-285	3	mesenchymal
1010001N08Rik	2.23824e-286	4.48855	0.59	0.058	6.71473e-283	3	mesenchymal
Il6ra	4.70362e-284	0.733437	0.62	0.075	1.41109e-280	3	mesenchymal
Wdr66	3.83629e-283	6.10687	0.606	0.058	1.15089e-279	3	mesenchymal
Ddr2	4.81182e-283	5.43093	0.636	0.07	1.44354e-279	3	mesenchymal
St6galnac5	8.85844e-282	6.0911	0.63	0.024	2.65753e-278	3	mesenchymal
Sgip1	1.1294e-280	0.590873	0.508	0.039	3.3882e-277	3	mesenchymal
Tle1	1.15015e-280	5.03236	0.631	0.176	3.45044e-277	3	mesenchymal
Cx3cl1	8.22799e-280	7.74193	0.604	0.122	2.4684e-276	3	mesenchymal
Gria4	2.85002e-276	6.90912	0.64	0.067	8.55007e-273	3	mesenchymal
Kank2	5.58715e-275	4.8988	0.639	0.184	1.67614e-271	3	mesenchymal
Rasgrp2	2.58175e-274	4.57729	0.632	0.063	7.74525e-271	3	mesenchymal
Synpo2	3.37182e-274	2.6888	0.595	0.08	1.01154e-270	3	mesenchymal
Sparc	5.17878e-274	1.85462	0.679	0.161	1.55364e-270	3	mesenchymal
Rftn2	7.06829e-273	3.13743	0.601	0.121	2.12049e-269	3	mesenchymal
Ifitm1	1.84442e-271	3.34193	0.541	0.116	5.53325e-268	3	mesenchymal
Hgf	3.52164e-271	6.86657	0.62	0.06	1.05649e-267	3	mesenchymal
Nr2f2	8.28565e-271	6.79205	0.697	0.321	2.4857e-267	3	mesenchymal
Runx2	8.78551e-271	3.42257	0.606	0.107	2.63565e-267	3	mesenchymal
Ano2	1.41742e-270	1.37417	0.46	0.124	4.25225e-267	3	mesenchymal
Ldlr	2.85005e-269	4.03954	0.65	0.217	8.55014e-266	3	mesenchymal
Igfbp7	5.91491e-269	2.79129	0.723	0.352	1.77447e-265	3	mesenchymal
Foxs1	2.4373e-267	2.05012	0.542	0.109	7.31191e-264	3	mesenchymal
4930512H18Rik	2.97453e-267	3.60579	0.552	0.057	8.92359e-264	3	mesenchymal
Kcna6	1.13409e-265	1.61691	0.514	0.096	3.40227e-262	3	mesenchymal
Fli1	5.3557e-263	1.26216	0.684	0.165	1.60671e-259	3	mesenchymal
Mill2	4.69593e-262	3.3292	0.63	0.107	1.40878e-258	3	mesenchymal
5033421B08Rik	5.70967e-262	1.20864	0.49	0.096	1.7129e-258	3	mesenchymal
Mgp	2.57124e-260	4.08422	0.648	0.127	7.71371e-257	3	mesenchymal
Tpm1	4.07574e-260	3.45378	0.645	0.22	1.22272e-256	3	mesenchymal
Gm36660	1.40527e-259	0.746396	0.479	0.11	4.21582e-256	3	mesenchymal
Tgfbi	2.39799e-258	3.42221	0.591	0.06	7.19396e-255	3	mesenchymal
Sdc2	3.64095e-258	2.32677	0.643	0.266	1.09228e-254	3	mesenchymal
C1s1	8.31131e-256	3.72523	0.57	0.12	2.49339e-252	3	mesenchymal
Gm32834	1.54882e-255	1.91179	0.488	0.096	4.64645e-252	3	mesenchymal
Gm45837	6.3466e-255	0.969474	0.416	0.068	1.90398e-251	3	mesenchymal
Adcy5	3.67438e-254	1.5745	0.523	0.07	1.10232e-250	3	mesenchymal
Col1a1	7.62109e-252	4.41672	0.59	0.075	2.28633e-248	3	mesenchymal
Il1rl1	1.47401e-249	1.19661	0.496	0.057	4.42202e-246	3	mesenchymal
Rbfox1	1.45811e-247	3.19453	0.588	0.186	4.37434e-244	3	mesenchymal
Col4a1	2.66547e-246	3.84866	0.674	0.284	7.99641e-243	3	mesenchymal
C1qtnf1	6.55996e-246	0.625065	0.537	0.046	1.96799e-242	3	mesenchymal
Atp1a2	1.19513e-245	2.94865	0.552	0.037	3.5854e-242	3	mesenchymal
Pip4k2a	3.94058e-245	0.885031	0.644	0.204	1.18217e-241	3	mesenchymal
Mfge8	2.20981e-244	3.10215	0.585	0.122	6.62944e-241	3	mesenchymal
Mylk	3.62986e-244	2.77109	0.653	0.301	1.08896e-240	3	mesenchymal
Lsamp	1.92216e-243	2.43928	0.51	0.179	5.76649e-240	3	mesenchymal
Adam33	5.97683e-242	0.729541	0.391	0.056	1.79305e-238	3	mesenchymal
Slc2a10	7.96972e-241	1.67576	0.499	0.066	2.39091e-237	3	mesenchymal
Acvr1c	8.45432e-241	0.482434	0.363	0.106	2.5363e-237	3	mesenchymal
Rai14	2.10616e-240	1.77517	0.696	0.365	6.31848e-237	3	mesenchymal
Mbp	3.72156e-239	1.38331	0.505	0.153	1.11647e-235	3	mesenchymal
Zbtb46	1.69849e-237	1.35556	0.616	0.215	5.09548e-234	3	mesenchymal
Akt3	1.6497e-236	1.36862	0.658	0.268	4.94911e-233	3	mesenchymal
Fam49a	3.27487e-235	1.96997	0.602	0.135	9.8246e-232	3	mesenchymal
Dact3	7.58482e-233	2.91847	0.512	0.121	2.27544e-229	3	mesenchymal
B530045E10Rik	9.20128e-233	5.54528	0.524	0.047	2.76038e-229	3	mesenchymal
Dock6	1.20159e-232	3.15896	0.642	0.216	3.60478e-229	3	mesenchymal
Loxl1	2.83216e-232	7.50171	0.61	0.088	8.49647e-229	3	mesenchymal
Dcn	1.93e-228	5.1429	0.612	0.09	5.79e-225	3	mesenchymal
Pear1	3.67809e-227	3.77029	0.592	0.109	1.10343e-223	3	mesenchymal
Baiap3	1.44574e-226	3.37558	0.534	0.089	4.33723e-223	3	mesenchymal
Ubtd2	7.17906e-224	3.07818	0.586	0.201	2.15372e-220	3	mesenchymal
Ogn	7.96932e-224	3.68157	0.573	0.064	2.39079e-220	3	mesenchymal
Cck	1.706e-222	5.14453	0.517	0.118	5.11799e-219	3	mesenchymal
Fn1	1.04029e-220	3.44224	0.58	0.087	3.12086e-217	3	mesenchymal
Fbn1	1.11927e-220	5.03355	0.599	0.035	3.35781e-217	3	mesenchymal
Hk3	5.7878e-218	0.58708	0.331	0.12	1.73634e-214	3	mesenchymal
Fxyd1	1.36464e-217	3.95152	0.516	0.066	4.09393e-214	3	mesenchymal
Foxp2	2.20378e-216	2.27604	0.515	0.13	6.61135e-213	3	mesenchymal
Gprin3	4.62422e-216	1.2916	0.491	0.181	1.38727e-212	3	mesenchymal
Foxd2	1.27796e-214	1.95791	0.336	0.041	3.83389e-211	3	mesenchymal
Art3	2.87279e-212	1.0285	0.563	0.122	8.61838e-209	3	mesenchymal
Fndc1	3.51503e-212	3.57781	0.57	0.084	1.05451e-208	3	mesenchymal
Gjc2	4.55903e-212	2.60495	0.512	0.065	1.36771e-208	3	mesenchymal
Pknox2	2.18654e-211	2.73507	0.571	0.125	6.55962e-208	3	mesenchymal
Tnfrsf19	2.81147e-210	3.43751	0.376	0.09	8.4344e-207	3	mesenchymal
Eml1	1.44764e-206	0.592177	0.558	0.153	4.34293e-203	3	mesenchymal
St3gal4	4.39793e-206	1.72557	0.611	0.261	1.31938e-202	3	mesenchymal
Emilin1	3.39927e-205	6.00975	0.574	0.08	1.01978e-201	3	mesenchymal
Gbp5	2.25741e-204	0.775421	0.537	0.098	6.77224e-201	3	mesenchymal
Prr16	2.51274e-204	1.7538	0.492	0.141	7.53822e-201	3	mesenchymal
Gm49249	4.85937e-203	2.97713	0.565	0.065	1.45781e-199	3	mesenchymal
Pir	1.43979e-201	2.52982	0.554	0.12	4.31937e-198	3	mesenchymal
Cyth3	1.71437e-201	4.0772	0.617	0.257	5.1431e-198	3	mesenchymal
Adra1b	2.07115e-200	5.91835	0.589	0.106	6.21345e-197	3	mesenchymal
Rhbdl3	7.59449e-200	1.19138	0.509	0.156	2.27835e-196	3	mesenchymal
Rnf150	9.08734e-200	1.9327	0.574	0.099	2.7262e-196	3	mesenchymal
Abca8b	2.13877e-197	4.00802	0.564	0.095	6.41631e-194	3	mesenchymal
Itgb1	2.8801e-197	2.8909	0.637	0.323	8.64031e-194	3	mesenchymal
Slco2a1	7.80413e-194	1.20908	0.52	0.154	2.34124e-190	3	mesenchymal
Map4k4	2.24609e-193	1.01758	0.599	0.256	6.73827e-190	3	mesenchymal
Rhoj	2.34172e-192	0.994438	0.591	0.122	7.02516e-189	3	mesenchymal
Gm26648	1.1702e-191	2.62135	0.458	0.074	3.51061e-188	3	mesenchymal
Prelp	2.0573e-191	2.7941	0.504	0.089	6.17191e-188	3	mesenchymal
Aff3	5.04979e-190	1.53264	0.536	0.146	1.51494e-186	3	mesenchymal
Mmp16	1.18838e-187	0.710085	0.402	0.12	3.56513e-184	3	mesenchymal
Tc2n	5.95823e-186	1.89519	0.502	0.12	1.78747e-182	3	mesenchymal
Rad51b	3.43407e-185	2.52101	0.566	0.206	1.03022e-181	3	mesenchymal
Gab2	7.06983e-185	1.95221	0.669	0.356	2.12095e-181	3	mesenchymal
A730049H05Rik	1.861e-184	6.58262	0.562	0.156	5.58299e-181	3	mesenchymal
Gm17276	1.94828e-184	4.36547	0.566	0.282	5.84485e-181	3	mesenchymal
Tnfrsf1b	3.23558e-184	3.00232	0.537	0.058	9.70673e-181	3	mesenchymal
Rasa3	1.23826e-183	2.8811	0.56	0.174	3.71477e-180	3	mesenchymal
Unc13b	2.05633e-183	4.76824	0.539	0.249	6.16899e-180	3	mesenchymal
Gsn	4.13061e-183	4.07066	0.512	0.149	1.23918e-179	3	mesenchymal
Zfp804a	6.88216e-183	2.13064	0.427	0.133	2.06465e-179	3	mesenchymal
Cyp7b1	4.69724e-182	1.07402	0.469	0.184	1.40917e-178	3	mesenchymal
Cacna1a	6.55139e-182	1.95847	0.512	0.139	1.96542e-178	3	mesenchymal
Nhsl1	7.42051e-181	3.95397	0.594	0.294	2.22615e-177	3	mesenchymal
Ltc4s	2.44114e-180	0.351852	0.269	0.138	7.32341e-177	3	mesenchymal
Msrb3	4.10019e-179	2.40223	0.565	0.12	1.23006e-175	3	mesenchymal
C7	5.4275e-179	6.50979	0.556	0.058	1.62825e-175	3	mesenchymal
Palld	8.60211e-179	6.26159	0.594	0.269	2.58063e-175	3	mesenchymal
Cacna2d1	1.20997e-178	1.57666	0.572	0.066	3.62992e-175	3	mesenchymal
Ntf3	1.66389e-178	1.52194	0.347	0.147	4.99167e-175	3	mesenchymal
Shroom3	1.52762e-177	1.94408	0.627	0.305	4.58285e-174	3	mesenchymal
Ggt5	1.09647e-176	3.47607	0.556	0.055	3.28942e-173	3	mesenchymal
Kif11	1.24167e-176	1.23281	0.399	0.153	3.725e-173	3	mesenchymal
Klhl13	1.70367e-174	4.15973	0.537	0.165	5.11102e-171	3	mesenchymal
Arhgef6	3.82437e-174	2.04773	0.503	0.156	1.14731e-170	3	mesenchymal
Limch1	7.39895e-174	0.345328	0.145	0.352	2.21968e-170	3	mesenchymal
Tpbgl	2.80935e-173	3.27885	0.463	0.024	8.42804e-170	3	mesenchymal
Matn2	5.83467e-173	5.31995	0.581	0.104	1.7504e-169	3	mesenchymal
Clstn2	8.67724e-173	2.61667	0.56	0.095	2.60317e-169	3	mesenchymal
Lmntd1	1.10591e-172	3.81924	0.486	0.106	3.31772e-169	3	mesenchymal
Dse	2.40194e-172	3.02141	0.575	0.108	7.20583e-169	3	mesenchymal
Kcnb2	1.89935e-171	3.90261	0.565	0.104	5.69805e-168	3	mesenchymal
Grap	2.01197e-171	0.428503	0.555	0.116	6.03591e-168	3	mesenchymal
Rftn1	1.17567e-170	2.95252	0.59	0.104	3.52701e-167	3	mesenchymal
6530403H02Rik	1.29657e-170	6.0525	0.432	0.057	3.88971e-167	3	mesenchymal
C1qtnf7	2.85804e-170	0.943008	0.555	0.065	8.57413e-167	3	mesenchymal
Loxl2	3.70865e-170	3.13936	0.568	0.105	1.1126e-166	3	mesenchymal
Cxcl14	5.4196e-170	4.94921	0.546	0.1	1.62588e-166	3	mesenchymal
AC124490.1	3.98029e-168	7.11253	0.507	0.058	1.19409e-164	3	mesenchymal
Hpgd	4.88188e-168	2.67945	0.497	0.161	1.46456e-164	3	mesenchymal
Wdr86	1.06091e-167	3.97912	0.526	0.044	3.18273e-164	3	mesenchymal
Flt3l	9.23493e-167	2.06464	0.416	0.069	2.77048e-163	3	mesenchymal
Frmd6	6.50294e-166	2.86768	0.56	0.173	1.95088e-162	3	mesenchymal
Setbp1	2.37867e-165	5.22815	0.64	0.341	7.136e-162	3	mesenchymal
Tril	3.12401e-164	2.72463	0.563	0.128	9.37202e-161	3	mesenchymal
Layn	4.43584e-164	1.40694	0.543	0.127	1.33075e-160	3	mesenchymal
P2ry14	2.16932e-163	1.14398	0.399	0.133	6.50795e-160	3	mesenchymal
Lamc3	1.07895e-162	3.9264	0.56	0.056	3.23685e-159	3	mesenchymal
Bmp2	3.65025e-162	2.67271	0.503	0.087	1.09508e-158	3	mesenchymal
Heyl	7.21312e-162	3.11346	0.473	0.063	2.16394e-158	3	mesenchymal
Abcg3	9.26961e-162	0.285815	0.394	0.112	2.78088e-158	3	mesenchymal
Eln	4.06363e-161	0.920762	0.547	0.092	1.21909e-157	3	mesenchymal
Rasl11a	5.7037e-161	0.992291	0.525	0.132	1.71111e-157	3	mesenchymal
Elfn1	2.13049e-159	0.469997	0.312	0.107	6.39148e-156	3	mesenchymal
Tenm3	8.98832e-159	1.26152	0.581	0.112	2.6965e-155	3	mesenchymal
Hivep2	9.56761e-159	0.669956	0.608	0.352	2.87028e-155	3	mesenchymal
Adarb2	1.27192e-158	1.66481	0.467	0.138	3.81576e-155	3	mesenchymal
Lepr	1.38204e-158	2.05952	0.509	0.082	4.14612e-155	3	mesenchymal
Sox13	3.00082e-157	3.33874	0.536	0.209	9.00246e-154	3	mesenchymal
Cd53	9.22271e-157	0.571968	0.44	0.095	2.76681e-153	3	mesenchymal
Junb	1.18807e-156	2.27078	0.505	0.181	3.56421e-153	3	mesenchymal
Nfkb1	2.3304e-156	2.99199	0.584	0.327	6.99119e-153	3	mesenchymal
Sfmbt2	5.97411e-156	1.51489	0.393	0.1	1.79223e-152	3	mesenchymal
Gm13974	1.4683e-155	1.08327	0.423	0.14	4.40491e-152	3	mesenchymal
Hdx	2.61902e-154	2.18733	0.495	0.147	7.85707e-151	3	mesenchymal
Slit3	3.7219e-154	0.840917	0.464	0.133	1.11657e-150	3	mesenchymal
Ankrd44	5.34931e-154	1.41168	0.61	0.311	1.60479e-150	3	mesenchymal
Pdlim7	6.84837e-154	2.22207	0.521	0.184	2.05451e-150	3	mesenchymal
Col15a1	3.8083e-153	3.98132	0.57	0.065	1.14249e-149	3	mesenchymal
Slco3a1	4.27667e-153	1.71181	0.615	0.338	1.283e-149	3	mesenchymal
Igfbp5	9.27787e-153	1.68365	0.583	0.23	2.78336e-149	3	mesenchymal
Cnrip1	9.61427e-153	2.26816	0.537	0.092	2.88428e-149	3	mesenchymal
Slamf9	2.29565e-152	3.32962	0.466	0.073	6.88694e-149	3	mesenchymal
Fam198b	8.66273e-152	3.21378	0.52	0.077	2.59882e-148	3	mesenchymal
Fos	2.01368e-151	1.04636	0.397	0.097	6.04103e-148	3	mesenchymal
Antxr1	2.80195e-151	1.32704	0.484	0.065	8.40585e-148	3	mesenchymal
Tnfaip8l1	5.4626e-151	0.443028	0.385	0.083	1.63878e-147	3	mesenchymal
Gm47731	5.84384e-151	3.49872	0.409	0.072	1.75315e-147	3	mesenchymal
Robo1	6.10859e-151	1.34309	0.551	0.106	1.83258e-147	3	mesenchymal
Tpst1	2.2299e-150	4.07307	0.534	0.113	6.68971e-147	3	mesenchymal
Plxnc1	3.02746e-150	1.55492	0.488	0.139	9.08238e-147	3	mesenchymal
Lims1	9.01962e-150	2.46333	0.595	0.334	2.70589e-146	3	mesenchymal
Prickle2	9.61149e-150	2.02188	0.578	0.251	2.88345e-146	3	mesenchymal
Chst14	1.33008e-149	1.47051	0.357	0.086	3.99024e-146	3	mesenchymal
Dkk3	7.91563e-149	2.8807	0.55	0.084	2.37469e-145	3	mesenchymal
Tgfb2	6.31411e-147	1.96167	0.521	0.154	1.89423e-143	3	mesenchymal
Emp2	3.28107e-145	1.95653	0.494	0.093	9.84322e-142	3	mesenchymal
Mest	7.75691e-145	1.96704	0.414	0.097	2.32707e-141	3	mesenchymal
Cuedc1	2.16484e-144	2.66797	0.523	0.268	6.49453e-141	3	mesenchymal
Des	2.29088e-144	3.98322	0.525	0.047	6.87264e-141	3	mesenchymal
Khdrbs3	2.21298e-142	4.01862	0.527	0.225	6.63894e-139	3	mesenchymal
Timp2	4.46524e-142	0.998216	0.498	0.133	1.33957e-138	3	mesenchymal
Mb21d1	2.07498e-141	0.761406	0.469	0.131	6.22493e-138	3	mesenchymal
Gm15866	5.57e-141	1.28821	0.449	0.049	1.671e-137	3	mesenchymal
Kcnip3	8.18166e-141	3.54774	0.542	0.059	2.4545e-137	3	mesenchymal
Dkk2	1.39682e-140	0.694812	0.512	0.163	4.19045e-137	3	mesenchymal
Runx1t1	3.00285e-138	2.43111	0.529	0.087	9.00855e-135	3	mesenchymal
Dcc	2.09755e-137	0.4448	0.446	0.218	6.29266e-134	3	mesenchymal
Gm15635	2.45714e-137	3.06207	0.441	0.036	7.37143e-134	3	mesenchymal
Ank	6.43464e-137	1.02902	0.465	0.14	1.93039e-133	3	mesenchymal
Ppp1r14a	5.56903e-136	3.21829	0.493	0.066	1.67071e-132	3	mesenchymal
Il31ra	1.61322e-135	4.43725	0.452	0.144	4.83966e-132	3	mesenchymal
9530082P21Rik	2.5096e-135	0.552351	0.351	0.111	7.52879e-132	3	mesenchymal
Hif3a	8.77532e-135	2.99942	0.499	0.176	2.6326e-131	3	mesenchymal
Aldh1a1	2.89779e-133	2.34904	0.445	0.191	8.69337e-130	3	mesenchymal
Aox1	3.76387e-133	2.46017	0.538	0.112	1.12916e-129	3	mesenchymal
Plcb1	6.2117e-133	2.35721	0.213	0.472	1.86351e-129	3	mesenchymal
Acvrl1	2.91143e-131	2.87509	0.544	0.113	8.73428e-128	3	mesenchymal
Btg2	3.52216e-131	0.358104	0.45	0.171	1.05665e-127	3	mesenchymal
Prkar2b	7.21705e-131	1.63385	0.311	0.114	2.16511e-127	3	mesenchymal
Ddx60	1.29916e-130	0.952618	0.535	0.103	3.89748e-127	3	mesenchymal
Asap2	3.09916e-129	2.63424	0.555	0.295	9.29747e-126	3	mesenchymal
Sult5a1	4.0959e-129	4.46861	0.537	0.125	1.22877e-125	3	mesenchymal
Col6a1	4.12505e-129	4.21737	0.535	0.089	1.23752e-125	3	mesenchymal
Chn1	1.29079e-128	5.25721	0.545	0.164	3.87237e-125	3	mesenchymal
Gm5784	1.57462e-128	2.14925	0.489	0.141	4.72385e-125	3	mesenchymal
Epha3	6.52383e-127	6.46629	0.532	0.125	1.95715e-123	3	mesenchymal
Ecm2	2.39483e-126	2.48668	0.528	0.122	7.18448e-123	3	mesenchymal
Adcy2	4.32404e-126	3.58131	0.511	0.148	1.29721e-122	3	mesenchymal
Tshz3	2.70764e-125	4.09559	0.498	0.106	8.12292e-122	3	mesenchymal
Sgce	2.22781e-124	2.77307	0.528	0.151	6.68344e-121	3	mesenchymal
Gab3	9.06553e-124	1.10578	0.48	0.172	2.71966e-120	3	mesenchymal
Gm13470	1.05456e-123	4.39931	0.528	0.05	3.16367e-120	3	mesenchymal
Aox3	1.62074e-123	5.36404	0.453	0.066	4.86221e-120	3	mesenchymal
Gucy2g	2.2326e-123	2.44472	0.349	0.057	6.69779e-120	3	mesenchymal
Gm13481	1.4294e-122	0.735771	0.35	0.188	4.28819e-119	3	mesenchymal
Tmem150b	9.7024e-122	2.31043	0.481	0.073	2.91072e-118	3	mesenchymal
Rem1	1.41076e-121	4.41812	0.54	0.057	4.23229e-118	3	mesenchymal
Col5a2	1.41522e-121	2.08319	0.504	0.098	4.24566e-118	3	mesenchymal
Gm17501	5.51983e-121	5.2765	0.524	0.09	1.65595e-117	3	mesenchymal
2020-09-04	1.37205e-120	2.2661	0.49	0.139	4.11615e-117	3	mesenchymal
Tagln	2.31372e-119	1.47769	0.534	0.106	6.94117e-116	3	mesenchymal
Parva	2.34415e-119	2.79019	0.611	0.313	7.03245e-116	3	mesenchymal
Hs6st2	3.44611e-119	1.7594	0.433	0.102	1.03383e-115	3	mesenchymal
Cdc42ep3	7.44371e-119	4.91327	0.544	0.127	2.23311e-115	3	mesenchymal
Atp1a1	1.51628e-118	2.54667	0.188	0.376	4.54884e-115	3	mesenchymal
Pdlim1	7.29384e-118	3.56094	0.525	0.086	2.18815e-114	3	mesenchymal
Il34	8.85157e-118	1.46501	0.441	0.25	2.65547e-114	3	mesenchymal
Arl5c	1.01471e-117	0.954327	0.388	0.117	3.04413e-114	3	mesenchymal
Meg3	3.21902e-117	2.11972	0.395	0.122	9.65707e-114	3	mesenchymal
Cd44	6.50367e-117	0.985207	0.458	0.132	1.9511e-113	3	mesenchymal
Pygo1	3.74732e-116	2.66739	0.453	0.102	1.1242e-112	3	mesenchymal
Rab27b	8.61492e-116	1.76034	0.499	0.125	2.58448e-112	3	mesenchymal
Vcam1	1.86252e-114	0.919971	0.505	0.119	5.58755e-111	3	mesenchymal
Gm48727	2.25143e-114	3.29303	0.453	0.059	6.7543e-111	3	mesenchymal
Cyp1b1	7.08143e-114	7.09329	0.538	0.083	2.12443e-110	3	mesenchymal
Il1r1	1.55661e-113	3.31401	0.516	0.129	4.66982e-110	3	mesenchymal
Pcdh18	2.06596e-113	4.36092	0.528	0.081	6.19787e-110	3	mesenchymal
Gm43464	4.14648e-113	1.21252	0.319	0.088	1.24395e-109	3	mesenchymal
Zcchc24	5.68629e-113	3.20507	0.503	0.107	1.70589e-109	3	mesenchymal
Col4a2	1.2044e-112	2.862	0.591	0.28	3.61319e-109	3	mesenchymal
Gucy1b1	1.39552e-112	3.67335	0.497	0.072	4.18656e-109	3	mesenchymal
Gm26719	1.79081e-112	3.99669	0.5	0.116	5.37243e-109	3	mesenchymal
Zfp532	3.81263e-112	1.61888	0.534	0.224	1.14379e-108	3	mesenchymal
Atf7ip2	9.07742e-112	4.4112	0.422	0.067	2.72323e-108	3	mesenchymal
Scarb2	1.58496e-111	2.70168	0.482	0.205	4.75487e-108	3	mesenchymal
Sp100	2.01647e-110	1.14358	0.538	0.149	6.04942e-107	3	mesenchymal
Zfpm2	2.88819e-110	1.56031	0.462	0.155	8.66457e-107	3	mesenchymal
1810011H11Rik	1.00873e-109	2.59545	0.412	0.038	3.0262e-106	3	mesenchymal
Sema3a	7.8071e-109	2.30508	0.453	0.093	2.34213e-105	3	mesenchymal
Gm27201	4.02716e-107	0.845557	0.48	0.124	1.20815e-103	3	mesenchymal
Rcsd1	1.17958e-106	1.53543	0.525	0.111	3.53875e-103	3	mesenchymal
Camkk1	2.74901e-106	1.86713	0.452	0.113	8.24703e-103	3	mesenchymal
Vipr1	3.60396e-106	2.66468	0.423	0.081	1.08119e-102	3	mesenchymal
Adamts14	8.76543e-106	4.88835	0.492	0.089	2.62963e-102	3	mesenchymal
Gfod1	1.95002e-105	1.56799	0.455	0.16	5.85005e-102	3	mesenchymal
Gm20631	2.24387e-104	1.85857	0.428	0.148	6.73162e-101	3	mesenchymal
Dmd	9.32816e-104	0.418239	0.49	0.253	2.79845e-100	3	mesenchymal
Plekho2	2.1553e-100	0.814025	0.507	0.111	6.46589e-97	3	mesenchymal
Lrriq1	4.58135e-100	4.99455	0.317	0.152	1.3744e-96	3	mesenchymal
Rgs9	5.10645e-100	3.73174	0.506	0.084	1.53193e-96	3	mesenchymal
Elmod1	1.87128e-98	3.77956	0.439	0.063	5.61383e-95	3	mesenchymal
Ston1	2.65659e-98	6.14649	0.483	0.165	7.96978e-95	3	mesenchymal
Stim1	2.94903e-98	5.17522	0.542	0.236	8.84709e-95	3	mesenchymal
Ano1	3.54999e-98	1.95532	0.504	0.047	1.065e-94	3	mesenchymal
Erc2	5.48791e-98	2.92411	0.522	0.331	1.64637e-94	3	mesenchymal
Prkcg	2.13359e-97	2.07711	0.436	0.149	6.40076e-94	3	mesenchymal
Tmem119	1.08977e-96	2.81654	0.505	0.091	3.2693e-93	3	mesenchymal
Tnxb	1.50207e-96	1.57396	0.507	0.103	4.50621e-93	3	mesenchymal
Calcrl	2.32707e-96	0.777766	0.482	0.134	6.9812e-93	3	mesenchymal
Dlgap1	4.41074e-96	2.2225	0.476	0.214	1.32322e-92	3	mesenchymal
Plcb2	6.31199e-96	1.17304	0.405	0.051	1.8936e-92	3	mesenchymal
Gm48742	8.34726e-96	0.662023	0.434	0.142	2.50418e-92	3	mesenchymal
Nin	1.40959e-95	2.76426	0.494	0.207	4.22876e-92	3	mesenchymal
Adgre5	4.62751e-95	0.804369	0.485	0.14	1.38825e-91	3	mesenchymal
Cdc42ep1	1.14842e-93	1.5144	0.474	0.156	3.44526e-90	3	mesenchymal
Kcnk6	4.13162e-93	0.8797	0.386	0.109	1.23948e-89	3	mesenchymal
Gm30524	4.37551e-93	4.17354	0.501	0.062	1.31265e-89	3	mesenchymal
Dact1	5.43012e-93	3.26868	0.489	0.131	1.62904e-89	3	mesenchymal
Fscn1	8.69923e-93	1.04648	0.423	0.102	2.60977e-89	3	mesenchymal
St3gal5	1.04843e-92	1.73345	0.469	0.099	3.14528e-89	3	mesenchymal
Adamts9	4.84485e-92	5.18695	0.573	0.306	1.45345e-88	3	mesenchymal
Fmo2	5.43947e-91	2.36757	0.534	0.324	1.63184e-87	3	mesenchymal
Plekha2	4.56392e-90	1.60662	0.472	0.158	1.36917e-86	3	mesenchymal
Arsj	1.867e-89	1.40825	0.393	0.076	5.60101e-86	3	mesenchymal
Ch25h	4.64211e-89	3.17919	0.348	0.066	1.39263e-85	3	mesenchymal
Tmem196	6.85457e-89	1.32759	0.321	0.084	2.05637e-85	3	mesenchymal
Zfp980	3.1231e-88	1.566	0.363	0.057	9.36931e-85	3	mesenchymal
Apcdd1	1.28674e-87	5.11847	0.421	0.069	3.86021e-84	3	mesenchymal
Nr2f1	1.34547e-87	2.07574	0.508	0.101	4.03641e-84	3	mesenchymal
F730311O21Rik	1.89944e-87	0.665846	0.4	0.07	5.69831e-84	3	mesenchymal
Lox	1.25151e-86	2.04303	0.413	0.128	3.75453e-83	3	mesenchymal
Sema6d	1.70427e-86	0.862427	0.471	0.161	5.11282e-83	3	mesenchymal
Inhba	1.38445e-85	0.850237	0.219	0.299	4.15335e-82	3	mesenchymal
Clspn	2.26094e-85	0.614258	0.252	0.144	6.78281e-82	3	mesenchymal
Aldh1a2	1.54644e-84	3.46921	0.403	0.115	4.63932e-81	3	mesenchymal
Nav2	2.51465e-84	0.546716	0.167	0.397	7.54396e-81	3	mesenchymal
Gm12963	3.88074e-84	4.38413	0.51	0.067	1.16422e-80	3	mesenchymal
Lix1l	6.58626e-84	1.09566	0.445	0.134	1.97588e-80	3	mesenchymal
Ror1	1.79328e-83	0.535978	0.509	0.361	5.37985e-80	3	mesenchymal
Apold1	5.18173e-83	1.8913	0.418	0.097	1.55452e-79	3	mesenchymal
Sparcl1	6.26743e-83	1.46466	0.437	0.109	1.88023e-79	3	mesenchymal
Gria1	1.45189e-82	2.51954	0.398	0.159	4.35566e-79	3	mesenchymal
Klhl6	1.65391e-82	1.7084	0.432	0.094	4.96174e-79	3	mesenchymal
Fst	2.7028e-82	1.05309	0.299	0.075	8.10839e-79	3	mesenchymal
Kcnj8	3.28576e-82	3.7603	0.464	0.099	9.85727e-79	3	mesenchymal
Cenpe	1.04649e-81	1.06615	0.342	0.171	3.13948e-78	3	mesenchymal
Kdelr3	7.44753e-81	3.24552	0.436	0.078	2.23426e-77	3	mesenchymal
Tgfb1i1	3.20922e-79	3.24355	0.431	0.085	9.62767e-76	3	mesenchymal
Gabrg3	3.22782e-79	4.09625	0.418	0.172	9.68346e-76	3	mesenchymal
Trpc3	4.13679e-79	1.52969	0.417	0.103	1.24104e-75	3	mesenchymal
Cldn15	5.0178e-79	0.470498	0.403	0.116	1.50534e-75	3	mesenchymal
Bmx	9.91545e-79	2.62965	0.435	0.106	2.97464e-75	3	mesenchymal
Adamtsl5	3.78765e-78	2.34753	0.461	0.094	1.13629e-74	3	mesenchymal
C1qtnf2	1.02789e-77	4.84727	0.46	0.078	3.08366e-74	3	mesenchymal
Gm867	1.1155e-77	0.990033	0.471	0.098	3.34651e-74	3	mesenchymal
Slc2a3	1.23873e-77	1.31585	0.467	0.168	3.71618e-74	3	mesenchymal
Ifnar2	1.37398e-77	0.861528	0.471	0.166	4.12195e-74	3	mesenchymal
Lmcd1	4.10725e-77	1.28112	0.399	0.131	1.23218e-73	3	mesenchymal
Ptch2	7.49094e-77	3.94378	0.459	0.085	2.24728e-73	3	mesenchymal
Hpse2	1.53343e-76	2.50379	0.299	0.124	4.60029e-73	3	mesenchymal
Kcnd3os	1.68779e-76	3.25211	0.437	0.019	5.06338e-73	3	mesenchymal
Cd80	1.92551e-76	0.916142	0.304	0.182	5.77653e-73	3	mesenchymal
Pik3cg	8.05104e-76	0.686434	0.263	0.07	2.41531e-72	3	mesenchymal
Lpar1	1.69846e-75	2.97714	0.481	0.096	5.09537e-72	3	mesenchymal
Alox5ap	2.581e-75	1.23934	0.342	0.085	7.74299e-72	3	mesenchymal
Fstl1	4.41387e-75	1.45748	0.479	0.187	1.32416e-71	3	mesenchymal
Cxcl10	5.03224e-75	1.15401	0.374	0.132	1.50967e-71	3	mesenchymal
Gm16499	7.4777e-75	2.10416	0.378	0.1	2.24331e-71	3	mesenchymal
Man1c1	1.43958e-74	1.80034	0.493	0.103	4.31874e-71	3	mesenchymal
Prrx1	4.69061e-74	6.69671	0.499	0.039	1.40718e-70	3	mesenchymal
Ccdc80	1.38109e-73	3.64423	0.467	0.068	4.14327e-70	3	mesenchymal
Fbln1	3.55922e-73	4.38589	0.478	0.085	1.06777e-69	3	mesenchymal
Col6a5	2.04096e-72	2.18664	0.334	0.093	6.12288e-69	3	mesenchymal
Stat1	4.25578e-72	1.41149	0.411	0.199	1.27673e-68	3	mesenchymal
4930579H20Rik	1.53723e-71	4.03743	0.458	0.016	4.61169e-68	3	mesenchymal
Mdga2	1.73211e-71	0.451651	0.266	0.13	5.19634e-68	3	mesenchymal
Zfp652	4.99993e-71	2.04744	0.436	0.249	1.49998e-67	3	mesenchymal
4921534H16Rik	2.05374e-70	1.90282	0.406	0.055	6.16123e-67	3	mesenchymal
Slc22a3	9.19001e-70	0.773824	0.253	0.169	2.757e-66	3	mesenchymal
Ltbp1	1.68229e-69	1.7751	0.353	0.144	5.04687e-66	3	mesenchymal
St8sia2	1.17964e-68	0.818426	0.323	0.09	3.53891e-65	3	mesenchymal
Adam19	1.46271e-68	1.38815	0.488	0.091	4.38812e-65	3	mesenchymal
Mamld1	3.15989e-68	3.79133	0.439	0.109	9.47968e-65	3	mesenchymal
Ptgis	6.13719e-68	3.159	0.49	0.068	1.84116e-64	3	mesenchymal
Tnik	6.68561e-68	1.63216	0.404	0.123	2.00568e-64	3	mesenchymal
Zfp804b	1.76524e-67	0.736432	0.326	0.201	5.29571e-64	3	mesenchymal
Gm12153	1.00899e-65	4.14394	0.495	0.076	3.02697e-62	3	mesenchymal
Ntng1	6.74882e-65	2.59604	0.257	0.116	2.02465e-61	3	mesenchymal
Lhfpl3	7.92677e-65	3.05856	0.316	0.14	2.37803e-61	3	mesenchymal
Cerk	1.81303e-64	0.941702	0.425	0.157	5.43908e-61	3	mesenchymal
Fap	2.39109e-64	1.47052	0.369	0.175	7.17327e-61	3	mesenchymal
Gm44788	3.03801e-64	1.72301	0.378	0.102	9.11403e-61	3	mesenchymal
Sp140	3.84492e-64	0.390026	0.43	0.124	1.15348e-60	3	mesenchymal
Fam20a	6.91092e-64	2.51564	0.481	0.179	2.07328e-60	3	mesenchymal
Batf	8.2262e-63	1.62079	0.454	0.083	2.46786e-59	3	mesenchymal
Hdgfl3	3.1767e-62	1.37266	0.419	0.194	9.5301e-59	3	mesenchymal
Cmtm3	4.21246e-62	0.746379	0.398	0.14	1.26374e-58	3	mesenchymal
Slc10a6	7.06262e-62	1.98503	0.403	0.056	2.11879e-58	3	mesenchymal
Pcdh12	1.40238e-61	2.23243	0.43	0.08	4.20715e-58	3	mesenchymal
Gm6277	2.10001e-61	1.57344	0.35	0.128	6.30002e-58	3	mesenchymal
Lrrc71	2.82653e-61	3.52444	0.455	0.091	8.47958e-58	3	mesenchymal
Il1rl2	2.92782e-61	2.81777	0.469	0.078	8.78345e-58	3	mesenchymal
Gata6	5.51894e-61	3.52434	0.474	0.063	1.65568e-57	3	mesenchymal
Atp2a3	6.0846e-61	2.67643	0.453	0.096	1.82538e-57	3	mesenchymal
Ccdc69	1.02681e-60	1.0254	0.313	0.146	3.08043e-57	3	mesenchymal
Zfyve28	3.45279e-60	0.72123	0.312	0.135	1.03584e-56	3	mesenchymal
Apba1	4.56698e-60	0.81457	0.434	0.1	1.37009e-56	3	mesenchymal
Tmem45a	8.16094e-60	5.43549	0.477	0.065	2.44828e-56	3	mesenchymal
Gm12158	5.33375e-59	1.083	0.437	0.073	1.60012e-55	3	mesenchymal
Amotl1	1.24197e-58	0.317833	0.456	0.139	3.72592e-55	3	mesenchymal
Rab31	1.51373e-58	2.76627	0.457	0.205	4.5412e-55	3	mesenchymal
Lgr6	1.7098e-58	3.65255	0.434	0.055	5.12941e-55	3	mesenchymal
Flna	7.59282e-58	1.90848	0.479	0.159	2.27784e-54	3	mesenchymal
Ccl6	3.82015e-57	1.66574	0.368	0.067	1.14605e-53	3	mesenchymal
Emp3	1.7518e-56	1.36828	0.491	0.161	5.2554e-53	3	mesenchymal
St6galnac6	3.04852e-56	1.52366	0.383	0.133	9.14556e-53	3	mesenchymal
Map3k8	1.05909e-54	2.41876	0.358	0.146	3.17728e-51	3	mesenchymal
Steap4	5.41298e-54	2.04524	0.463	0.112	1.62389e-50	3	mesenchymal
Tnfrsf13b	2.68906e-53	0.494297	0.32	0.097	8.06717e-50	3	mesenchymal
Erp27	3.85655e-53	1.94658	0.277	0.067	1.15696e-49	3	mesenchymal
AC163285.1	7.47459e-53	2.02837	0.418	0.111	2.24238e-49	3	mesenchymal
Akna	1.58684e-52	0.940115	0.327	0.13	4.76051e-49	3	mesenchymal
Shisa9	3.9872e-52	1.85888	0.361	0.104	1.19616e-48	3	mesenchymal
Cemip	8.77083e-52	2.60828	0.33	0.146	2.63125e-48	3	mesenchymal
Kcnn3	1.20239e-51	2.03118	0.374	0.092	3.60717e-48	3	mesenchymal
Tacc1	1.34624e-50	3.1258	0.53	0.323	4.03873e-47	3	mesenchymal
Marcks	1.84113e-50	1.08627	0.444	0.152	5.5234e-47	3	mesenchymal
Sox5os4	3.70638e-50	2.92492	0.362	0.124	1.11191e-46	3	mesenchymal
Akap12	1.09026e-49	0.856364	0.431	0.115	3.27077e-46	3	mesenchymal
Postn	1.30146e-49	1.88037	0.29	0.069	3.90437e-46	3	mesenchymal
A830019P07Rik	1.73211e-49	2.02181	0.394	0.097	5.19634e-46	3	mesenchymal
Mdfi	4.91342e-49	2.06523	0.406	0.087	1.47403e-45	3	mesenchymal
9630002D21Rik	2.65181e-47	3.26766	0.426	0.117	7.95543e-44	3	mesenchymal
Mn1	5.11622e-47	1.46773	0.346	0.067	1.53487e-43	3	mesenchymal
Flnc	6.20418e-47	1.09031	0.311	0.127	1.86125e-43	3	mesenchymal
Tnfsf13b	9.14901e-47	1.95842	0.372	0.106	2.7447e-43	3	mesenchymal
Gm10561	1.13056e-46	2.2206	0.439	0.067	3.39169e-43	3	mesenchymal
Sult1a1	8.68964e-46	1.30849	0.397	0.158	2.60689e-42	3	mesenchymal
Lifr	2.79667e-45	1.18585	0.422	0.316	8.39e-42	3	mesenchymal
Ccdc3	4.26612e-45	0.864036	0.278	0.097	1.27984e-41	3	mesenchymal
Ebf3	9.95332e-45	2.75018	0.416	0.071	2.98599e-41	3	mesenchymal
4930523C07Rik	2.10329e-44	0.373473	0.326	0.218	6.30986e-41	3	mesenchymal
Col18a1	2.37328e-44	0.314336	0.453	0.302	7.11985e-41	3	mesenchymal
Nav1	4.80573e-44	2.61284	0.416	0.18	1.44172e-40	3	mesenchymal
Gm20755	1.97456e-43	1.91338	0.393	0.087	5.92367e-40	3	mesenchymal
Gm32647	3.61134e-43	2.98688	0.349	0.165	1.0834e-39	3	mesenchymal
Casp4	3.87838e-43	2.42337	0.456	0.101	1.16351e-39	3	mesenchymal
1200007C13Rik	6.32959e-43	4.01651	0.434	0.065	1.89888e-39	3	mesenchymal
Gdf10	2.09527e-42	2.96467	0.411	0.115	6.28582e-39	3	mesenchymal
Cd180	4.62872e-42	1.08828	0.364	0.14	1.38862e-38	3	mesenchymal
Pde7b	5.34891e-42	1.11143	0.478	0.321	1.60467e-38	3	mesenchymal
Ltbp4	1.70311e-41	0.62986	0.435	0.12	5.10932e-38	3	mesenchymal
Enho	1.87201e-41	1.21887	0.28	0.126	5.61602e-38	3	mesenchymal
Slfn5os	4.24771e-41	1.45475	0.306	0.108	1.27431e-37	3	mesenchymal
Gm11210	1.18096e-40	1.40942	0.306	0.089	3.54289e-37	3	mesenchymal
Mmp2	5.1896e-40	3.06339	0.439	0.088	1.55688e-36	3	mesenchymal
Mmp11	1.01574e-39	0.730259	0.413	0.133	3.04722e-36	3	mesenchymal
Gng2	1.62594e-39	1.69074	0.402	0.107	4.87781e-36	3	mesenchymal
Gnb4	2.53056e-39	2.28795	0.423	0.108	7.59169e-36	3	mesenchymal
Vegfd	5.68031e-39	2.22802	0.39	0.099	1.70409e-35	3	mesenchymal
Aatk	8.11223e-39	0.557505	0.333	0.161	2.43367e-35	3	mesenchymal
Igha	9.08724e-39	1.03949	0.336	0.184	2.72617e-35	3	mesenchymal
Sox18	1.433e-38	0.25925	0.311	0.156	4.299e-35	3	mesenchymal
Gm12185	1.66702e-38	0.913163	0.392	0.114	5.00105e-35	3	mesenchymal
Was	1.97412e-38	0.619826	0.279	0.037	5.92235e-35	3	mesenchymal
Timp3	1.28369e-37	0.976615	0.239	0.409	3.85107e-34	3	mesenchymal
Cacna1d	2.9026e-37	1.81633	0.317	0.225	8.70781e-34	3	mesenchymal
Fkbp5	2.95465e-37	3.08266	0.437	0.313	8.86395e-34	3	mesenchymal
Kcnd2	3.87918e-36	3.66724	0.279	0.097	1.16376e-32	3	mesenchymal
Tmeff2	4.07339e-36	1.71279	0.256	0.113	1.22202e-32	3	mesenchymal
A830082K12Rik	5.5889e-36	0.969752	0.406	0.109	1.67667e-32	3	mesenchymal
Gm16183	1.32496e-35	1.67106	0.282	0.078	3.97489e-32	3	mesenchymal
Eya4	3.24289e-35	1.11681	0.36	0.099	9.72866e-32	3	mesenchymal
Hoxa11	9.27778e-35	3.26084	0.437	0.042	2.78333e-31	3	mesenchymal
Galnt17	1.11826e-34	3.65032	0.419	0.062	3.35477e-31	3	mesenchymal
Fam114a1	1.15836e-34	2.80067	0.426	0.145	3.47509e-31	3	mesenchymal
Pcdh19	1.8752e-34	0.88428	0.311	0.134	5.62559e-31	3	mesenchymal
Sytl2	3.04135e-34	1.3613	0.277	0.209	9.12404e-31	3	mesenchymal
Lonrf2	7.51787e-34	3.00674	0.357	0.045	2.25536e-30	3	mesenchymal
Ror2	1.63758e-33	1.66481	0.406	0.18	4.91274e-30	3	mesenchymal
Kcne4	1.67836e-33	2.88724	0.403	0.099	5.03509e-30	3	mesenchymal
Fam19a1	1.6975e-33	1.00833	0.415	0.072	5.09249e-30	3	mesenchymal
Alx1	1.97038e-33	4.33992	0.367	0.056	5.91114e-30	3	mesenchymal
Il27ra	7.1142e-33	1.20764	0.352	0.096	2.13426e-29	3	mesenchymal
Mctp2	2.4141e-32	0.878725	0.303	0.179	7.24231e-29	3	mesenchymal
Cysltr2	2.92286e-32	0.296738	0.264	0.097	8.76859e-29	3	mesenchymal
Stk39	3.73271e-32	3.41882	0.425	0.299	1.11981e-28	3	mesenchymal
Alpk1	8.5076e-32	0.954596	0.431	0.137	2.55228e-28	3	mesenchymal
Gm14964	9.11873e-32	1.71421	0.369	0.187	2.73562e-28	3	mesenchymal
P2rx1	1.05122e-31	2.86461	0.399	0.039	3.15367e-28	3	mesenchymal
Srpx2	1.78831e-31	4.66209	0.463	0.076	5.36493e-28	3	mesenchymal
Adamtsl2	1.91156e-31	4.58619	0.421	0.152	5.73467e-28	3	mesenchymal
Ifi204	2.82368e-31	1.61323	0.403	0.103	8.47104e-28	3	mesenchymal
Gm13583	3.0479e-31	1.60156	0.394	0.082	9.1437e-28	3	mesenchymal
Lrch2	3.46383e-31	0.71668	0.301	0.135	1.03915e-27	3	mesenchymal
Sh3bgrl	5.74033e-31	0.943475	0.419	0.245	1.7221e-27	3	mesenchymal
Tgfbr2	7.1622e-31	0.796238	0.395	0.279	2.14866e-27	3	mesenchymal
Cacng4	1.60268e-30	3.03721	0.374	0.062	4.80804e-27	3	mesenchymal
G0s2	2.98718e-30	0.563591	0.364	0.201	8.96155e-27	3	mesenchymal
Gjc1	3.00572e-30	1.21114	0.39	0.12	9.01715e-27	3	mesenchymal
Tcf21	9.08316e-30	1.5747	0.422	0.116	2.72495e-26	3	mesenchymal
Acss3	3.16061e-28	1.16628	0.307	0.289	9.48182e-25	3	mesenchymal
Col6a2	9.92154e-28	4.58867	0.435	0.104	2.97646e-24	3	mesenchymal
Cradd	1.31391e-27	0.516366	0.282	0.343	3.94173e-24	3	mesenchymal
Serpine2	1.61359e-27	0.65959	0.368	0.134	4.84076e-24	3	mesenchymal
Vim	4.30111e-27	1.0358	0.34	0.117	1.29033e-23	3	mesenchymal
Ednra	4.43826e-27	0.681078	0.409	0.047	1.33148e-23	3	mesenchymal
Wisp1	6.91745e-27	4.0542	0.43	0.112	2.07524e-23	3	mesenchymal
S100g	1.0247e-26	0.383784	0.376	0.257	3.07409e-23	3	mesenchymal
C1qtnf6	1.98732e-26	2.81258	0.377	0.153	5.96197e-23	3	mesenchymal
Klf7	4.46302e-26	0.916598	0.4	0.238	1.3389e-22	3	mesenchymal
Adamts17	9.60787e-26	1.47554	0.349	0.113	2.88236e-22	3	mesenchymal
Fgf2	1.4096e-25	1.99876	0.416	0.102	4.2288e-22	3	mesenchymal
Ppp1r18	1.55911e-25	0.693581	0.354	0.147	4.67732e-22	3	mesenchymal
Afap1l2	5.18644e-25	2.85518	0.436	0.209	1.55593e-21	3	mesenchymal
A230057D06Rik	7.32771e-25	2.50136	0.283	0.176	2.19831e-21	3	mesenchymal
Art4	8.82448e-25	3.40922	0.428	0.092	2.64734e-21	3	mesenchymal
Abca9	9.01367e-25	2.11318	0.435	0.06	2.7041e-21	3	mesenchymal
Gm34921	3.15692e-24	2.41987	0.355	0.066	9.47075e-21	3	mesenchymal
Nrcam	3.34437e-24	1.98432	0.284	0.147	1.00331e-20	3	mesenchymal
Nexn	3.75138e-24	2.48179	0.404	0.126	1.12541e-20	3	mesenchymal
Olfr1034	9.74317e-24	2.58228	0.267	0.036	2.92295e-20	3	mesenchymal
Tnc	1.2668e-23	2.35396	0.316	0.054	3.80039e-20	3	mesenchymal
Ebf4	1.64351e-23	1.339	0.354	0.195	4.93052e-20	3	mesenchymal
Zfp300	1.76828e-23	0.894748	0.322	0.14	5.30485e-20	3	mesenchymal
F830016B08Rik	2.75584e-23	2.09756	0.291	0.094	8.26753e-20	3	mesenchymal
Hba-a1	4.51342e-23	0.876977	0.349	0.219	1.35403e-19	3	mesenchymal
Epha4	4.93151e-23	1.12722	0.301	0.213	1.47945e-19	3	mesenchymal
Sobp	1.19061e-22	2.84963	0.399	0.11	3.57184e-19	3	mesenchymal
S1pr3	6.9158e-22	2.91599	0.411	0.061	2.07474e-18	3	mesenchymal
Adcy4	1.11203e-21	0.390556	0.354	0.129	3.3361e-18	3	mesenchymal
Tlr4	3.29665e-21	0.804992	0.369	0.102	9.88995e-18	3	mesenchymal
Adamts4	9.66568e-21	3.16795	0.287	0.068	2.8997e-17	3	mesenchymal
Zbtb16	1.31467e-20	3.49418	0.447	0.279	3.94401e-17	3	mesenchymal
Fat3	2.00872e-20	3.07319	0.373	0.093	6.02617e-17	3	mesenchymal
Unc13c	2.44347e-20	0.971397	0.087	0.334	7.33042e-17	3	mesenchymal
Plcxd3	2.45381e-20	1.75853	0.368	0.104	7.36142e-17	3	mesenchymal
Ifi27l2a	3.46612e-20	1.77672	0.252	0.134	1.03984e-16	3	mesenchymal
Vgll3	1.14216e-19	3.62301	0.394	0.06	3.42647e-16	3	mesenchymal
Nuak1	1.58835e-19	1.16104	0.409	0.178	4.76504e-16	3	mesenchymal
Slc29a1	4.58648e-19	2.46718	0.385	0.184	1.37594e-15	3	mesenchymal
Fxyd2	7.86822e-19	1.06062	0.334	0.383	2.36047e-15	3	mesenchymal
Nnmt	2.52286e-18	3.14559	0.367	0.09	7.56859e-15	3	mesenchymal
Prickle1	3.01287e-18	3.78099	0.332	0.378	9.03862e-15	3	mesenchymal
Dclk1	5.08889e-18	4.49229	0.346	0.108	1.52667e-14	3	mesenchymal
Tnn	6.24629e-18	6.67969	0.279	0.054	1.87389e-14	3	mesenchymal
Cenpp	6.27612e-18	0.306168	0.251	0.201	1.88284e-14	3	mesenchymal
Utrn	2.96789e-17	1.72781	0.417	0.358	8.90366e-14	3	mesenchymal
Frzb	4.12908e-17	2.5305	0.386	0.079	1.23872e-13	3	mesenchymal
Twist2	6.29979e-17	4.04251	0.39	0.029	1.88994e-13	3	mesenchymal
Ophn1	1.29132e-16	0.547301	0.281	0.254	3.87396e-13	3	mesenchymal
Kcnj5	5.62127e-16	2.61916	0.323	0.034	1.68638e-12	3	mesenchymal
Tmem100	1.29145e-15	3.1905	0.305	0.062	3.87434e-12	3	mesenchymal
Gm4841	1.65175e-15	2.37664	0.368	0.07	4.95524e-12	3	mesenchymal
Sdc3	3.02817e-15	1.29498	0.345	0.131	9.0845e-12	3	mesenchymal
mt-Atp6	3.91585e-15	0.293312	0.354	0.358	1.17475e-11	3	mesenchymal
Sytl5	1.3696e-14	1.14593	0.31	0.086	4.10881e-11	3	mesenchymal
Ranbp3l	2.4316e-14	2.69856	0.201	0.274	7.2948e-11	3	mesenchymal
Hopx	2.64114e-14	0.376393	0.369	0.091	7.92342e-11	3	mesenchymal
Srpk3	8.14237e-14	1.92021	0.302	0.062	2.44271e-10	3	mesenchymal
Bvht	8.68077e-14	0.973726	0.313	0.096	2.60423e-10	3	mesenchymal
Tgfb3	1.12244e-13	1.49614	0.34	0.159	3.36733e-10	3	mesenchymal
Doc2b	2.32725e-13	2.65701	0.337	0.059	6.98176e-10	3	mesenchymal
Gm2164	2.93293e-13	0.830314	0.288	0.125	8.79878e-10	3	mesenchymal
Pik3cd	4.67956e-13	0.945693	0.374	0.143	1.40387e-09	3	mesenchymal
Armc2	6.32711e-13	2.1008	0.282	0.153	1.89813e-09	3	mesenchymal
Man2a1	7.33918e-13	4.23353	0.367	0.373	2.20175e-09	3	mesenchymal
Hcar1	9.07485e-13	2.53951	0.402	0.069	2.72245e-09	3	mesenchymal
Ehd2	1.09307e-12	1.02634	0.315	0.139	3.27921e-09	3	mesenchymal
Rnf165	1.15579e-12	1.73818	0.279	0.097	3.46738e-09	3	mesenchymal
Srpx	4.35238e-12	4.21873	0.348	0.072	1.30571e-08	3	mesenchymal
Specc1	8.50643e-12	1.79495	0.37	0.269	2.55193e-08	3	mesenchymal
Ppfia2	1.03229e-11	0.442729	0.329	0.114	3.09687e-08	3	mesenchymal
Pakap	1.30808e-11	3.15462	0.329	0.044	3.92425e-08	3	mesenchymal
Kctd12b	3.31343e-11	0.76737	0.311	0.169	9.94029e-08	3	mesenchymal
Spsb1	3.41897e-11	2.28656	0.375	0.175	1.02569e-07	3	mesenchymal
D16Ertd472e	3.92715e-11	1.83301	0.291	0.117	1.17815e-07	3	mesenchymal
Slc43a3	4.76863e-11	0.482331	0.423	0.108	1.43059e-07	3	mesenchymal
Lgals9	8.74556e-11	0.612867	0.256	0.119	2.62367e-07	3	mesenchymal
Notch4	9.49534e-11	0.260251	0.27	0.094	2.8486e-07	3	mesenchymal
Sh3bp5	1.10256e-10	1.50802	0.284	0.297	3.30768e-07	3	mesenchymal
Gpx3	1.33758e-10	1.51656	0.321	0.386	4.01273e-07	3	mesenchymal
Fancc	1.6105e-10	3.11697	0.4	0.222	4.83149e-07	3	mesenchymal
Gem	2.79577e-10	2.67638	0.258	0.132	8.3873e-07	3	mesenchymal
Apbb2	3.34476e-10	0.519513	0.357	0.399	1.00343e-06	3	mesenchymal
Ms4a4d	4.50295e-10	2.51754	0.373	0.068	1.35088e-06	3	mesenchymal
Vwf	1.10819e-09	1.78511	0.315	0.067	3.32457e-06	3	mesenchymal
Gm12022	1.4175e-09	3.96319	0.321	0.057	4.25249e-06	3	mesenchymal
Spats2l	1.71318e-09	1.41055	0.163	0.257	5.13955e-06	3	mesenchymal
Mlkl	8.18225e-09	1.11781	0.338	0.152	2.45468e-05	3	mesenchymal
Cd40	8.57477e-09	1.57913	0.388	0.128	2.57243e-05	3	mesenchymal
Atg10	1.32811e-08	0.283334	0.225	0.331	3.98433e-05	3	mesenchymal
Nav3	1.45363e-08	3.55863	0.387	0.121	4.3609e-05	3	mesenchymal
Gnao1	2.91517e-08	3.16896	0.386	0.081	8.74551e-05	3	mesenchymal
Prlr	2.99726e-08	0.512529	0.109	0.299	8.99179e-05	3	mesenchymal
Aspn	4.58853e-08	1.25292	0.318	0.08	0.000137656	3	mesenchymal
Adcy7	7.19171e-08	0.392977	0.284	0.095	0.000215751	3	mesenchymal
Ly6a	7.84708e-08	2.47248	0.22	0.28	0.000235412	3	mesenchymal
A530065N20Rik	8.91166e-08	2.83674	0.311	0.061	0.00026735	3	mesenchymal
Platr15	9.30918e-08	0.948804	0.264	0.099	0.000279275	3	mesenchymal
Sdk2	1.16068e-07	3.14059	0.367	0.104	0.000348203	3	mesenchymal
A4galt	1.64562e-07	3.16955	0.407	0.266	0.000493687	3	mesenchymal
D630033O11Rik	2.52081e-07	2.21769	0.341	0.095	0.000756243	3	mesenchymal
Cpne2	4.52961e-07	1.57591	0.266	0.157	0.00135888	3	mesenchymal
Gm20696	5.05243e-07	2.17196	0.344	0.189	0.00151573	3	mesenchymal
Gm12426	7.79758e-07	3.47716	0.318	0.058	0.00233927	3	mesenchymal
Hbb-bt	8.45832e-07	0.523919	0.264	0.175	0.00253749	3	mesenchymal
Lims2	2.24053e-06	0.620484	0.114	0.293	0.0067216	3	mesenchymal
Cabp1	6.20909e-06	1.27048	0.291	0.134	0.0186273	3	mesenchymal
Scn7a	6.68887e-06	3.04749	0.375	0.097	0.0200666	3	mesenchymal
Loxl3	1.05344e-05	3.10328	0.338	0.094	0.0316033	3	mesenchymal
Hrct1	3.07306e-05	1.93296	0.351	0.088	0.0921917	3	mesenchymal
Ecscr	5.0988e-05	0.520638	0.271	0.096	0.152964	3	mesenchymal
Pde4a	9.06338e-05	2.22075	0.408	0.163	0.271901	3	mesenchymal
Acsbg1	0.000107643	2.01222	0.329	0.072	0.322929	3	mesenchymal
Dpysl2	0.000146557	1.3697	0.348	0.139	0.43967	3	mesenchymal
Cdkn1c	0.000156338	0.383345	0.271	0.142	0.469013	3	mesenchymal
Thbs2	0.000248197	2.01768	0.33	0.079	0.74459	3	mesenchymal
Ifitm3	0.000480815	1.63798	0.337	0.137	1	3	mesenchymal
Kctd1	0.000517978	0.393674	0.096	0.265	1	3	mesenchymal
mt-Cytb	0.000652525	2.11103	0.399	0.298	1	3	mesenchymal
Mmd	0.00122752	3.36299	0.295	0.197	1	3	mesenchymal
Kank4	0.00126169	0.868357	0.267	0.146	1	3	mesenchymal
Slc44a2	0.00179335	0.334504	0.307	0.213	1	3	mesenchymal
Pdzd2	0.00213275	1.77282	0.419	0.4	1	3	mesenchymal
Fabp4	0.00304055	0.444916	0.277	0.159	1	3	mesenchymal
Gpr176	0.00426668	5.15557	0.332	0.052	1	3	mesenchymal
Abcc9	0.00570838	1.83951	0.369	0.114	1	3	mesenchymal
Gm44691	0.00590719	3.59515	0.296	0.042	1	3	mesenchymal
Pla2g4a	0.00706706	2.69798	0.329	0.196	1	3	mesenchymal
Slc6a19	0	6.51294	0.83	0.156	0	4	PT1
Epb41l3	0	6.36241	0.853	0.183	0	4	PT1
Fam163a	0	5.78451	0.691	0.112	0	4	PT1
Clec2h	0	5.7789	0.736	0.101	0	4	PT1
Col27a1	0	5.70716	0.767	0.254	0	4	PT1
Kcnj16	0	5.41549	0.814	0.304	0	4	PT1
Glis1	0	5.26841	0.842	0.243	0	4	PT1
Cpne4	0	5.20324	0.682	0.11	0	4	PT1
Gatm	0	5.14237	0.909	0.209	0	4	PT1
4921539H07Rik	0	5.0401	0.821	0.133	0	4	PT1
Egfr	0	4.68906	0.715	0.347	0	4	PT1
Slc5a2	0	4.6661	0.957	0.125	0	4	PT1
Cyp2d26	0	4.63816	0.628	0.193	0	4	PT1
Slc7a8	0	4.55859	0.913	0.208	0	4	PT1
Etv1	0	4.50168	0.616	0.178	0	4	PT1
Ppp1r16b	0	4.48298	0.733	0.265	0	4	PT1
Gabrb3	0	4.44566	0.771	0.148	0	4	PT1
Nox4	0	4.38941	0.977	0.251	0	4	PT1
Slc16a10	0	4.26647	0.763	0.237	0	4	PT1
Slc4a4	0	4.1386	0.969	0.289	0	4	PT1
Igsf11	0	4.10049	0.754	0.264	0	4	PT1
Lpar3	0	4.02581	0.78	0.188	0	4	PT1
Gm44850	0	3.81289	0.54	0.06	0	4	PT1
Cryl1	0	3.75494	0.934	0.288	0	4	PT1
Slc5a12	0	3.6898	0.99	0.151	0	4	PT1
AC135964.2	0	3.68059	0.739	0.173	0	4	PT1
Ptprd	0	3.66486	0.922	0.329	0	4	PT1
Gm12962	0	3.63607	0.664	0.077	0	4	PT1
Slc7a7	0	3.54225	0.906	0.167	0	4	PT1
Acmsd	0	3.50598	0.715	0.186	0	4	PT1
Enpp2	0	2.99664	0.802	0.278	0	4	PT1
Spp2	0	2.9851	0.778	0.146	0	4	PT1
Slc34a1	0	2.94618	0.983	0.298	0	4	PT1
Pik3c2g	0	2.83638	0.841	0.269	0	4	PT1
Gm37245	0	2.65089	0.736	0.273	0	4	PT1
Gc	0	2.63934	0.673	0.134	0	4	PT1
Slc16a14	0	2.53611	0.726	0.175	0	4	PT1
Aspa	0	2.39549	0.655	0.308	0	4	PT1
Hsd3b2	0	2.38795	0.756	0.32	0	4	PT1
Gm14964	0	2.33487	0.61	0.133	0	4	PT1
Cdh2	0	2.22455	0.554	0.1	0	4	PT1
Angpt1	0	2.16473	0.846	0.198	0	4	PT1
Acsm2	0	2.15931	0.958	0.258	0	4	PT1
Prodh2	0	2.15547	0.788	0.261	0	4	PT1
Adra1a	0	2.14219	0.856	0.18	0	4	PT1
Slc13a1	0	2.08135	0.74	0.263	0	4	PT1
Alpl	0	2.07627	0.745	0.23	0	4	PT1
Tnfaip8	0	2.03111	0.799	0.304	0	4	PT1
Rab11fip3	0	2.0132	0.882	0.321	0	4	PT1
Gm31718	0	2.00732	0.713	0.167	0	4	PT1
Ndrg1	0	1.99934	0.917	0.281	0	4	PT1
AC166995.1	0	1.97787	0.64	0.242	0	4	PT1
Dab2	0	1.94351	0.933	0.299	0	4	PT1
Slc18a1	0	1.92972	0.65	0.206	0	4	PT1
Nr1h4	0	1.89747	0.743	0.302	0	4	PT1
Fam13a	0	1.88108	0.71	0.318	0	4	PT1
Nhs	0	1.83996	0.897	0.334	0	4	PT1
Fut9	0	1.83655	0.925	0.331	0	4	PT1
Slc22a23	0	1.82066	0.83	0.3	0	4	PT1
Timp3	0	1.80094	0.907	0.311	0	4	PT1
Folh1	0	1.73835	0.767	0.27	0	4	PT1
Ccdc141	0	1.73681	0.78	0.317	0	4	PT1
Maf	0	1.57935	0.821	0.309	0	4	PT1
Frmd4b	0	1.57732	0.752	0.327	0	4	PT1
Rhobtb1	0	1.49826	0.835	0.288	0	4	PT1
Stxbp5l	0	1.46524	0.708	0.281	0	4	PT1
Slc22a28	0	1.42879	0.768	0.249	0	4	PT1
Unc13c	0	1.42292	0.746	0.243	0	4	PT1
Gas2	0	1.36033	0.717	0.304	0	4	PT1
Cldn10	0	1.32942	0.683	0.314	0	4	PT1
Bnc2	0	1.15869	0.939	0.282	0	4	PT1
Slc2a2	0	1.0807	0.72	0.22	0	4	PT1
Dnase1	0	1.07854	0.685	0.238	0	4	PT1
Kcnj15	0	1.07325	0.787	0.299	0	4	PT1
Ppara	0	0.763681	0.687	0.296	0	4	PT1
Stab2	0	0.724034	0.517	0.093	0	4	PT1
Kcnk5	0	0.62203	0.659	0.274	0	4	PT1
Auts2	0	0.546528	0.873	0.37	0	4	PT1
Slc47a1	0	0.48694	0.733	0.352	0	4	PT1
Ass1	0	0.349891	0.822	0.291	0	4	PT1
AC154546.2	0	0.330673	0.682	0.284	0	4	PT1
Unc5c	0	0.322252	0.821	0.232	0	4	PT1
Akr1c21	2.42317e-299	1.13915	0.58	0.217	7.2695e-296	4	PT1
Arsb	3.15633e-295	0.251791	0.6	0.229	9.46898e-292	4	PT1
Gna14	1.60414e-280	1.19596	0.582	0.205	4.81242e-277	4	PT1
Gldc	6.00089e-280	2.70618	0.616	0.214	1.80027e-276	4	PT1
Gm20631	4.37579e-266	0.571808	0.448	0.124	1.31274e-262	4	PT1
Nuak2	9.87072e-259	0.980546	0.537	0.277	2.96122e-255	4	PT1
Etv6	1.16227e-243	1.68126	0.137	0.402	3.48682e-240	4	PT1
Tmem178b	2.05487e-229	4.12924	0.518	0.151	6.16462e-226	4	PT1
C330002G04Rik	7.09914e-221	2.83737	0.582	0.246	2.12974e-217	4	PT1
Cyp24a1	4.46808e-215	2.82386	0.467	0.131	1.34042e-211	4	PT1
Ugt2b38	3.90211e-209	5.0724	0.495	0.148	1.17063e-205	4	PT1
Col8a1	5.15738e-205	1.72872	0.515	0.094	1.54721e-201	4	PT1
Tbx2	2.39567e-201	2.30477	0.514	0.171	7.18701e-198	4	PT1
Gm44626	3.70333e-193	2.28455	0.492	0.082	1.111e-189	4	PT1
Gria3	2.96709e-176	2.19416	0.563	0.263	8.90127e-173	4	PT1
Npas3	2.24869e-171	1.13145	0.554	0.276	6.74607e-168	4	PT1
Prss57	2.71729e-157	0.460379	0.273	0.063	8.15186e-154	4	PT1
8430408G22Rik	7.32306e-137	0.318453	0.387	0.144	2.19692e-133	4	PT1
Cftr	7.54297e-137	0.635515	0.462	0.179	2.26289e-133	4	PT1
Ttr	2.27792e-123	2.28132	0.366	0.145	6.83377e-120	4	PT1
5730522E02Rik	8.92259e-104	1.44996	0.458	0.211	2.67678e-100	4	PT1
Grid1	2.77362e-102	1.88619	0.458	0.172	8.32087e-99	4	PT1
Il27	1.58287e-83	0.344563	0.253	0.08	4.74861e-80	4	PT1
Gm32014	1.44175e-79	0.277814	0.344	0.119	4.32525e-76	4	PT1
Ncam2	4.8451e-78	1.78616	0.417	0.219	1.45353e-74	4	PT1
Trabd2b	1.09017e-76	0.453716	0.537	0.363	3.2705e-73	4	PT1
Sgk2	5.92564e-58	2.40223	0.525	0.305	1.77769e-54	4	PT1
5033421B08Rik	1.03692e-54	0.460749	0.293	0.1	3.11075e-51	4	PT1
Pp2d1	3.55932e-44	1.32433	0.341	0.153	1.0678e-40	4	PT1
Gm47847	3.32433e-31	0.882801	0.276	0.176	9.973e-28	4	PT1
Khdrbs2	1.4986e-25	1.35809	0.261	0.211	4.49579e-22	4	PT1
Dpp6	2.24757e-23	1.99932	0.29	0.2	6.74271e-20	4	PT1
Cyp2d12	8.03528e-23	0.8578	0.255	0.138	2.41058e-19	4	PT1
Snca	6.10074e-22	2.99996	0.355	0.153	1.83022e-18	4	PT1
Ptpn22	5.64099e-20	0.400488	0.358	0.142	1.6923e-16	4	PT1
Gm45304	2.20554e-17	0.397824	0.254	0.061	6.61662e-14	4	PT1
1700007G11Rik	7.0824e-15	0.367218	0.294	0.227	2.12472e-11	4	PT1
Cd80	1.28018e-13	0.297891	0.301	0.174	3.84054e-10	4	PT1
Cntln	6.03071e-10	1.03487	0.28	0.246	1.80921e-06	4	PT1
A830019P07Rik	9.83991e-10	0.46593	0.299	0.091	2.95197e-06	4	PT1
Gm15860	6.01662e-07	0.442167	0.277	0.229	0.00180499	4	PT1
Gm4952	1.95243e-06	2.67267	0.259	0.082	0.00585729	4	PT1
Actb	1.15329e-05	0.444772	0.251	0.327	0.0345988	4	PT1
Chka	0.000431175	0.725038	0.332	0.36	1	4	PT1
[truncated: 3,765 more rows]
