# Supplementary material for: Fluid-electrolyte homeostasis requires histone deacetylase function
Source: JCI Insight. 2020 Aug 20;5(16):e137792. doi: 10.1172/jci.insight.137792 (PMC7455138; doi:10.1172/jci.insight.137792)
Supplement: Supplemental Table 10 [file jciinsight-5-137792-s034.xlsx]

## Sheet: Readme
Hyndman et al. 2020
Single, nuclear RNA sequencing from a control male, control female, iPax8 Hdac1/Hdac2 KO male and iPax8 Hdac1/Hdac2 KO female
These data were identified using Seurat v.3.1.0 using lognormalized counts. Adjusted p value <0.05
Averge log2 fold change = log2 (Control)/log2(KO)
		Cluster #
Endothelium		2
Podocytes		1
PT	Proximal Tubule	4,5,6,7,8
DLOH	descending loop of Henle	9
ALOH	ascending loop of Henle	10
JGA	Juxtaglomerular apparatus	11
DCT	Distal Convoluted Tubule	12, 13
CDPC	Collecting Duct Principal Cell	14
CDICa	Collecting Duct Intercalated Cell alpha	15
CDICb	Collecting Duct Intercalated Cell beta	16
Mesenchymal		3
Macrophage		17
other Leukocytes		18
Novel		19

## Sheet: podocyte
	p_val	avg_logFC	pct.1	pct.2	p_val_adj
St6galnac3	1.67472e-29	-1.25857	0.557	0.993	3.69896e-25
Kcnip4	1.31914e-19	-1.86053	0.078	0.521	2.91359e-15
Acsm2	1.00206e-17	1.51527	0.491	0.062	2.21324e-13
Gpx3	1.98904e-17	0.966835	0.784	0.417	4.39319e-13
Slc34a1	4.82568e-14	1.53731	0.754	0.368	1.06585e-09
Cttnbp2	1.13908e-10	-1.08212	0.216	0.5	2.51588e-06
Pcyt2	9.45498e-09	0.619926	0.413	0.132	0.000208832
Alcam	1.11226e-08	-0.471144	0.868	0.958	0.000245666
Dnase1	1.13766e-08	0.42823	0.246	0.021	0.000251275
Pck1	1.14613e-08	0.625444	0.467	0.167	0.000253145
Napsa	1.39608e-08	0.671372	0.563	0.229	0.000308352
Pbld1	1.65566e-08	0.640649	0.353	0.09	0.000365686
Ass1	4.16245e-08	0.66886	0.431	0.16	0.000919361
Akr1c21	8.69703e-08	0.472742	0.234	0.028	0.00192091
Pah	9.52655e-08	0.753367	0.419	0.16	0.00210413
Adam11	1.73848e-07	-0.297784	0	0.153	0.00383979
Fmo1	2.40003e-07	0.456958	0.353	0.104	0.00530095
Slc26a1	2.8395e-07	0.269633	0.168	0	0.0062716
Aspdh	3.18849e-07	0.329341	0.234	0.035	0.00704243
Gm16316	4.54123e-07	-0.607507	0.054	0.25	0.0100302
Phyh	4.9677e-07	0.332765	0.335	0.09	0.0109722
G6pc	5.55632e-07	0.635705	0.383	0.139	0.0122722
S100g	6.38582e-07	0.337145	0.299	0.069	0.0141044
Aldh1a1	7.25794e-07	-0.468311	0.012	0.167	0.0160306
Pros1	7.97245e-07	-0.580839	0.437	0.66	0.0176088
Ttr	9.06324e-07	-0.469826	0.03	0.201	0.020018
Gm15860	9.23029e-07	0.399007	0.21	0.028	0.0203869
Aqp1	1.13393e-06	0.36004	0.275	0.069	0.0250452
Nat8f6	1.15273e-06	0.349269	0.168	0.007	0.0254603
Arsb	1.17704e-06	0.442981	0.263	0.062	0.0259973
AC117197.3	1.25994e-06	-0.704971	0.018	0.174	0.0278283
Wwp2	2.02177e-06	0.339215	0.485	0.215	0.0446547
Trim7	2.04737e-06	0.607661	0.371	0.146	0.0452203
Gstt2	2.09076e-06	0.526197	0.389	0.167	0.0461786

## Sheet: endothelium
	p_val	avg_logFC	pct.1	pct.2	p_val_adj
Kcnip4	7.18654e-177	-2.14017	0.026	0.498	1.58729e-172
Acsm2	1.24559e-137	1.55562	0.444	0.053	2.75114e-133
Gpx3	5.37762e-124	1.05789	0.775	0.392	1.18775e-119
Gm42397	1.20653e-65	1.18192	0.303	0.064	2.66486e-61
Slc34a1	1.35293e-65	1.00353	0.629	0.338	2.98821e-61
Hgd	1.46968e-51	0.656317	0.215	0.033	3.24608e-47
Spp1	1.73893e-50	-0.775904	0.235	0.485	3.84078e-46
AC117197.3	5.95996e-50	-1.09066	0.018	0.188	1.31638e-45
Dnase1	2.54368e-49	0.628948	0.172	0.015	5.61823e-45
Pbld1	3.59088e-48	0.72322	0.222	0.043	7.93117e-44
Pck1	3.95721e-48	0.753525	0.343	0.119	8.74029e-44
Napsa	5.61045e-47	0.747719	0.408	0.167	1.23918e-42
Ass1	1.08212e-44	0.671213	0.385	0.156	2.39008e-40
Aldh1a1	3.91996e-44	-0.64123	0.003	0.141	8.65802e-40
Slc22a18	2.08584e-41	0.554332	0.202	0.041	4.60699e-37
Kap	5.92192e-41	0.50876	0.919	0.869	1.30797e-36
Defb19	2.86077e-40	-0.62178	0.002	0.127	6.31858e-36
Spag5	2.3327e-39	-0.684	0.305	0.504	5.15224e-35
Chrm3	3.28513e-39	0.518091	0.845	0.677	7.25586e-35
Miox	5.09744e-39	0.60175	0.503	0.278	1.12587e-34
Akr1c21	1.05926e-38	0.53945	0.169	0.027	2.33958e-34
Ugt3a2	2.22049e-38	0.480091	0.163	0.025	4.90439e-34
Cyp24a1	1.57008e-36	-0.779326	0.038	0.186	3.46785e-32
Kcnj15	5.88982e-35	0.734519	0.257	0.092	1.30089e-30
Eci3	1.31935e-34	0.434582	0.146	0.021	2.91404e-30
0610005C13Rik	2.06176e-34	0.560523	0.197	0.051	4.55381e-30
Col4a3	5.05071e-34	0.708242	0.459	0.268	1.11555e-29
Slc22a12	2.45623e-33	0.420247	0.154	0.027	5.42507e-29
Aspdh	2.9969e-32	0.342901	0.116	0.011	6.61925e-28
Galnt14	4.5067e-32	0.671162	0.189	0.051	9.95395e-28
Errfi1	3.98572e-31	0.667819	0.383	0.199	8.80327e-27
Adgrl3	4.23134e-31	-0.576817	0.015	0.128	9.34576e-27
Fkbp5	1.6481e-30	-0.597988	0.32	0.503	3.64017e-26
Slc6a6	2.84487e-30	0.547094	0.5	0.293	6.28346e-26
Ttc36	5.07026e-30	0.512486	0.233	0.078	1.11987e-25
Gm39033	8.70849e-30	0.291837	0.107	0.009	1.92344e-25
Gstt2	3.20638e-29	0.519656	0.259	0.102	7.08193e-25
Sdk1	4.22696e-29	-0.835744	0.066	0.207	9.33608e-25
Spink1	1.26799e-28	-0.616716	0.254	0.427	2.80062e-24
Pdk4	1.77336e-28	-0.523813	0.024	0.136	3.91682e-24
Inmt	1.8944e-28	0.387255	0.139	0.025	4.18416e-24
Rapgef5	1.97569e-28	-0.487165	0.62	0.735	4.36371e-24
Aoah	2.1626e-28	0.424042	0.153	0.035	4.77653e-24
Cndp1	6.36139e-28	0.381019	0.113	0.015	1.40504e-23
Folr1	6.40431e-28	0.474471	0.19	0.059	1.41452e-23
Aldh8a1	7.38804e-28	0.38146	0.17	0.045	1.6318e-23
D630024D03Rik	7.88939e-27	0.275715	0.105	0.013	1.74253e-22
Mad1l1	8.77038e-27	-0.604642	0.29	0.442	1.93711e-22
Hmgcs2	2.41892e-26	-0.499057	0.033	0.148	5.34266e-22
Acss3	7.70289e-26	-0.52879	0.035	0.149	1.70134e-21
Hao2	1.52225e-25	0.552273	0.345	0.183	3.3622e-21
Mcc	2.40275e-25	0.442951	0.611	0.417	5.30696e-21
Ednrb	3.10674e-25	-0.599551	0.33	0.492	6.86185e-21
Nrp1	6.46577e-25	0.421787	0.821	0.692	1.4281e-20
AI314278	1.17587e-24	0.427829	0.189	0.064	2.59715e-20
Grip1	1.26926e-24	-0.800991	0.083	0.209	2.80342e-20
Slc22a4	3.12799e-24	0.312844	0.12	0.024	6.90878e-20
Diaph3	4.8977e-24	-0.45498	0.013	0.103	1.08175e-19
Trim7	7.91488e-24	0.521626	0.212	0.085	1.74816e-19
Adhfe1	8.19566e-24	0.380314	0.179	0.059	1.81018e-19
Gcnt1	1.80684e-23	0.419737	0.229	0.093	3.99077e-19
Fmo1	2.02957e-23	0.388406	0.23	0.093	4.4827e-19
Upb1	3.34224e-23	0.288	0.124	0.027	7.38201e-19
Prdx5	3.385e-23	0.416766	0.308	0.148	7.47646e-19
Alcam	4.11235e-23	-0.627004	0.096	0.225	9.08295e-19
Ncam1	4.28844e-23	-0.499269	0.032	0.134	9.47187e-19
Gpc3	1.67517e-22	-0.520953	0.029	0.127	3.69994e-18
S100g	3.0185e-22	0.450724	0.216	0.085	6.66697e-18
Gm15860	3.40992e-22	0.32665	0.118	0.025	7.53149e-18
Chd9	7.82933e-22	-0.39349	0.52	0.636	1.72926e-17
Lactb2	1.04435e-21	0.517355	0.307	0.168	2.30665e-17
Bphl	1.34401e-21	0.361158	0.203	0.08	2.96852e-17
9530026P05Rik	2.21122e-21	0.304189	0.763	0.584	4.88392e-17
Pcyt2	2.79813e-21	0.406988	0.242	0.111	6.18022e-17
Gm853	5.27157e-21	0.294542	0.104	0.02	1.16433e-16
Ldhd	5.38963e-21	0.273181	0.133	0.036	1.19041e-16
H2afz	6.26352e-21	-0.547446	0.08	0.199	1.38342e-16
Hoxb3os	7.02097e-21	0.251792	0.12	0.029	1.55072e-16
Palm	7.06667e-21	0.361486	0.279	0.133	1.56082e-16
Mt1	8.47854e-21	-0.539565	0.052	0.159	1.87265e-16
Gm10804	9.57088e-21	0.256769	0.113	0.025	2.11392e-16
Thnsl2	1.55581e-20	0.269812	0.132	0.036	3.43633e-16
Ephx2	1.81342e-20	0.329781	0.133	0.037	4.00531e-16
Col4a4	2.95776e-20	0.488412	0.341	0.198	6.5328e-16
Rsad2	3.18237e-20	0.419814	0.518	0.349	7.02891e-16
Ak4	3.48783e-20	0.328827	0.153	0.051	7.70357e-16
Zbtb16	4.43207e-20	-0.393747	0.34	0.496	9.78912e-16
Eda	6.06331e-20	-0.420139	0.053	0.159	1.3392e-15
Igfbp3	6.92463e-20	-0.62394	0.301	0.437	1.52944e-15
Tef	7.99391e-20	0.269881	0.153	0.051	1.76561e-15
Egf	1.0315e-19	0.402637	0.335	0.181	2.27827e-15
Timp3	1.81255e-19	0.297659	0.785	0.654	4.00339e-15
Fbp1	1.9616e-19	0.337814	0.276	0.135	4.33258e-15
Hnf4aos	2.47325e-19	0.61423	0.2	0.089	5.46268e-15
Fgf1	3.3496e-19	0.545917	0.275	0.143	7.39826e-15
Pth1r	3.75261e-19	0.308695	0.22	0.096	8.28838e-15
Ugt3a1	5.31917e-19	0.257659	0.127	0.036	1.17484e-14
Slc5a11	6.47388e-19	0.269755	0.124	0.036	1.42989e-14
Cryl1	1.19194e-18	0.494769	0.272	0.145	2.63264e-14
Selenbp1	1.40332e-18	0.320392	0.178	0.071	3.09951e-14
Arhgef3	1.69694e-18	0.349599	0.69	0.544	3.74804e-14
Fggy	1.81684e-18	0.519193	0.251	0.133	4.01285e-14
Ech1	2.34209e-18	0.30963	0.145	0.049	5.17296e-14
Aqp1	2.45498e-18	0.334974	0.173	0.067	5.42232e-14
Vmp1	2.93158e-18	-0.556734	0.279	0.389	6.47498e-14
Pde4c	3.03639e-18	0.360488	0.155	0.058	6.70648e-14
Slc6a18	3.30742e-18	0.500158	0.214	0.101	7.30509e-14
Tubb5	4.14074e-18	-0.440835	0.046	0.139	9.14566e-14
Rdh16f2	5.42056e-18	0.496201	0.207	0.096	1.19724e-13
Slc12a3	5.55169e-18	0.383416	0.262	0.13	1.2262e-13
Tmem27	2.34242e-17	0.361167	0.31	0.175	5.17371e-13
Gipc2	3.18261e-17	0.302301	0.177	0.073	7.02943e-13
Nat8f1	4.28178e-17	0.326664	0.191	0.083	9.45716e-13
Slc5a10	5.34727e-17	0.251042	0.125	0.039	1.18105e-12
Tnfaip8	5.52609e-17	0.453101	0.264	0.143	1.22055e-12
Plscr2	6.16604e-17	0.326201	0.497	0.338	1.36189e-12
Fah	8.08744e-17	0.250197	0.138	0.048	1.78627e-12
Fam171a1	8.19295e-17	0.33832	0.505	0.344	1.80958e-12
Fmo2	9.12124e-17	0.300837	0.147	0.055	2.01461e-12
Guca2b	1.39342e-16	0.277726	0.11	0.031	3.07765e-12
Mdga2	1.93981e-16	-0.721409	0.041	0.125	4.28445e-12
G6pc	2.36055e-16	0.356963	0.257	0.135	5.21374e-12
Pde7b	2.97714e-16	-0.461093	0.525	0.626	6.5756e-12
Slc17a1	3.15458e-16	0.40363	0.215	0.107	6.96751e-12
Msra	3.85205e-16	0.454182	0.301	0.181	8.50803e-12
Srr	4.55704e-16	0.280683	0.225	0.11	1.00651e-11
Csad	4.88563e-16	0.348031	0.261	0.141	1.07909e-11
Slc5a2	4.99837e-16	0.446396	0.127	0.045	1.10399e-11
Sgms1	6.88214e-16	-0.328275	0.607	0.687	1.52006e-11
Phyh	8.35406e-16	0.296008	0.164	0.067	1.84516e-11
Aass	1.2695e-15	0.408038	0.192	0.093	2.80395e-11
Tmem174	1.62006e-15	0.262103	0.113	0.036	3.57823e-11
Fli1	1.66109e-15	-0.316191	0.629	0.715	3.66885e-11
Fut9	1.78865e-15	0.452684	0.501	0.366	3.95059e-11
A1cf	1.81202e-15	0.313054	0.144	0.057	4.00221e-11
Insr	2.19644e-15	-0.488247	0.461	0.548	4.85128e-11
Ksr2	3.60338e-15	0.262952	0.119	0.041	7.95879e-11
Ptpru	4.47922e-15	0.323506	0.541	0.385	9.89326e-11
Tmem116	4.75651e-15	0.25304	0.136	0.052	1.05057e-10
Zfp608	5.53222e-15	0.346239	0.52	0.372	1.2219e-10
Prkch	5.78031e-15	-0.267744	0.788	0.832	1.2767e-10
Cttnbp2	6.08619e-15	-0.350148	0.094	0.197	1.34426e-10
Rims2	6.21353e-15	-0.535103	0.098	0.192	1.37238e-10
Pdzrn3	6.72547e-15	0.371078	0.161	0.071	1.48545e-10
Pah	9.28091e-15	0.389601	0.29	0.173	2.04988e-10
Dock10	1.10293e-14	-0.350894	0.041	0.121	2.43604e-10
Mdk	1.19647e-14	-0.386927	0.035	0.11	2.64264e-10
Akr1a1	1.25117e-14	0.364815	0.303	0.181	2.76347e-10
Chd3	1.49789e-14	0.278612	0.197	0.096	3.3084e-10
Khk	1.79274e-14	0.27947	0.209	0.104	3.95962e-10
Ftl1	1.84027e-14	-0.395304	0.479	0.566	4.06461e-10
Eps8l2	2.70549e-14	0.321629	0.174	0.081	5.97561e-10
Ttr	3.51005e-14	-0.360458	0.045	0.124	7.75265e-10
Ghr	3.57918e-14	0.542163	0.655	0.526	7.90533e-10
Cyp4b1	3.82156e-14	0.414806	0.361	0.243	8.44068e-10
Tmsb4x	4.78473e-14	-0.395965	0.209	0.325	1.0568e-09
Atp2b1	4.80064e-14	-0.43632	0.306	0.406	1.06032e-09
Grid1	5.33159e-14	-0.362616	0.041	0.117	1.17759e-09
Inpp5d	5.64802e-14	-0.383575	0.427	0.535	1.24748e-09
Col4a2	6.38546e-14	-0.421715	0.419	0.516	1.41036e-09
Sord	6.84513e-14	0.319971	0.298	0.179	1.51188e-09
Nudt19	7.15688e-14	0.261277	0.166	0.074	1.58074e-09
Slc23a1	7.22164e-14	0.269883	0.133	0.053	1.59504e-09
Cenpp	1.25684e-13	-0.493886	0.038	0.11	2.77598e-09
Kdr	1.31917e-13	0.320776	0.524	0.39	2.91365e-09
Rab11fip3	1.60203e-13	0.452995	0.328	0.224	3.5384e-09
Adamts9	2.01922e-13	-0.514193	0.265	0.369	4.45984e-09
Cyr61	2.75761e-13	-0.33713	0.035	0.105	6.09073e-09
Slc25a21	2.864e-13	0.518596	0.301	0.193	6.32571e-09
Fth1	2.93865e-13	0.297882	0.456	0.318	6.4906e-09
Papss2	3.09081e-13	0.311301	0.173	0.083	6.82667e-09
Exoc6	3.31618e-13	0.29404	0.337	0.211	7.32445e-09
Gm10073	3.33591e-13	-0.427894	0.102	0.196	7.36802e-09
Kcnj16	3.75058e-13	0.326899	0.329	0.212	8.28392e-09
Plscr4	5.09906e-13	0.269513	0.464	0.32	1.12623e-08
Plekha6	5.10822e-13	0.282284	0.177	0.087	1.12825e-08
Pecr	6.28741e-13	0.351959	0.211	0.115	1.3887e-08
Dab1	6.94774e-13	-0.326587	0.036	0.104	1.53455e-08
Tpt1	1.09372e-12	-0.442513	0.251	0.354	2.4157e-08
Fut8	1.24025e-12	0.300202	0.327	0.212	2.73935e-08
Ccdc107	1.28982e-12	0.327848	0.225	0.127	2.84883e-08
Rad51b	1.80059e-12	-0.423124	0.056	0.133	3.97697e-08
Rplp1	1.9579e-12	-0.411549	0.156	0.256	4.32442e-08
Ctgf	2.20271e-12	-0.317506	0.041	0.111	4.86513e-08
Acnat1	2.63514e-12	0.302339	0.137	0.061	5.82024e-08
Cyp2j5	2.83133e-12	0.328993	0.268	0.161	6.25355e-08
Rpsa	2.94608e-12	-0.454457	0.129	0.222	6.50701e-08
Slc5a8	3.07867e-12	0.285138	0.133	0.058	6.79985e-08
Erc2	3.11224e-12	0.586801	0.197	0.111	6.874e-08
Gpr137c	3.44817e-12	-0.283252	0.035	0.101	7.61597e-08
Synpo	3.61038e-12	-0.366683	0.135	0.233	7.97425e-08
Alg13	3.73121e-12	-0.315595	0.047	0.119	8.24112e-08
Trp53i11	4.52984e-12	-0.32785	0.047	0.119	1.00051e-07
Pdxk	5.54127e-12	-0.341214	0.055	0.128	1.2239e-07
Npr3	7.42181e-12	0.37177	0.167	0.082	1.63926e-07
Nuak1	8.03152e-12	0.378319	0.234	0.135	1.77392e-07
Cyp2j13	8.28054e-12	-0.376381	0.105	0.195	1.82892e-07
Heg1	8.53777e-12	0.304253	0.758	0.658	1.88574e-07
Acsm1	9.42748e-12	0.293702	0.225	0.13	2.08225e-07
Cep128	9.58926e-12	-0.332497	0.064	0.14	2.11798e-07
Slc22a6	1.00738e-11	0.30351	0.17	0.087	2.22501e-07
Arhgap26	1.09597e-11	-0.25424	0.77	0.801	2.42068e-07
Defb1	1.14952e-11	0.280138	0.16	0.077	2.53893e-07
Ccdc141	1.16021e-11	0.304856	0.217	0.123	2.56256e-07
Hnf1aos1	1.25782e-11	0.355899	0.193	0.107	2.77815e-07
Peg3	1.31657e-11	-0.251163	0.06	0.137	2.90791e-07
Cubn	1.38543e-11	0.341745	0.194	0.106	3.06e-07
Xylb	1.65419e-11	0.251334	0.174	0.09	3.65361e-07
Tnfsf10	2.27653e-11	0.270034	0.331	0.211	5.02818e-07
Slc3a1	2.61639e-11	0.286921	0.186	0.099	5.77882e-07
Tnfrsf21	2.78222e-11	0.356111	0.195	0.109	6.1451e-07
Fchsd2	2.79996e-11	-0.320217	0.414	0.496	6.18426e-07
Ebf1	2.99278e-11	0.254192	0.898	0.849	6.61016e-07
Acaa2	3.23787e-11	-0.422745	0.13	0.217	7.15147e-07
Hsd3b2	4.29079e-11	0.332502	0.293	0.193	9.47708e-07
Lifr	4.39661e-11	0.322359	0.273	0.169	9.71079e-07
Polr3e	4.54602e-11	0.259741	0.191	0.104	1.00408e-06
Gk	4.89546e-11	0.375792	0.347	0.243	1.08126e-06
Spata13	5.29337e-11	0.267601	0.312	0.201	1.16915e-06
Ltbp1	5.37214e-11	0.303534	0.506	0.389	1.18655e-06
Aadat	7.24002e-11	0.312607	0.304	0.199	1.5991e-06
Tpk1	7.78009e-11	0.251795	0.284	0.18	1.71839e-06
Ptma	9.11598e-11	-0.356399	0.256	0.351	2.01345e-06
Tpm4	1.09383e-10	-0.378238	0.105	0.187	2.41594e-06
Hykk	1.13389e-10	0.254589	0.181	0.099	2.50443e-06
Nr1h4	1.14097e-10	-0.54218	0.18	0.259	2.52006e-06
Cdkn1a	1.4695e-10	-0.2978	0.041	0.103	3.24568e-06
Mpv17l	1.485e-10	0.274197	0.206	0.118	3.27992e-06
Cldn10	1.52224e-10	0.281614	0.209	0.121	3.36218e-06
Cyp26b1	1.70067e-10	0.321824	0.116	0.05	3.75627e-06
Snx29	1.71574e-10	0.42879	0.552	0.461	3.78956e-06
Phlpp1	1.78662e-10	0.260679	0.71	0.592	3.94611e-06
AC149090.1	2.8538e-10	0.253396	0.346	0.234	6.30318e-06
Sema3c	3.01483e-10	-0.512811	0.093	0.163	6.65884e-06
Retreg1	3.06506e-10	0.269545	0.203	0.12	6.76979e-06
Dach1	3.09619e-10	-0.440807	0.253	0.33	6.83854e-06
Emid1	3.29522e-10	-0.403404	0.164	0.25	7.27815e-06
Smad7	3.39216e-10	0.254282	0.273	0.172	7.49227e-06
Macrod1	4.69732e-10	0.259596	0.159	0.085	1.0375e-05
Kif12	6.19483e-10	0.266171	0.19	0.109	1.36825e-05
Cfap43	8.14478e-10	-0.334089	0.32	0.408	1.79894e-05
Fam214a	8.7614e-10	0.263174	0.199	0.117	1.93513e-05
Mgp	9.05361e-10	-0.367919	0.064	0.131	1.99967e-05
Patj	9.32033e-10	0.305004	0.213	0.131	2.05858e-05
Gstm1	9.38226e-10	-0.395668	0.092	0.165	2.07226e-05
Unc13c	9.52532e-10	0.257436	0.11	0.049	2.10386e-05
Gm6213	9.55118e-10	0.385674	0.123	0.059	2.10957e-05
Slco1a6	1.05861e-09	0.382361	0.198	0.118	2.33816e-05
Plxdc2	1.55166e-09	0.343983	0.296	0.208	3.42714e-05
Itga6	1.65211e-09	0.273396	0.324	0.226	3.64902e-05
Car12	1.82129e-09	0.30869	0.159	0.087	4.02268e-05
Nfkbiz	2.10753e-09	-0.350278	0.088	0.159	4.65491e-05
Agrn	2.31785e-09	-0.350838	0.097	0.169	5.11944e-05
Nrg1	2.35743e-09	-0.434801	0.228	0.303	5.20686e-05
Osbpl3	2.70873e-09	0.295522	0.215	0.135	5.98278e-05
Ezh2	2.9243e-09	-0.278039	0.072	0.14	6.4589e-05
Kng2	3.44691e-09	0.29289	0.136	0.07	7.61319e-05
Ehd4	3.77377e-09	0.264428	0.562	0.452	8.33513e-05
Ptprd	5.20879e-09	0.36398	0.428	0.333	0.000115047
Cep112	7.49566e-09	-0.271267	0.097	0.171	0.000165557
Slc27a2	8.45604e-09	0.31831	0.385	0.295	0.000186768
Slc18a1	1.30951e-08	0.317478	0.14	0.076	0.000289231
Pdzk1	1.55516e-08	0.266793	0.276	0.19	0.000343489
Rps19	1.643e-08	-0.361844	0.16	0.237	0.000362889
Spns2	1.6972e-08	-0.280124	0.055	0.113	0.000374861
Igfbp5	2.77561e-08	0.298983	0.628	0.544	0.000613048
Ankrd44	2.88284e-08	0.274505	0.499	0.396	0.000636733
Atad2	2.95386e-08	-0.289251	0.055	0.111	0.000652419
Bnc2	3.181e-08	0.39241	0.27	0.191	0.000702587
Hoga1	3.94387e-08	0.254964	0.18	0.11	0.000871082
Crispld1	4.18821e-08	0.2581	0.136	0.073	0.000925049
Sptlc2	4.37819e-08	-0.321224	0.3	0.372	0.00096701
Atp6v0a4	4.85791e-08	0.304807	0.244	0.166	0.00107297
Sh3bp5	4.86939e-08	-0.310675	0.387	0.457	0.0010755
Atp11a	4.97677e-08	0.390677	0.257	0.183	0.00109922
Tsc22d1	5.26762e-08	-0.322749	0.188	0.264	0.00116346
Magi1	7.84671e-08	-0.250681	0.643	0.666	0.0017331
Osbpl8	9.56798e-08	0.322283	0.445	0.362	0.00211328
Cltc	1.13019e-07	-0.321205	0.309	0.374	0.00249625
Stat3	1.24312e-07	-0.325549	0.273	0.347	0.00274568
Cyp7b1	1.30427e-07	0.345464	0.181	0.112	0.00288075
Rasgrf2	1.3509e-07	0.254078	0.231	0.152	0.00298373
Kcnc3	1.60457e-07	-0.275034	0.057	0.109	0.00354401
AU020206	1.64985e-07	0.261237	0.167	0.099	0.00364401
Psd3	2.5138e-07	-0.30219	0.225	0.3	0.00555223
Hadha	2.67689e-07	-0.278308	0.136	0.205	0.00591244
Tmem252	2.90255e-07	-0.32944	0.075	0.131	0.00641087
Snrk	3.13767e-07	-0.278969	0.491	0.54	0.00693016
Kank4	3.42505e-07	0.256651	0.228	0.151	0.0075649
Eml4	3.66303e-07	-0.336167	0.253	0.324	0.00809053
Ckb	4.16413e-07	-0.30405	0.062	0.114	0.00919731
St3gal5	4.5706e-07	-0.345827	0.195	0.265	0.0100951
Slc35f1	5.22153e-07	-0.258424	0.055	0.104	0.0115328
Slc22a30	5.47171e-07	-0.283542	0.178	0.25	0.0120854
Apoe	5.57598e-07	-0.272821	0.197	0.27	0.0123157
Piezo2	5.64409e-07	0.269604	0.424	0.334	0.0124661
Erbb4	6.09492e-07	-0.324948	0.278	0.355	0.0134619
Flnb	6.78395e-07	-0.301839	0.387	0.442	0.0149837
Col4a1	7.73136e-07	-0.285468	0.517	0.558	0.0170763
Cerk	8.10079e-07	-0.275202	0.156	0.223	0.0178922
Nckap5	9.06848e-07	-0.305363	0.099	0.157	0.0200295
Wwc1	9.56515e-07	0.262846	0.222	0.151	0.0211265
Elovl6	9.91378e-07	-0.27037	0.094	0.152	0.0218966
S100a10	1.27365e-06	-0.287138	0.116	0.178	0.0281311
Adamtsl1	1.28869e-06	-0.335511	0.082	0.138	0.0284633
Itga1	1.51013e-06	-0.365752	0.27	0.328	0.0333542
Dlg2	1.71508e-06	0.271134	0.236	0.164	0.037881
Cnnm2	1.99747e-06	-0.357965	0.111	0.165	0.0441181
Chpt1	2.08462e-06	0.272825	0.416	0.338	0.046043

## Sheet: PT1
	p_val	avg_logFC	pct.1	pct.2	p_val_adj
Kcnip4	0	-3.93969	0.042	0.896	0
Adgrl3	0	-1.74772	0.013	0.634	0
Ncam1	0	-1.45775	0.088	0.698	0
Snx29	0	0.790952	0.994	0.965	0
Slc34a1	0	0.897134	1	0.966	0
Slc5a2	0	1.22081	0.965	0.597	0
Gpx3	0	1.25359	0.994	0.831	0
Pbld1	0	1.46876	0.879	0.276	0
Acsm2	0	1.75905	0.984	0.478	0
Hmgcs2	2.57757e-293	-1.37207	0.023	0.581	5.69308e-289
Eda	3.93552e-288	-1.38513	0.069	0.65	8.69238e-284
Malat1	1.47508e-287	0.423486	1	1	3.25801e-283
Timp3	4.64038e-279	1.0787	0.983	0.879	1.02492e-274
Srgap1	5.19167e-279	-1.40366	0.024	0.561	1.14669e-274
Kcnj15	2.70969e-277	1.16552	0.89	0.51	5.98489e-273
Rims2	1.32302e-266	-1.26175	0.219	0.748	2.92216e-262
AC117197.3	5.83459e-264	-2.22904	0.013	0.517	1.28869e-259
Cryl1	2.07705e-263	0.928871	0.955	0.768	4.58757e-259
Ass1	8.89839e-260	1.14352	0.897	0.527	1.96539e-255
Hgd	1.08026e-259	1.21595	0.662	0.103	2.38597e-255
Snca	8.40041e-254	-1.14919	0.088	0.63	1.8554e-249
Pcyt2	1.94732e-253	1.18862	0.776	0.258	4.30105e-249
Garnl3	7.27811e-250	-1.13284	0.01	0.494	1.60752e-245
Ttc3	2.38786e-249	-1.095	0.287	0.8	5.27408e-245
Galnt14	9.35108e-247	1.22834	0.806	0.32	2.06537e-242
Atp2b1	3.19731e-246	-1.03781	0.456	0.859	7.0619e-242
Pdzd2	9.70023e-245	1.07473	0.879	0.516	2.14249e-240
Disc1	6.0212e-241	-1.15894	0.012	0.485	1.3299e-236
Adam11	4.86815e-237	-1.07298	0.076	0.588	1.07523e-232
Vmp1	2.27248e-235	-1.00626	0.549	0.89	5.01923e-231
Slc5a12	1.16187e-230	0.669836	0.993	0.959	2.56621e-226
Hif3a	2.52143e-225	-0.998923	0.005	0.446	5.56909e-221
Col4a3	7.57761e-224	0.819046	0.967	0.784	1.67367e-219
Cttnbp2	3.02311e-221	-1.23913	0.17	0.661	6.67714e-217
Dab1	7.79917e-218	-1.09982	0.067	0.543	1.7226e-213
Casz1	1.44673e-216	-1.09779	0.071	0.552	3.19539e-212
Cep112	3.21192e-216	-1.05286	0.102	0.59	7.09417e-212
Alcam	2.20144e-215	-1.20895	0.17	0.66	4.86232e-211
Cmip	2.96746e-212	0.777501	0.969	0.881	6.55424e-208
Nr1h4	6.40997e-201	-0.855764	0.797	0.946	1.41577e-196
Cnnm2	1.10036e-200	-1.08	0.208	0.679	2.43036e-196
Rora	7.84973e-200	-0.835922	0.717	0.939	1.73377e-195
Ugt3a2	5.7925e-199	1.08975	0.538	0.075	1.27939e-194
Sema5a	2.06862e-197	-1.00034	0.442	0.816	4.56897e-193
Dock10	6.38267e-197	-1.21128	0.014	0.419	1.40974e-192
Acss3	1.86145e-193	-1.05405	0.208	0.668	4.11139e-189
Alg13	5.69456e-193	-0.985822	0.08	0.525	1.25776e-188
Miox	3.31574e-191	0.939278	0.89	0.61	7.32348e-187
Slc22a18	1.37676e-190	1.05708	0.642	0.192	3.04084e-186
Slc35f1	7.18656e-186	-1.0254	0.201	0.664	1.5873e-181
Rab11fip3	5.86923e-185	0.568402	0.984	0.925	1.29634e-180
Ccser1	2.45606e-181	-0.979472	0.251	0.696	5.42469e-177
Stox2	4.3475e-180	-0.931938	0.377	0.795	9.60233e-176
Gpr137c	2.65545e-178	-1.02373	0.04	0.435	5.86509e-174
Mad1l1	5.95816e-178	-0.862682	0.367	0.783	1.31598e-173
Cdc14a	3.35612e-177	-0.911264	0.076	0.496	7.41266e-173
Cgnl1	2.3099e-176	0.852149	0.891	0.678	5.10187e-172
Zbtb46	6.25695e-174	-0.821672	0.027	0.41	1.38197e-169
Fggy	1.49346e-172	0.729235	0.907	0.71	3.29861e-168
Egfem1	2.02452e-170	-1.10974	0.022	0.389	4.47155e-166
Emid1	9.27148e-170	-0.80626	0.005	0.354	2.04779e-165
Lactb2	1.42264e-165	0.785281	0.852	0.624	3.14218e-161
0610005C13Rik	1.06358e-164	0.890605	0.745	0.368	2.34912e-160
Rasa4	1.58635e-164	-0.784861	0.011	0.36	3.50376e-160
Pdk4	1.01521e-163	-0.976371	0.014	0.362	2.24229e-159
Dgkh	5.19885e-163	-0.968152	0.254	0.662	1.14827e-158
Msra	3.42057e-161	0.754436	0.859	0.608	7.55502e-157
Aoah	3.54738e-159	0.966456	0.647	0.24	7.83509e-155
Slc6a19	2.99725e-155	0.907952	0.697	0.31	6.62003e-151
Tbxas1	3.33252e-153	0.929612	0.63	0.231	7.36055e-149
Chrna7	8.97959e-153	-0.830481	0.061	0.44	1.98332e-148
Abi3bp	1.12589e-152	-0.736225	0.01	0.335	2.48675e-148
Wwox	4.83864e-152	-0.659239	0.816	0.948	1.06871e-147
Col4a4	2.71477e-148	0.718346	0.885	0.684	5.99612e-144
Rbpms	6.93439e-147	-0.602287	0.818	0.937	1.5316e-142
Peg3	1.15999e-146	-0.75011	0.009	0.324	2.56206e-142
Xkr4	2.91164e-146	-1.06978	0.018	0.341	6.43094e-142
Mpped2	4.62518e-146	-0.893303	0.05	0.404	1.02156e-141
Ppm1h	6.22962e-146	0.655434	0.928	0.798	1.37594e-141
Cdcp1	1.65457e-145	0.886131	0.447	0.069	3.65444e-141
Slc22a30	3.52189e-145	-0.733298	0.524	0.856	7.77881e-141
Dnase1	4.06188e-145	1.01553	0.429	0.054	8.97147e-141
Dach1	1.27647e-143	-0.830339	0.579	0.84	2.81935e-139
Elovl6	9.99114e-143	-0.823642	0.163	0.563	2.20674e-138
Cox6b2	3.00568e-142	-0.665764	0.02	0.341	6.63865e-138
Nxn	1.04623e-141	-0.81969	0.117	0.506	2.31081e-137
Nckap5	5.87884e-141	-0.831243	0.366	0.74	1.29846e-136
Grid1	1.68797e-140	-0.87025	0.267	0.672	3.72821e-136
Plekha6	2.14385e-140	0.81164	0.708	0.345	4.73513e-136
Cyp24a1	3.10011e-140	-1.16133	0.259	0.636	6.84721e-136
Gm42397	4.44811e-140	1.36884	0.661	0.374	9.82454e-136
Pdgfd	7.20814e-139	-1.03321	0.079	0.432	1.59206e-134
Cyp2j13	5.98975e-138	-0.813501	0.336	0.749	1.32296e-133
Ccdc141	1.43716e-137	0.682589	0.91	0.676	3.17425e-133
Agrn	1.04237e-136	-0.800994	0.161	0.554	2.30229e-132
Hs6st3	1.49394e-136	-1.0615	0.079	0.432	3.29968e-132
Bnc2	1.69583e-136	0.52697	0.968	0.922	3.74559e-132
Osbpl6	5.04193e-136	0.67054	0.893	0.733	1.11361e-131
Trabd2b	2.30632e-135	-0.733446	0.796	0.934	5.09396e-131
Limch1	1.01983e-134	0.827145	0.747	0.427	2.25249e-130
Myof	1.04712e-134	-0.779216	0.072	0.425	2.31277e-130
Gcnt1	9.31241e-134	0.768178	0.75	0.436	2.05683e-129
Errfi1	1.19119e-133	0.741047	0.909	0.753	2.63097e-129
Aldh1a1	5.45757e-133	-0.759116	0.009	0.299	1.20541e-128
Cftr	7.68553e-132	-0.82735	0.124	0.492	1.6975e-127
Mctp1	1.13229e-130	-0.864081	0.021	0.32	2.5009e-126
Baiap2l2	2.70938e-130	0.768462	0.468	0.102	5.98421e-126
Diaph3	1.4258e-128	-0.629381	0.009	0.29	3.14917e-124
Tcirg1	4.38741e-128	-0.725386	0.071	0.413	9.69047e-124
Gatm	4.94867e-128	0.697411	0.888	0.695	1.09301e-123
Itga1	5.83969e-128	-0.862709	0.381	0.721	1.28981e-123
Pah	6.59283e-128	0.630528	0.906	0.786	1.45616e-123
Folr1	6.82091e-128	0.759134	0.747	0.453	1.50653e-123
Mansc4	2.32474e-127	0.817396	0.383	0.047	5.13466e-123
Cadm1	3.56436e-127	-0.863171	0.227	0.6	7.87261e-123
Sord	4.39566e-127	0.670439	0.848	0.651	9.7087e-123
Ptprd	8.57776e-127	0.502148	0.983	0.955	1.89457e-122
Fmo1	1.53116e-126	0.768857	0.597	0.238	3.38187e-122
Unc79	1.09993e-124	-0.621372	0.003	0.268	2.42941e-120
Galnt3	2.49481e-124	0.813658	0.49	0.135	5.51028e-120
Akr1a1	3.83322e-124	0.785357	0.787	0.545	8.46644e-120
Grip1	4.2574e-124	-1.06313	0.318	0.653	9.40333e-120
Spag5	6.07166e-124	-0.743599	0.385	0.74	1.34105e-119
Nhs	1.08386e-123	0.507788	0.976	0.943	2.39392e-119
Zfp641	1.13573e-123	-0.725282	0.061	0.38	2.50848e-119
Lhfpl2	7.11598e-123	-0.734023	0.129	0.494	1.57171e-118
Smyd3	2.02929e-122	-0.65755	0.623	0.872	4.4821e-118
Ralgapa2	5.11676e-122	-0.603647	0.681	0.872	1.13014e-117
Trpm3	5.75519e-120	-0.743106	0.101	0.441	1.27115e-115
Tspan18	1.05315e-119	-0.61069	0.021	0.302	2.32609e-115
Plcb1	1.49847e-118	0.483892	0.976	0.939	3.30967e-114
Arid5b	5.5441e-118	-0.57669	0.744	0.903	1.22453e-113
Cyp4a14	1.77294e-117	-0.896207	0.037	0.327	3.91588e-113
Tmem27	3.74349e-117	0.737554	0.777	0.553	8.26824e-113
Lztr1	5.55917e-117	0.786034	0.484	0.14	1.22785e-112
Eps8l2	6.56566e-117	0.771051	0.62	0.271	1.45016e-112
Car12	2.27826e-116	0.704904	0.842	0.627	5.032e-112
A930001A20Rik	1.82363e-115	-0.689793	0.006	0.257	4.02785e-111
Gpc3	4.43656e-115	-1.01017	0.133	0.475	9.79904e-111
Cep128	8.05052e-115	-0.722239	0.132	0.471	1.77812e-110
Ppara	5.53329e-114	-0.625219	0.819	0.927	1.22214e-109
Kif6	5.54643e-114	-0.644829	0.026	0.301	1.22504e-109
Ptprk	6.13266e-114	0.428315	0.973	0.931	1.35452e-109
Ptpro	8.03149e-114	-0.854896	0.007	0.257	1.77391e-109
Maml2	1.08189e-112	-0.763436	0.086	0.406	2.38957e-108
Frmd5	1.12867e-112	-1.09966	0.014	0.268	2.49289e-108
Gstt2	1.47751e-112	0.719225	0.656	0.33	3.26337e-108
Srr	1.90143e-112	0.755108	0.635	0.313	4.19968e-108
Adra1a	2.18316e-111	0.762728	0.777	0.51	4.82195e-107
Tinag	2.98483e-111	0.576593	0.894	0.76	6.5926e-107
Tanc1	1.25074e-110	-0.678895	0.447	0.76	2.76252e-106
Rhbdl3	3.15743e-110	-0.616437	0.005	0.245	6.97382e-106
Samd4	3.28458e-110	-0.822024	0.056	0.351	7.25466e-106
Rad51b	9.58221e-110	-0.775832	0.03	0.302	2.11642e-105
Sema3c	5.28597e-109	-0.770798	0.244	0.592	1.16751e-104
Large1	1.04249e-108	-0.521944	0.757	0.916	2.30254e-104
Fbp1	5.1813e-108	0.698482	0.789	0.517	1.14439e-103
Aspdh	5.95994e-107	0.699221	0.356	0.055	1.31637e-102
Slc26a1	9.93734e-107	0.682865	0.351	0.053	2.19486e-102
Acnat1	1.68104e-106	0.755899	0.682	0.392	3.71291e-102
D630024D03Rik	2.71164e-106	0.764298	0.498	0.168	5.98919e-102
Selenbp1	4.59306e-106	0.790841	0.564	0.247	1.01447e-101
Arhgap23	1.63363e-105	-0.597018	0.04	0.313	3.60819e-101
Lrrc8d	5.50247e-105	0.646531	0.795	0.574	1.21533e-100
Garem1	7.4132e-105	-0.653584	0.415	0.728	1.63735e-100
Spata6	1.70239e-104	-0.648807	0.216	0.563	3.76007e-100
Rtn4	3.34508e-104	-0.691702	0.192	0.525	7.38827e-100
Col27a1	1.19676e-103	0.665031	0.734	0.442	2.64328e-99
Gm31718	2.38628e-103	0.800677	0.548	0.226	5.27057e-99
Sgk1	2.86954e-103	-0.677644	0.124	0.444	6.33795e-99
Xkr6	4.6462e-103	-0.640907	0.144	0.473	1.02621e-98
Atrnl1	1.23776e-102	-0.546395	0.736	0.891	2.73385e-98
C330002G04Rik	1.43445e-102	0.75108	0.494	0.169	3.16826e-98
Osbpl3	2.77843e-102	0.640829	0.771	0.556	6.13671e-98
G6pc	3.78601e-101	0.729179	0.789	0.518	8.36215e-97
Fut9	3.01313e-100	0.389056	0.986	0.964	6.6551e-96
Cubn	6.79162e-100	0.658005	0.785	0.552	1.50006e-95
Ebf4	1.04338e-99	-0.474299	0.009	0.235	2.30452e-95
Myo9a	1.18971e-99	-0.601269	0.614	0.84	2.62772e-95
Exoc6	2.5534e-99	0.654918	0.71	0.454	5.63971e-95
Hnf4aos	6.51255e-99	0.684994	0.797	0.563	1.43843e-94
Fras1	1.32412e-98	-0.66697	0.268	0.604	2.92458e-94
Tnfaip8	1.36719e-98	0.584176	0.884	0.717	3.01972e-94
Pacs1	3.2106e-98	-0.642343	0.106	0.419	7.09125e-94
Pign	1.03762e-97	-0.647673	0.286	0.612	2.29178e-93
Cacna1a	2.58822e-97	-0.614035	0.033	0.285	5.7166e-93
Ehhadh	2.6341e-97	-0.89019	0.208	0.515	5.81793e-93
Aig1	1.33577e-96	-0.727325	0.398	0.692	2.95032e-92
Patj	8.96213e-96	0.620374	0.747	0.505	1.97947e-91
Odf2	1.4514e-95	-0.641535	0.26	0.596	3.2057e-91
Cdc42se2	1.69027e-95	-0.584813	0.103	0.403	3.73329e-91
Tmem116	1.78075e-95	0.718526	0.565	0.262	3.93315e-91
Pcdh7	7.44472e-95	-0.649205	0.585	0.818	1.64431e-90
Fmnl2	1.39502e-94	-0.687584	0.163	0.485	3.08117e-90
Arsb	2.10185e-94	0.745456	0.539	0.231	4.64235e-90
Fchsd2	2.17256e-94	-0.638271	0.371	0.672	4.79853e-90
Rnf180	4.21068e-94	-0.705432	0.005	0.213	9.30012e-90
Kcnc3	5.13289e-94	-0.631485	0.165	0.481	1.1337e-89
Cdh4	1.33262e-93	-0.67795	0.091	0.38	2.94335e-89
Ptprs	2.95565e-93	-0.545382	0.022	0.254	6.52813e-89
Gm16685	5.33202e-93	-0.643381	0.289	0.613	1.17768e-88
Plxdc2	1.76026e-92	0.513461	0.889	0.79	3.88789e-88
Ksr2	2.49716e-92	0.696993	0.424	0.126	5.51548e-88
4921539H07Rik	3.34401e-92	0.735116	0.688	0.417	7.38592e-88
Tmem106a	3.91402e-92	0.699934	0.492	0.191	8.64491e-88
Etl4	1.97064e-91	-0.689277	0.198	0.517	4.35255e-87
Trim7	4.85274e-91	0.733383	0.628	0.364	1.07183e-86
Kcnb1	8.96615e-91	-0.517692	0.021	0.247	1.98035e-86
Pck1	1.68671e-90	0.874196	0.621	0.318	3.72543e-86
Gm28539	2.40834e-90	-0.591437	0.12	0.418	5.3193e-86
Itpr1	7.88214e-90	0.348829	0.984	0.962	1.74093e-85
AI314278	1.47444e-89	0.688386	0.554	0.26	3.2566e-85
Plcb4	4.39313e-89	-0.546479	0.052	0.308	9.7031e-85
Gipc2	9.95365e-89	0.660835	0.571	0.282	2.19846e-84
Catspere2	2.82055e-88	-0.649243	0.128	0.419	6.22974e-84
Cep192	3.80955e-88	-0.571822	0.082	0.352	8.41415e-84
Slc22a12	1.54605e-87	0.631754	0.31	0.052	3.41475e-83
Cadps2	2.03966e-87	-0.623535	0.179	0.491	4.50499e-83
Cyp4a10	2.05859e-87	-0.62693	0.072	0.333	4.5468e-83
Epb41l2	2.85058e-87	-0.495499	0.03	0.26	6.29607e-83
Gpd2	3.92446e-87	-0.605699	0.135	0.427	8.66796e-83
Wwp2	6.72791e-87	0.682406	0.5	0.206	1.48599e-82
9530026P05Rik	1.15466e-86	-0.7349	0.141	0.433	2.55029e-82
Tcn2	3.45833e-86	0.556506	0.767	0.56	7.63842e-82
Pth1r	3.83805e-86	0.612268	0.572	0.277	8.47709e-82
Shank3	7.05287e-86	-0.432175	0.008	0.206	1.55777e-81
Rbfox1	1.73944e-85	-0.877493	0.289	0.575	3.84191e-81
Phip	6.98342e-85	-0.574083	0.398	0.689	1.54243e-80
Cdyl2	1.74854e-84	-0.592221	0.17	0.473	3.86201e-80
Camta1	1.82883e-84	-0.560976	0.17	0.471	4.03934e-80
Aldh8a1	3.27291e-84	0.652299	0.448	0.16	7.22887e-80
Cfap77	3.88296e-84	-0.497109	0.032	0.258	8.5763e-80
Sorbs1	5.79612e-84	0.4868	0.894	0.772	1.28019e-79
Pcbp3	5.96081e-84	-0.611301	0.368	0.66	1.31656e-79
Itpr2	9.14628e-84	0.495744	0.919	0.817	2.02014e-79
Mast2	9.34233e-84	-0.588212	0.336	0.64	2.06344e-79
Ablim2	1.12559e-83	-0.460716	0.033	0.258	2.4861e-79
Upb1	1.7803e-83	0.647276	0.395	0.121	3.93214e-79
Mt1	5.40272e-83	-0.543622	0.034	0.257	1.1933e-78
Gm12962	1.16418e-82	0.658931	0.423	0.142	2.57132e-78
Zbtb7c	2.32696e-82	-0.517664	0.01	0.203	5.13955e-78
Chil4	8.01593e-82	-0.664996	0.001	0.179	1.77048e-77
Prickle2	1.14458e-81	-0.605728	0.096	0.368	2.52804e-77
St6galnac3	1.35268e-81	-0.635298	0.027	0.238	2.98767e-77
1700027A15Rik	5.00568e-81	-0.63963	0.001	0.177	1.1056e-76
Eml4	1.1336e-80	-0.56806	0.395	0.682	2.50378e-76
Bcl11b	1.8053e-80	0.653535	0.551	0.275	3.98736e-76
Rps6ka5	3.20565e-80	-0.493084	0.069	0.319	7.08032e-76
Lrp11	2.61436e-79	-0.486127	0.039	0.26	5.77434e-75
Nr6a1	3.20675e-79	-0.483076	0.61	0.825	7.08275e-75
Dnah9	3.93542e-79	-0.452539	0.015	0.209	8.69216e-75
Gm10283	8.97786e-79	-0.491736	0.006	0.185	1.98294e-74
Slc6a6	1.29004e-78	0.656753	0.643	0.402	2.84931e-74
Sap130	2.7327e-78	-0.539786	0.234	0.534	6.03571e-74
Cinp	2.74792e-78	-0.49326	0.047	0.275	6.06934e-74
Chd3	5.38475e-78	0.626567	0.601	0.341	1.18933e-73
Eci2	6.51183e-78	-0.521012	0.126	0.401	1.43827e-73
Ranbp3l	1.13924e-77	0.649811	0.483	0.202	2.51623e-73
Unc13b	1.3537e-77	-0.503272	0.047	0.272	2.98991e-73
Acsl4	1.39834e-77	-0.560515	0.119	0.39	3.08852e-73
Slc16a14	1.86893e-77	0.693625	0.63	0.372	4.1279e-73
Galnt18	2.12948e-77	-0.567683	0.324	0.623	4.70338e-73
Ccdc107	2.6979e-77	0.576364	0.655	0.434	5.95886e-73
Slc22a4	5.39652e-77	0.621888	0.322	0.077	1.19193e-72
Mapk13	5.85144e-77	-0.423899	0.007	0.186	1.29241e-72
Calca	1.50252e-76	-0.422573	0.005	0.18	3.31861e-72
Bcl2l15	1.58814e-76	-0.584718	0.023	0.219	3.50773e-72
Pdzrn3	1.72554e-76	0.672887	0.569	0.288	3.8112e-72
Igfbp7	2.35815e-76	0.526739	0.882	0.746	5.20844e-72
Prex1	4.27319e-76	-0.403689	0.006	0.18	9.43819e-72
Lama3	4.46763e-76	0.591363	0.682	0.458	9.86766e-72
Bicdl1	4.15151e-75	-0.45535	0.029	0.23	9.16943e-71
Pzp	7.6281e-75	-0.476996	0.014	0.196	1.68482e-70
Atg10	2.298e-74	0.621981	0.367	0.11	5.07559e-70
Chka	3.34701e-74	-0.565808	0.646	0.827	7.39254e-70
B3glct	4.01773e-74	-0.498472	0.035	0.242	8.87395e-70
Flvcr2	4.41374e-74	-0.530831	0.178	0.463	9.74862e-70
Nrg1	4.53358e-74	-0.669437	0.415	0.689	1.00133e-69
Gm3336	4.73753e-74	0.52323	0.233	0.024	1.04638e-69
Ttr	7.74603e-74	-0.409572	0.104	0.373	1.71087e-69
Dmtn	8.81722e-74	0.594982	0.479	0.209	1.94746e-69
Phactr1	1.25587e-73	-0.661083	0.212	0.498	2.77384e-69
Rdh19	1.31689e-73	-0.365736	0.006	0.176	2.90862e-69
Plekhg2	2.96671e-73	-0.401535	0.018	0.206	6.55258e-69
Ftx	6.66963e-73	0.603263	0.496	0.232	1.47312e-68
Casc4	7.53729e-73	-0.507492	0.208	0.502	1.66476e-68
Ddx5	7.83996e-73	0.457601	0.811	0.664	1.73161e-68
AC135964.2	2.20915e-72	-0.605846	0.53	0.766	4.87935e-68
Nr3c2	3.92015e-72	-0.550325	0.349	0.643	8.65845e-68
Mgat3	4.37223e-72	0.572059	0.39	0.135	9.65695e-68
Lrrk1	6.53656e-72	-0.513591	0.114	0.369	1.44373e-67
Asap1	8.00922e-72	-0.469923	0.534	0.783	1.769e-67
Sfxn2	1.19113e-71	-0.542157	0.309	0.596	2.63084e-67
Lrriq1	1.34702e-71	-0.482793	0.055	0.276	2.97516e-67
Defb19	2.15847e-71	-0.418061	0.006	0.172	4.76742e-67
Stim1	2.25298e-71	-0.5448	0.146	0.413	4.97616e-67
Actn1	4.67108e-71	-0.491082	0.06	0.284	1.0317e-66
Slc7a9	7.66047e-71	0.589771	0.54	0.282	1.69197e-66
Smoc1	7.85007e-71	-0.385199	0.012	0.185	1.73384e-66
Nlrp6	8.084e-71	0.554776	0.27	0.049	1.78551e-66
Aspa	1.13161e-70	-0.502107	0.731	0.868	2.49939e-66
Slc5a11	1.9592e-70	0.591105	0.429	0.171	4.32728e-66
Ccdc30	2.10629e-70	-0.517219	0.142	0.404	4.65216e-66
D10Wsu102e	3.95607e-70	-0.514372	0.076	0.301	8.73776e-66
Sin3a	5.54154e-70	-0.513765	0.157	0.427	1.22396e-65
Arhgef10l	6.11989e-70	0.593358	0.57	0.319	1.3517e-65
Axl	8.3136e-70	-0.39045	0.007	0.17	1.83622e-65
Retreg1	8.6917e-70	0.524949	0.76	0.586	1.91974e-65
Nmt2	1.89237e-69	-0.480436	0.096	0.339	4.17968e-65
Cabcoco1	2.82126e-69	0.624264	0.283	0.06	6.23131e-65
Ccdc88c	3.97916e-69	-0.481303	0.109	0.362	8.78877e-65
Epha7	4.10661e-69	-0.552197	0.114	0.364	9.07027e-65
Sema6a	4.54187e-69	-0.556272	0.238	0.522	1.00316e-64
Smarca1	4.87192e-69	-0.359974	0.002	0.154	1.07606e-64
Dcaf8	9.55457e-69	0.575064	0.636	0.43	2.11032e-64
Khdrbs2	1.00689e-68	-0.585097	0.07	0.291	2.22392e-64
Eno2	1.02447e-68	-0.379041	0.001	0.151	2.26275e-64
Ybx2	1.19607e-68	-0.396349	0.015	0.188	2.64176e-64
Ppp2r5c	2.86801e-68	-0.528882	0.324	0.604	6.33456e-64
Gm4952	6.01266e-68	-0.459612	0.03	0.22	1.32802e-63
Tns1	1.21416e-67	0.350351	0.985	0.97	2.68172e-63
Cmbl	5.72425e-67	0.549	0.324	0.093	1.26432e-62
Cacna1h	8.71254e-67	-0.358426	0	0.145	1.92434e-62
Gm15860	9.17638e-67	0.71927	0.268	0.056	2.02679e-62
Apoe	1.2403e-66	-0.533225	0.142	0.398	2.73946e-62
D030045P18Rik	1.4812e-66	-0.375149	0.019	0.193	3.27152e-62
Gm32569	1.64811e-66	0.573115	0.357	0.119	3.64018e-62
Sgtb	1.84393e-66	-0.436134	0.053	0.259	4.07268e-62
Zdhhc20	1.90463e-66	-0.458423	0.137	0.395	4.20675e-62
Pacrg	1.98088e-66	-0.504698	0.195	0.468	4.37518e-62
Ubash3b	2.61346e-66	-0.475305	0.046	0.246	5.77234e-62
Slc23a1	2.62227e-66	0.595634	0.419	0.172	5.79181e-62
Wwp1	2.66937e-66	-0.484842	0.441	0.707	5.89584e-62
Acaa2	3.46418e-66	-0.5209	0.249	0.525	7.65135e-62
Gm15318	3.71958e-66	0.563574	0.452	0.211	8.21544e-62
Pi4k2b	4.27434e-66	-0.470362	0.095	0.331	9.44074e-62
Txnip	5.52725e-66	-0.49207	0.056	0.265	1.2208e-61
Cpq	7.218e-66	0.629248	0.569	0.33	1.59424e-61
Gna12	9.17981e-66	0.60405	0.578	0.342	2.02754e-61
Lrch1	1.59537e-65	-0.529086	0.242	0.512	3.52369e-61
Hsd3b2	2.7662e-65	0.393831	0.929	0.862	6.1097e-61
Chsy3	2.88374e-65	-0.52884	0.006	0.158	6.36932e-61
Kmo	2.92983e-65	0.479478	0.271	0.057	6.47112e-61
Naaladl2	4.95767e-65	-0.594786	0.076	0.291	1.095e-60
Tln2	7.24331e-65	0.576713	0.673	0.48	1.59983e-60
Ablim1	1.01769e-64	0.476148	0.796	0.624	2.24776e-60
Magi3	1.13181e-64	-0.519879	0.421	0.677	2.49984e-60
Tmem252	1.18368e-64	-0.511981	0.116	0.352	2.61439e-60
Plch1	1.25273e-64	-0.487058	0.106	0.341	2.7669e-60
Auts2	1.34779e-64	-0.287231	0.969	0.98	2.97687e-60
Tes	1.92724e-64	-0.426337	0.047	0.244	4.2567e-60
Olfm2	2.0623e-64	-0.397824	0.002	0.145	4.555e-60
Strbp	2.1906e-64	-0.426902	0.643	0.831	4.83838e-60
Lonp2	3.21911e-64	-0.467596	0.502	0.735	7.11004e-60
Gdpd5	8.11241e-64	-0.372469	0.018	0.185	1.79179e-59
Clec2h	1.02976e-63	0.73111	0.504	0.265	2.27444e-59
Tsc22d1	2.41054e-63	-0.527073	0.186	0.447	5.32415e-59
Antxr2	4.37761e-63	-0.421655	0.066	0.278	9.66882e-59
Slc25a21	4.82995e-63	0.4403	0.9	0.826	1.06679e-58
Nxpe3	5.53929e-63	-0.357038	0.014	0.172	1.22346e-58
Rhoq	2.35376e-62	-0.481749	0.168	0.426	5.19875e-58
Ncoa1	2.37434e-62	-0.44362	0.587	0.787	5.2442e-58
Reck	3.87279e-62	-0.395807	0.045	0.236	8.55382e-58
Hadha	3.91791e-62	-0.483605	0.196	0.461	8.65349e-58
Plod3	6.17695e-62	-0.371453	0.028	0.203	1.3643e-57
Lrmda	6.31925e-62	0.420902	0.919	0.831	1.39573e-57
Fcgr2b	8.60492e-62	0.398724	0.196	0.019	1.90057e-57
Zfyve1	9.52875e-62	-0.489358	0.344	0.612	2.10462e-57
Trpc1	1.05312e-61	0.565688	0.657	0.484	2.32603e-57
Mapk4	1.13239e-61	-0.457579	0.584	0.8	2.50111e-57
Pard6g	1.15189e-61	-0.3355	0.007	0.155	2.54417e-57
Plcg1	1.24255e-61	-0.48574	0.184	0.437	2.74442e-57
Gm48606	1.28308e-61	0.565464	0.423	0.177	2.83393e-57
9130011E15Rik	1.58668e-61	0.539325	0.473	0.228	3.50449e-57
A630089N07Rik	1.65842e-61	-0.467237	0.114	0.348	3.66294e-57
Srcin1	1.79014e-61	0.571862	0.544	0.318	3.95388e-57
Fam117a	1.88083e-61	-0.401116	0.04	0.225	4.1542e-57
Slc17a4	1.88138e-61	-0.491459	0.061	0.261	4.15541e-57
Gm26561	2.41152e-61	-0.52441	0.088	0.3	5.32632e-57
Dopey2	2.49571e-61	-0.405733	0.049	0.243	5.51227e-57
Evc	2.96254e-61	0.577855	0.33	0.109	6.54336e-57
Rreb1	3.13234e-61	0.511512	0.702	0.508	6.91841e-57
Pdxk	4.01066e-61	-0.436339	0.062	0.265	8.85834e-57
Galns	4.31467e-61	-0.453814	0.08	0.293	9.5298e-57
Oxct1	5.96026e-61	0.481414	0.819	0.674	1.31644e-56
Pde3b	8.51126e-61	-0.475544	0.104	0.33	1.87988e-56
Map2k6	9.14223e-61	-0.477759	0.301	0.567	2.01925e-56
Phactr4	1.00269e-60	0.498532	0.606	0.383	2.21464e-56
Phf21b	1.06051e-60	-0.387328	0.051	0.247	2.34234e-56
Cblb	1.10138e-60	-0.478466	0.228	0.491	2.43261e-56
Pds5b	1.5207e-60	-0.517025	0.321	0.579	3.35877e-56
Gpr137b	2.11551e-60	0.506634	0.603	0.384	4.67252e-56
Zdhhc14	2.99928e-60	-0.472548	0.187	0.442	6.62452e-56
Angptl4	3.57532e-60	-0.384509	0.042	0.226	7.8968e-56
Nfkbiz	4.45076e-60	-0.607741	0.152	0.393	9.83039e-56
Slc38a3	6.17317e-60	-0.319548	0.004	0.141	1.36347e-55
Abhd6	1.30029e-59	-0.512255	0.112	0.338	2.87196e-55
Pecr	1.96185e-59	0.537737	0.714	0.535	4.33314e-55
Mpp7	2.60803e-59	-0.453568	0.498	0.735	5.76035e-55
Slc22a1	2.67149e-59	0.513867	0.567	0.344	5.90051e-55
Jam3	3.00042e-59	-0.502672	0.381	0.634	6.62703e-55
E2f3	3.16608e-59	-0.439371	0.101	0.325	6.99293e-55
Cltc	3.6044e-59	-0.516954	0.498	0.719	7.96105e-55
Gm36041	8.33689e-59	-0.323677	0.002	0.133	1.84137e-54
Adgrv1	8.93893e-59	-0.435861	0.032	0.202	1.97434e-54
Carmil1	1.05751e-58	-0.497085	0.421	0.661	2.33572e-54
Nav2	1.91692e-58	0.575104	0.628	0.436	4.2339e-54
Isyna1	1.97534e-58	-0.379885	0.02	0.177	4.36294e-54
Pik3c2g	2.04148e-58	0.423798	0.892	0.811	4.50902e-54
Zfp516	2.23479e-58	-0.442631	0.127	0.359	4.93598e-54
Macf1	2.55512e-58	-0.348217	0.854	0.927	5.6435e-54
Car14	3.13583e-58	0.463693	0.234	0.044	6.92611e-54
Ugt2b5	4.38386e-58	-0.376541	0.004	0.138	9.68264e-54
Me1	4.60254e-58	-0.477821	0.361	0.611	1.01656e-53
Acyp2	5.60133e-58	0.579114	0.526	0.291	1.23717e-53
Tmem55a	5.66445e-58	-0.505039	0.281	0.53	1.25111e-53
AC162302.1	7.20021e-58	0.491494	0.253	0.058	1.59031e-53
Frem2	1.15797e-57	-0.367794	0.039	0.214	2.55761e-53
Tcf7l1	1.5287e-57	-0.438841	0.034	0.205	3.37644e-53
Pam	1.68677e-57	0.436972	0.829	0.736	3.72557e-53
Plin2	1.86011e-57	-0.439	0.053	0.24	4.10842e-53
L3mbtl4	2.97468e-57	-0.539095	0.026	0.187	6.57018e-53
Dpp7	3.93601e-57	-0.462863	0.203	0.451	8.69346e-53
Bhlhb9	5.06229e-57	-0.296383	0.009	0.149	1.11811e-52
Il1rap	5.6984e-57	-0.428877	0.099	0.314	1.25861e-52
Ccdc178	7.34204e-57	-0.387589	0.029	0.192	1.62164e-52
Dock9	7.64973e-57	0.389935	0.88	0.783	1.6896e-52
Atp8a1	7.71508e-57	-0.429201	0.155	0.4	1.70403e-52
Arhgap15	9.48226e-57	-0.51151	0.118	0.336	2.09435e-52
Zwint	9.51997e-57	-0.430936	0.12	0.344	2.10268e-52
Fam151a	1.19498e-56	0.481634	0.254	0.06	2.63934e-52
Acot1	1.22324e-56	-0.409394	0.043	0.22	2.70176e-52
Nlgn2	1.57956e-56	-0.344331	0.006	0.14	3.48878e-52
Lims2	1.85384e-56	0.482126	0.26	0.064	4.09457e-52
Skint11	2.1189e-56	-0.342598	0.015	0.16	4.68002e-52
Thnsl2	2.22617e-56	0.495775	0.334	0.118	4.91694e-52
Ubtd2	2.68011e-56	-0.292905	0.009	0.149	5.91956e-52
Scarb1	2.90061e-56	-0.312506	0.006	0.14	6.40657e-52
Nop56	3.05283e-56	-0.416723	0.061	0.252	6.74279e-52
Gm14964	3.57766e-56	0.524832	0.29	0.086	7.90198e-52
Hpn	3.60588e-56	0.511351	0.465	0.239	7.96431e-52
Pde1a	9.82183e-56	0.548338	0.756	0.584	2.16935e-51
Ptbp3	1.07976e-55	-0.448958	0.212	0.464	2.38486e-51
Ptk2b	1.09745e-55	0.533314	0.426	0.2	2.42394e-51
Ankrd10	1.11869e-55	-0.427095	0.201	0.451	2.47084e-51
Akr1c21	1.14345e-55	0.719458	0.431	0.224	2.52553e-51
Chd9	1.14416e-55	-0.455533	0.805	0.904	2.52711e-51
Acox1	1.42079e-55	-0.517948	0.712	0.838	3.1381e-51
Amph	1.59245e-55	-0.358022	0.015	0.16	3.51725e-51
Xpo1	1.6949e-55	-0.461425	0.247	0.497	3.74352e-51
Palm	2.99094e-55	0.520229	0.341	0.129	6.60609e-51
Plcl1	3.05562e-55	0.449722	0.869	0.787	6.74894e-51
Dennd2a	3.06001e-55	-0.341835	0.008	0.143	6.75864e-51
Brwd1	3.56066e-55	-0.422707	0.524	0.749	7.86444e-51
Sort1	3.65473e-55	-0.330921	0.011	0.151	8.0722e-51
4930452B06Rik	3.84018e-55	-0.405729	0.083	0.287	8.48181e-51
Mgmt	5.81635e-55	-0.466065	0.151	0.384	1.28466e-50
Pak3	6.22307e-55	-0.500872	0.034	0.196	1.37449e-50
Wnk2	6.92972e-55	-0.381031	0.068	0.263	1.53057e-50
Arhgap32	9.80534e-55	0.469066	0.672	0.502	2.1657e-50
Gm1604a	1.07063e-54	-0.397432	0.087	0.293	2.36471e-50
Tmem206	1.13155e-54	0.530903	0.26	0.069	2.49926e-50
R3hdm2	1.45411e-54	0.503246	0.493	0.27	3.21169e-50
Ybx1	1.5322e-54	-0.470476	0.286	0.536	3.38416e-50
Larp1b	2.20021e-54	-0.426436	0.445	0.69	4.85961e-50
Hsp90b1	3.78927e-54	-0.533058	0.373	0.617	8.36935e-50
Thsd4	4.2961e-54	-0.394997	0.103	0.321	9.4888e-50
Rasal2	4.69572e-54	-0.415202	0.507	0.732	1.03714e-49
Sh3kbp1	4.8782e-54	-0.361585	0.028	0.184	1.07745e-49
Spp1	6.10618e-54	-0.482585	0.455	0.719	1.34867e-49
Hap1	7.27839e-54	-0.279521	0.001	0.121	1.60758e-49
Pde4c	1.13409e-53	0.497566	0.559	0.344	2.50487e-49
Tmem8	1.17787e-53	0.469617	0.323	0.109	2.60156e-49
Taok3	1.22602e-53	-0.472445	0.46	0.696	2.7079e-49
Acadl	1.53416e-53	-0.423722	0.162	0.393	3.38849e-49
Tra2a	1.54633e-53	-0.435554	0.451	0.678	3.41538e-49
Sav1	1.86893e-53	-0.40818	0.072	0.262	4.12791e-49
Inpp5a	2.04943e-53	-0.403693	0.176	0.416	4.52658e-49
Elf2	2.73459e-53	-0.419328	0.108	0.321	6.03989e-49
Nt5dc2	2.79291e-53	-0.319625	0.003	0.126	6.1687e-49
Gm11639	3.37549e-53	-0.38836	0.051	0.227	7.45545e-49
Fat1	3.90902e-53	-0.434987	0.12	0.335	8.63385e-49
Apaf1	3.91457e-53	-0.374509	0.059	0.242	8.64611e-49
Zfp697	4.58122e-53	0.502361	0.649	0.472	1.01185e-48
Brca1	5.87097e-53	-0.308485	0.009	0.141	1.29672e-48
Tpcn1	5.96686e-53	0.509325	0.541	0.331	1.3179e-48
Dnm3	1.02467e-52	-0.434768	0.161	0.396	2.2632e-48
Sntg2	1.4056e-52	-0.316225	0.019	0.163	3.10454e-48
Gm39033	1.7292e-52	0.469251	0.191	0.029	3.81929e-48
Rbms1	2.32725e-52	-0.465059	0.373	0.613	5.14021e-48
Nlk	2.34032e-52	-0.438299	0.427	0.666	5.16906e-48
Zfp385a	2.40603e-52	-0.272024	0.004	0.125	5.31419e-48
Prkg2	3.0453e-52	-0.33378	0.013	0.149	6.72615e-48
Usp28	3.53231e-52	-0.357768	0.077	0.27	7.80182e-48
Peak1	3.76039e-52	-0.423017	0.669	0.838	8.30556e-48
Aspg	3.86492e-52	-0.344455	0.027	0.177	8.53646e-48
Pde11a	4.56919e-52	-0.423469	0.072	0.258	1.0092e-47
Habp2	5.34785e-52	0.500215	0.404	0.186	1.18118e-47
Slc9a3	7.47497e-52	0.551209	0.582	0.389	1.651e-47
Kcnip2	9.43729e-52	-0.333395	0.036	0.198	2.08441e-47
Slc38a9	1.15828e-51	-0.446005	0.299	0.541	2.5583e-47
Cpt1a	1.78361e-51	-0.430723	0.407	0.657	3.93946e-47
Phyh	1.93271e-51	0.491814	0.326	0.121	4.26877e-47
Cyp4a12b	2.14244e-51	-0.337203	0.017	0.155	4.73201e-47
Tgfbr1	2.48612e-51	-0.447033	0.224	0.461	5.4911e-47
Col4a6	3.19136e-51	-0.384011	0.03	0.183	7.04875e-47
Unc13a	3.86224e-51	-0.302261	0.009	0.137	8.53052e-47
Bsn	6.38161e-51	-0.265517	0.004	0.123	1.40951e-46
Tnfrsf12a	6.45317e-51	-0.302026	0.015	0.15	1.42531e-46
Hoxb3os	6.45934e-51	0.484109	0.298	0.101	1.42667e-46
Sgpl1	6.71955e-51	-0.376044	0.115	0.325	1.48415e-46
Prdx5	7.08151e-51	0.49091	0.384	0.172	1.56409e-46
Mms22l	8.4077e-51	-0.349466	0.032	0.185	1.85701e-46
Mmd	8.50584e-51	-0.335174	0.034	0.189	1.87868e-46
Rarb	9.53164e-51	0.538468	0.415	0.201	2.10525e-46
Gm19950	1.2007e-50	-0.521762	0.451	0.651	2.65199e-46
Notch3	1.25009e-50	-0.343502	0.012	0.142	2.76107e-46
Tef	1.31087e-50	0.489913	0.401	0.189	2.89533e-46
Utrn	1.43734e-50	-0.426004	0.099	0.299	3.17464e-46
Mapkapk3	1.48709e-50	-0.376779	0.078	0.271	3.28454e-46
Hs2st1	1.81939e-50	-0.435915	0.319	0.561	4.01849e-46
Adgrl2	1.91711e-50	-0.460176	0.321	0.557	4.23432e-46
Ildr2	2.87517e-50	0.518281	0.46	0.243	6.3504e-46
Nfe2l2	2.87884e-50	-0.428547	0.303	0.554	6.35849e-46
Bbx	3.61384e-50	-0.420311	0.41	0.642	7.98188e-46
Lekr1	5.36989e-50	0.450405	0.223	0.05	1.18605e-45
Fam110b	5.75419e-50	-0.348504	0.045	0.21	1.27093e-45
Cdk19	6.29569e-50	-0.427459	0.344	0.587	1.39053e-45
Ddhd2	6.85988e-50	-0.434729	0.164	0.384	1.51514e-45
Ghr	7.74773e-50	0.278333	0.974	0.958	1.71124e-45
Gpt2	1.7588e-49	-0.394224	0.071	0.251	3.88467e-45
Fut8	1.80998e-49	0.445823	0.753	0.622	3.99771e-45
Fam117b	2.02778e-49	-0.429514	0.216	0.45	4.47875e-45
Slc18a1	2.15807e-49	0.763377	0.584	0.394	4.76653e-45
Spag16	2.65741e-49	-0.31219	0.019	0.155	5.86941e-45
Erbb4	3.03532e-49	-1.3136	0.265	0.474	6.70411e-45
Mageb18	4.40584e-49	-0.504769	0.008	0.129	9.73117e-45
Mdn1	8.27144e-49	-0.39655	0.164	0.386	1.82691e-44
Srpk2	1.08128e-48	-0.428508	0.475	0.682	2.38823e-44
Kcnt1	1.11998e-48	-0.252724	0.003	0.114	2.4737e-44
Ston2	1.56586e-48	-0.429442	0.282	0.52	3.45852e-44
Mllt3	1.85554e-48	-0.447372	0.247	0.479	4.09834e-44
Kalrn	1.88384e-48	-0.473389	0.21	0.434	4.16084e-44
Fryl	3.02593e-48	-0.401389	0.425	0.656	6.68337e-44
Klf10	3.06024e-48	-0.34409	0.035	0.186	6.75916e-44
Ifitm10	4.09015e-48	-0.277582	0.004	0.115	9.03391e-44
Nectin2	4.09637e-48	-0.30622	0.031	0.178	9.04766e-44
St8sia1	4.48697e-48	0.505595	0.429	0.22	9.91037e-44
Dao	5.33802e-48	0.364415	0.843	0.74	1.17901e-43
Clec16a	6.04806e-48	-0.411918	0.38	0.617	1.33583e-43
Lpar3	6.62779e-48	0.559361	0.555	0.355	1.46388e-43
Usp22	7.40974e-48	-0.355113	0.056	0.224	1.63659e-43
Map4	8.48892e-48	-0.428454	0.41	0.639	1.87495e-43
Snx5	1.25659e-47	-0.429632	0.236	0.467	2.77543e-43
Il34	1.28839e-47	-0.546607	0.153	0.367	2.84567e-43
Maoa	1.57895e-47	-0.326625	0.043	0.2	3.48743e-43
Agbl4	1.76528e-47	-0.495681	0.367	0.591	3.89897e-43
Dock4	1.88223e-47	-0.420254	0.538	0.729	4.15729e-43
Ap2a2	2.16729e-47	0.459997	0.573	0.381	4.78689e-43
Fnbp1	2.73102e-47	-0.391253	0.342	0.588	6.03201e-43
Arhgap26	3.05619e-47	-0.438402	0.595	0.758	6.75021e-43
Slc28a1	3.58814e-47	0.416595	0.206	0.044	7.92514e-43
Dlc1	4.72764e-47	-0.374814	0.054	0.219	1.04419e-42
Btbd11	5.29413e-47	-0.454439	0.291	0.521	1.16931e-42
Nipsnap2	5.46286e-47	0.508691	0.394	0.192	1.20658e-42
Srgap2	6.09868e-47	-0.408566	0.395	0.625	1.34701e-42
Npas3	6.88471e-47	-0.523713	0.203	0.427	1.52062e-42
Ckb	7.12543e-47	-0.367616	0.034	0.181	1.57379e-42
Adamts1	8.38316e-47	-0.401959	0.051	0.211	1.85159e-42
Heatr5a	8.87565e-47	-0.38829	0.173	0.395	1.96036e-42
Fam214a	1.02563e-46	0.480006	0.649	0.492	2.26532e-42
Cfi	1.12194e-46	-0.257215	0.004	0.114	2.47803e-42
Egfr	1.51327e-46	0.427208	0.826	0.733	3.34235e-42
Mthfr	1.52261e-46	0.498782	0.412	0.212	3.36299e-42
Akt3	1.77692e-46	-0.383189	0.074	0.251	3.92467e-42
Fth1	1.91329e-46	0.531918	0.609	0.445	4.22589e-42
Mical3	1.97109e-46	-0.414134	0.359	0.59	4.35355e-42
Rfx7	2.09667e-46	-0.387428	0.514	0.729	4.63091e-42
Abcc5	3.29738e-46	-0.401673	0.308	0.546	7.28291e-42
Gm28153	3.36986e-46	-0.405366	0.153	0.366	7.44301e-42
Noct	3.3759e-46	-0.382144	0.052	0.213	7.45636e-42
Evi5l	3.49196e-46	-0.404521	0.096	0.282	7.7127e-42
Vps13c	3.52108e-46	-0.349452	0.106	0.304	7.77701e-42
Lcorl	4.03644e-46	-0.416308	0.406	0.628	8.91528e-42
Gm26917	4.10828e-46	-0.356697	0.853	0.942	9.07396e-42
Atxn10	4.31606e-46	-0.385183	0.288	0.52	9.53289e-42
Sulf2	5.29013e-46	-0.256657	0.006	0.117	1.16843e-41
Kifc2	6.68409e-46	-0.339778	0.053	0.214	1.47631e-41
Gga2	7.41227e-46	-0.359776	0.138	0.347	1.63715e-41
Fchsd1	8.87569e-46	-0.301037	0.032	0.175	1.96037e-41
Bora	1.06898e-45	-0.255214	0.021	0.154	2.36106e-41
Rps6ka2	1.3967e-45	-0.382947	0.076	0.251	3.08489e-41
Fam169b	1.67088e-45	0.409981	0.19	0.038	3.69046e-41
Palm3	1.70656e-45	0.376128	0.17	0.026	3.76927e-41
Nasp	1.71903e-45	-0.401065	0.154	0.366	3.79681e-41
Txnrd1	2.02306e-45	-0.392385	0.162	0.372	4.46833e-41
Strip2	2.49354e-45	-0.280264	0.012	0.132	5.50748e-41
Rasa3	2.88052e-45	-0.25968	0.029	0.168	6.3622e-41
Slc37a4	3.54936e-45	0.424862	0.353	0.153	7.83947e-41
Cacna1d	3.91514e-45	-0.383652	0.058	0.219	8.64738e-41
Prdm11	4.60682e-45	-0.314149	0.024	0.158	1.01751e-40
Rab39	5.01213e-45	-0.261529	0.008	0.121	1.10703e-40
Tbc1d31	5.40032e-45	-0.334798	0.057	0.219	1.19277e-40
Hipk2	6.82057e-45	-0.369021	0.504	0.71	1.50646e-40
Satb2	7.13636e-45	-0.447407	0.102	0.285	1.57621e-40
Arhgap12	8.1111e-45	-0.408314	0.323	0.552	1.7915e-40
Sptlc2	9.13957e-45	-0.393019	0.461	0.685	2.01866e-40
Nfat5	1.17264e-44	-0.371347	0.614	0.79	2.59001e-40
Pdlim7	1.21243e-44	-0.302891	0.011	0.127	2.67789e-40
Cpt2	1.43266e-44	-0.406553	0.104	0.29	3.16431e-40
Kif12	2.19331e-44	0.381147	0.798	0.648	4.84436e-40
Fam163a	2.54859e-44	0.510908	0.378	0.175	5.62907e-40
Glud1	2.57309e-44	-0.370085	0.607	0.781	5.68318e-40
Megf9	2.59618e-44	-0.35606	0.097	0.28	5.73417e-40
Slc2a5	3.40981e-44	0.393927	0.199	0.044	7.53126e-40
Ptk7	4.85276e-44	-0.316894	0.026	0.157	1.07183e-39
Lancl1	5.90849e-44	-0.369571	0.115	0.305	1.30501e-39
Gm47889	6.91749e-44	0.476353	0.577	0.393	1.52786e-39
Myo9b	6.94008e-44	-0.359129	0.123	0.322	1.53286e-39
Cemip	6.99306e-44	-0.314236	0.004	0.106	1.54456e-39
Bin1	8.43107e-44	-0.36807	0.094	0.273	1.86217e-39
Lbh	9.14242e-44	-0.329751	0.052	0.209	2.01929e-39
Bmp1	1.04373e-43	-0.251703	0.004	0.107	2.30528e-39
Trim24	1.07306e-43	-0.413168	0.235	0.461	2.37007e-39
Ctnnal1	1.08581e-43	-0.338699	0.055	0.211	2.39822e-39
Wdr78	1.14188e-43	-0.354953	0.093	0.273	2.52207e-39
Pard3b	1.2264e-43	-0.425912	0.589	0.767	2.70874e-39
Calcr	1.24195e-43	-0.312269	0.007	0.114	2.7431e-39
Sox4	1.27508e-43	-0.360076	0.027	0.159	2.81628e-39
Fgf1	1.473e-43	0.511703	0.487	0.291	3.25342e-39
Lrp1	1.68359e-43	-0.288301	0.008	0.118	3.71855e-39
Fmo2	1.6921e-43	0.516004	0.503	0.315	3.73734e-39
Mbnl2	2.33462e-43	-0.405715	0.444	0.661	5.15648e-39
Sh3d19	2.62475e-43	-0.323498	0.801	0.877	5.79728e-39
Cdyl	2.7437e-43	-0.372183	0.122	0.312	6.06001e-39
Smtnl2	3.07538e-43	-0.283234	0.023	0.151	6.7926e-39
Akap17b	3.15311e-43	-0.313961	0.021	0.147	6.96428e-39
Dmd	3.39772e-43	-0.381527	0.148	0.348	7.50454e-39
Sema4g	3.44328e-43	-0.402137	0.127	0.318	7.60517e-39
Mok	3.49106e-43	-0.35121	0.115	0.303	7.71071e-39
Grin2a	3.81126e-43	-0.276444	0.005	0.107	8.41794e-39
Mt2	4.86463e-43	-0.294056	0.008	0.117	1.07445e-38
Slc25a23	6.2907e-43	-0.362857	0.116	0.307	1.38943e-38
Tbc1d16	6.71084e-43	-0.34636	0.072	0.239	1.48222e-38
Spc25	6.75164e-43	-0.317115	0.074	0.243	1.49123e-38
Hsph1	6.88968e-43	-0.388489	0.172	0.376	1.52172e-38
Cndp1	8.04722e-43	0.464696	0.222	0.063	1.77739e-38
Aldh1a7	9.92536e-43	-0.256161	0.005	0.107	2.19222e-38
Stat3	1.411e-42	-0.438064	0.266	0.489	3.11647e-38
Osbpl9	3.40119e-42	0.453834	0.769	0.699	7.51221e-38
Dlg1	3.41864e-42	-0.362171	0.57	0.744	7.55074e-38
Slc43a2	3.64664e-42	0.537597	0.594	0.438	8.05434e-38
Adamts12	3.80004e-42	-0.25934	0.012	0.125	8.39314e-38
Afg1l	4.24959e-42	0.451096	0.346	0.156	9.38606e-38
Vwce	4.58459e-42	-0.366992	0.127	0.319	1.0126e-37
Ttc21b	4.72047e-42	-0.369534	0.145	0.344	1.04261e-37
Bzw2	5.37429e-42	-0.344572	0.09	0.264	1.18702e-37
Acaa1b	7.98804e-42	-0.411789	0.204	0.417	1.76432e-37
Tmem174	8.22561e-42	0.442752	0.311	0.131	1.81679e-37
Dgat2	8.93479e-42	0.442884	0.29	0.113	1.97343e-37
Clpx	1.02228e-41	0.438921	0.612	0.465	2.25791e-37
Slc39a11	1.3399e-41	-0.383127	0.249	0.469	2.95943e-37
Pter	1.85745e-41	-0.294705	0.876	0.928	4.10255e-37
Tiam1	1.92521e-41	-0.308962	0.024	0.149	4.25221e-37
Sel1l3	2.1158e-41	0.444152	0.506	0.327	4.67316e-37
Tpd52l1	2.21984e-41	-0.293512	0.041	0.181	4.90296e-37
Ddx10	2.77457e-41	-0.375936	0.178	0.383	6.12819e-37
Vkorc1l1	4.63225e-41	-0.368091	0.185	0.393	1.02313e-36
Rock2	4.74163e-41	-0.368289	0.485	0.682	1.04728e-36
Acad10	5.68501e-41	0.431611	0.266	0.098	1.25565e-36
Irs1	5.94651e-41	-0.31424	0.047	0.193	1.31341e-36
Syne2	6.34936e-41	0.332653	0.851	0.774	1.40238e-36
Nrp2	7.27227e-41	-0.392206	0.02	0.137	1.60623e-36
P3h2	8.4951e-41	-0.325831	0.918	0.932	1.87631e-36
Gm26848	8.49641e-41	-0.377983	0.205	0.413	1.8766e-36
Prkcd	8.58434e-41	-0.376157	0.21	0.424	1.89602e-36
Tmem131l	8.91593e-41	-0.336123	0.066	0.222	1.96926e-36
Rnf38	9.02321e-41	-0.380558	0.248	0.468	1.99296e-36
Syn3	1.2451e-40	0.451427	0.636	0.488	2.75005e-36
Ivns1abp	1.40042e-40	-0.384578	0.582	0.751	3.09312e-36
Abca3	1.58351e-40	0.391853	0.655	0.502	3.49749e-36
Map3k13	1.63235e-40	-0.384988	0.572	0.742	3.60538e-36
Rps6ka3	1.66697e-40	-0.390698	0.32	0.536	3.68184e-36
Arrdc4	1.69551e-40	-0.266934	0.016	0.129	3.74486e-36
Slc11a2	1.79385e-40	0.469929	0.349	0.171	3.96208e-36
Cyp4b1	1.80951e-40	-0.293678	0.428	0.697	3.99667e-36
Arhgef40	2.18593e-40	-0.302245	0.048	0.192	4.82806e-36
Eef1akmt3	2.23651e-40	0.465758	0.259	0.095	4.93979e-36
Usp11	2.29931e-40	-0.276282	0.026	0.15	5.07849e-36
Psd3	2.45615e-40	-0.335144	0.072	0.232	5.42489e-36
Nox4	3.18628e-40	0.38256	0.962	0.954	7.03753e-36
Rsrp1	3.45453e-40	0.356082	0.791	0.661	7.63002e-36
Hpgd	4.02103e-40	-0.255218	0.008	0.111	8.88125e-36
Luzp2	4.82639e-40	-0.405878	0.022	0.14	1.066e-35
Foxp4	7.82703e-40	-0.34568	0.116	0.298	1.72876e-35
Prr5l	7.97382e-40	-0.411663	0.161	0.358	1.76118e-35
Nt5c2	8.29121e-40	-0.461172	0.485	0.667	1.83128e-35
Hnf4g	8.51474e-40	-0.378914	0.521	0.724	1.88065e-35
Man1a	9.29915e-40	-0.400046	0.441	0.648	2.0539e-35
Hsd17b12	1.32029e-39	-0.372301	0.196	0.396	2.91612e-35
Dcbld2	1.33377e-39	-0.274845	0.041	0.178	2.9459e-35
Tshz1	1.50148e-39	0.464005	0.245	0.084	3.31632e-35
Soga1	1.94932e-39	-0.263667	0.015	0.123	4.30547e-35
Arhgap10	2.21491e-39	0.292571	0.891	0.838	4.89206e-35
Slc40a1	2.94499e-39	-0.3558	0.115	0.295	6.5046e-35
Fhl2	2.99011e-39	-0.283326	0.026	0.148	6.60425e-35
Tmem175	3.27564e-39	0.388905	0.218	0.065	7.23491e-35
Ptk2	4.20657e-39	-0.361958	0.426	0.636	9.29105e-35
Arhgap39	4.31077e-39	-0.368505	0.201	0.407	9.5212e-35
Foxn2	4.77482e-39	-0.323513	0.092	0.26	1.05461e-34
Ces1g	4.81212e-39	-0.255243	0.009	0.111	1.06285e-34
Ptch1	5.00882e-39	-0.3777	0.152	0.342	1.1063e-34
Jpt1	5.33637e-39	-0.284812	0.052	0.196	1.17864e-34
Lcp1	5.88658e-39	-0.317401	0.038	0.17	1.30017e-34
Anapc15	6.37306e-39	0.446567	0.332	0.154	1.40762e-34
Ankrd42	8.40286e-39	-0.313542	0.071	0.226	1.85594e-34
Sirt3	8.43687e-39	0.422556	0.56	0.389	1.86345e-34
Plscr4	8.79396e-39	0.458109	0.395	0.213	1.94232e-34
Wdr17	9.21425e-39	-0.363873	0.192	0.39	2.03515e-34
Spata5	9.54569e-39	-0.362142	0.228	0.435	2.10836e-34
A1cf	1.13559e-38	0.426207	0.637	0.503	2.50818e-34
Smurf1	1.13987e-38	-0.331769	0.171	0.369	2.51763e-34
Pde8a	1.32796e-38	0.424138	0.55	0.375	2.93307e-34
Adam15	1.64603e-38	-0.27549	0.036	0.165	3.63558e-34
Map3k14	1.66284e-38	-0.406554	0.176	0.367	3.67271e-34
Glis1	1.69673e-38	0.352829	0.89	0.809	3.74756e-34
Col18a1	1.7386e-38	-0.411941	0.207	0.409	3.84004e-34
Thada	1.86875e-38	-0.360146	0.45	0.653	4.1275e-34
Cers6	1.96972e-38	-0.378468	0.4	0.605	4.35052e-34
Dlgap4	1.997e-38	-0.346887	0.112	0.287	4.41078e-34
Tbc1d4	2.23285e-38	-0.332412	0.114	0.293	4.9317e-34
2900089D17Rik	2.72547e-38	-0.313572	0.063	0.213	6.01975e-34
Syn2	2.78344e-38	-0.286824	0.036	0.165	6.14779e-34
Kcnh4	2.90174e-38	0.307251	0.138	0.018	6.40907e-34
Gnas	2.92646e-38	-0.375852	0.305	0.521	6.46368e-34
Atr	2.95645e-38	-0.351911	0.205	0.409	6.52991e-34
Pipox	3.10524e-38	0.396301	0.594	0.431	6.85855e-34
Dpysl3	4.09291e-38	-0.274648	0.013	0.117	9.04001e-34
Arglu1	5.83587e-38	-0.374759	0.353	0.57	1.28897e-33
Gm33035	7.0733e-38	-0.250333	0.024	0.14	1.56228e-33
Dennd3	7.88116e-38	0.446397	0.504	0.332	1.74071e-33
Gm16124	8.41503e-38	0.402657	0.227	0.073	1.85863e-33
Ttc36	1.09553e-37	0.375471	0.217	0.066	2.4197e-33
Dhrs3	1.72122e-37	0.516655	0.384	0.208	3.80166e-33
Gprin3	1.76933e-37	-0.312585	0.063	0.209	3.90792e-33
Glb1l	1.99835e-37	0.415288	0.584	0.418	4.41375e-33
Ostf1	2.1565e-37	-0.36271	0.151	0.334	4.76306e-33
Nat8f3	2.8543e-37	0.404489	0.216	0.069	6.3043e-33
Elovl2	3.19086e-37	-0.299702	0.056	0.197	7.04764e-33
Them7	3.25917e-37	-0.501575	0.519	0.655	7.19854e-33
Sectm1b	3.46849e-37	0.304526	0.116	0.009	7.66084e-33
Ctgf	3.74542e-37	-0.336254	0.027	0.144	8.27251e-33
Ntn4	3.8009e-37	0.483364	0.4	0.212	8.39504e-33
Dnah2	3.8809e-37	-0.261764	0.022	0.135	8.57174e-33
Veph1	4.82588e-37	-0.338913	0.668	0.812	1.06589e-32
Nynrin	4.86314e-37	-0.275257	0.05	0.188	1.07412e-32
Plppr1	5.26104e-37	-0.324385	0.07	0.218	1.16201e-32
Adarb1	5.35672e-37	-0.336196	0.078	0.23	1.18314e-32
Abcc6	5.94195e-37	0.322164	0.149	0.027	1.3124e-32
Secisbp2	6.56722e-37	0.433168	0.356	0.184	1.4505e-32
Fam13a	7.64051e-37	0.692443	0.69	0.622	1.68756e-32
Bcorl1	8.37098e-37	-0.297353	0.072	0.222	1.8489e-32
Acsl1	9.14638e-37	-0.291791	0.679	0.832	2.02016e-32
Malt1	1.0167e-36	-0.391421	0.263	0.466	2.24558e-32
Ampd2	1.01749e-36	-0.311857	0.08	0.236	2.24733e-32
Spns2	1.13613e-36	-0.376278	0.136	0.315	2.50936e-32
Atad2	1.1959e-36	-0.294599	0.018	0.123	2.64138e-32
Rnf128	1.29317e-36	-0.350842	0.205	0.406	2.85622e-32
Rilpl1	1.34618e-36	-0.272382	0.035	0.159	2.9733e-32
Klhl32	1.41315e-36	-0.323125	0.083	0.241	3.12123e-32
Evi5	1.57562e-36	-0.310185	0.716	0.826	3.48007e-32
Slc6a15	1.62242e-36	-0.403146	0.281	0.483	3.58343e-32
Tcf4	1.83791e-36	-0.359316	0.567	0.723	4.0594e-32
Vti1a	1.91337e-36	0.339201	0.829	0.754	4.22606e-32
Tox	2.37006e-36	-0.26131	0.012	0.112	5.23474e-32
Ctdspl	2.44623e-36	-0.389602	0.509	0.684	5.40298e-32
Cgn	2.46397e-36	-0.318758	0.059	0.2	5.44218e-32
Pnkd	3.29472e-36	-0.37383	0.178	0.367	7.27704e-32
Mthfd1l	4.02931e-36	-0.304481	0.076	0.228	8.89953e-32
Sipa1l2	4.33835e-36	-0.304556	0.107	0.274	9.58211e-32
Pawr	4.7373e-36	-0.306313	0.717	0.842	1.04633e-31
Prkra	4.86471e-36	-0.277738	0.061	0.203	1.07447e-31
Ldlrad4	5.37809e-36	0.317707	0.889	0.819	1.18786e-31
Raph1	9.52083e-36	-0.336215	0.103	0.262	2.10287e-31
Tpk1	1.03482e-35	0.403449	0.598	0.448	2.28562e-31
Glb1	1.26726e-35	-0.382459	0.261	0.458	2.799e-31
Tfdp2	1.27421e-35	-0.368765	0.296	0.503	2.81434e-31
Phgdh	1.27822e-35	-0.271455	0.017	0.12	2.82321e-31
Cldn10	1.3213e-35	0.402903	0.773	0.672	2.91835e-31
Etv1	1.44249e-35	-0.413167	0.496	0.678	3.18602e-31
Dnase2a	1.47724e-35	-0.309037	0.061	0.201	3.26279e-31
Relb	1.74129e-35	-0.269445	0.018	0.123	3.84598e-31
Magi1	1.8855e-35	-0.268766	0.859	0.908	4.16449e-31
Rngtt	1.90173e-35	-0.341073	0.292	0.503	4.20034e-31
Snta1	1.9834e-35	0.434168	0.451	0.279	4.38073e-31
Abcd3	2.51865e-35	-0.363783	0.432	0.633	5.56294e-31
Mast3	2.60991e-35	-0.351596	0.075	0.222	5.7645e-31
Enah	2.97969e-35	-0.315083	0.211	0.413	6.58124e-31
Tbc1d8	3.32247e-35	-0.255872	0.054	0.189	7.33833e-31
Abhd3	3.53767e-35	-0.347547	0.167	0.353	7.81366e-31
Ugt3a1	3.61141e-35	0.401161	0.203	0.064	7.97653e-31
Tmem108	3.74778e-35	0.43024	0.652	0.509	8.27773e-31
Dock7	4.51577e-35	-0.354106	0.351	0.557	9.97399e-31
Hic2	4.53633e-35	-0.251121	0.034	0.154	1.00194e-30
Arfgap3	4.74951e-35	-0.28139	0.082	0.232	1.04902e-30
Lzts2	4.76284e-35	-0.314504	0.12	0.29	1.05197e-30
Itgb6	4.94939e-35	-0.432783	0.538	0.701	1.09317e-30
Ttll10	5.52426e-35	0.402075	0.311	0.146	1.22014e-30
Rsu1	6.43974e-35	-0.323643	0.185	0.377	1.42235e-30
Ttyh3	8.51195e-35	-0.262764	0.035	0.155	1.88004e-30
Me3	8.72759e-35	0.437967	0.511	0.34	1.92766e-30
Btbd10	9.08236e-35	-0.266375	0.097	0.257	2.00602e-30
Sel1l	9.27157e-35	-0.36497	0.302	0.501	2.04781e-30
Chrna4	9.42331e-35	0.42798	0.298	0.133	2.08133e-30
Exoc4	1.60828e-34	-0.301787	0.794	0.882	3.5522e-30
Nudcd1	1.7233e-34	-0.282496	0.067	0.208	3.80626e-30
Kap	1.79008e-34	0.437703	0.873	0.841	3.95374e-30
Armc9	1.83353e-34	-0.335786	0.275	0.477	4.04973e-30
Atp6v0a4	2.05982e-34	0.287474	0.906	0.861	4.54952e-30
Fpgs	2.09325e-34	0.414874	0.297	0.138	4.62335e-30
Arid4b	2.13467e-34	-0.338832	0.514	0.71	4.71485e-30
Eci3	2.17738e-34	0.331605	0.157	0.035	4.80918e-30
Slc36a1	2.26496e-34	0.407948	0.439	0.271	5.00262e-30
Trim35	2.27064e-34	-0.328326	0.212	0.407	5.01516e-30
Aqp1	2.34771e-34	0.345914	0.193	0.057	5.18538e-30
Ccdc93	2.50348e-34	-0.350772	0.198	0.384	5.52943e-30
Txndc5	2.70057e-34	-0.292853	0.095	0.252	5.96476e-30
Ndel1	2.88371e-34	0.389547	0.645	0.511	6.36926e-30
Rhpn2	2.88477e-34	-0.258259	0.058	0.196	6.37159e-30
Ccdc68	3.33581e-34	0.285488	0.132	0.021	7.3678e-30
Unc13c	3.65597e-34	0.570231	0.547	0.4	8.07493e-30
Sv2a	3.71362e-34	-0.333732	0.091	0.243	8.20228e-30
Pdcd4	4.24962e-34	-0.294702	0.109	0.271	9.38613e-30
Slc25a4	4.31653e-34	-0.343499	0.171	0.353	9.53392e-30
Ttc7b	4.73236e-34	0.408732	0.526	0.381	1.04524e-29
Kank2	5.14163e-34	-0.262453	0.046	0.172	1.13563e-29
Car3	5.33805e-34	-0.293712	0.018	0.119	1.17901e-29
Neurl1b	5.65337e-34	-0.267903	0.04	0.161	1.24866e-29
H2afz	5.67261e-34	-0.313671	0.083	0.233	1.25291e-29
Azin1	5.79835e-34	-0.316909	0.164	0.346	1.28068e-29
Ola1	6.19654e-34	-0.31718	0.142	0.315	1.36863e-29
Oxr1	8.42137e-34	0.252195	0.914	0.871	1.86003e-29
Podn	1.26397e-33	-0.291833	0.058	0.191	2.79173e-29
Agap1	1.2732e-33	0.28646	0.862	0.819	2.81211e-29
Tbc1d5	1.31046e-33	0.324619	0.714	0.591	2.89442e-29
Stard8	1.94567e-33	-0.331374	0.192	0.377	4.2974e-29
Igsf3	1.97952e-33	-0.285825	0.097	0.253	4.37216e-29
Gclc	1.99081e-33	-0.412692	0.322	0.51	4.39711e-29
Proc	2.16466e-33	0.328837	0.186	0.053	4.78108e-29
Chek2	2.21375e-33	-0.266796	0.046	0.169	4.88951e-29
Tead1	2.29184e-33	-0.335154	0.611	0.749	5.06199e-29
Cradd	2.4219e-33	0.418998	0.413	0.239	5.34926e-29
Tcaf1	2.42589e-33	-0.263136	0.054	0.184	5.35807e-29
Prkca	2.43777e-33	-0.345212	0.497	0.69	5.38429e-29
Tmem181a	2.58983e-33	-0.32012	0.129	0.295	5.72016e-29
Airn	3.0308e-33	-0.378842	0.515	0.696	6.69413e-29
Tbc1d1	3.42211e-33	0.382715	0.665	0.523	7.55842e-29
Nptn	3.6636e-33	-0.333503	0.282	0.477	8.0918e-29
Lamc1	4.75561e-33	-0.339376	0.17	0.35	1.05037e-28
Rpgr	6.01915e-33	-0.298538	0.083	0.229	1.32945e-28
Plpp3	6.65209e-33	-0.330087	0.155	0.327	1.46925e-28
Bag2	6.77523e-33	-0.274042	0.054	0.182	1.49645e-28
Intu	7.0966e-33	-0.257499	0.067	0.205	1.56743e-28
Slc16a4	7.49838e-33	0.337178	0.196	0.063	1.65617e-28
Prim2	7.59708e-33	-0.298865	0.106	0.264	1.67797e-28
Adhfe1	8.60261e-33	0.457086	0.52	0.378	1.90006e-28
Cnksr3	8.92733e-33	-0.344517	0.277	0.475	1.97178e-28
Tacc2	1.03196e-32	0.318207	0.78	0.696	2.2793e-28
Cbs	1.07073e-32	0.296842	0.155	0.036	2.36492e-28
Cpeb2	1.11382e-32	-0.347104	0.268	0.466	2.4601e-28
Tas1r1	1.2093e-32	-0.290558	0.052	0.179	2.67097e-28
Arpc1b	1.33555e-32	-0.270207	0.051	0.175	2.94983e-28
Abhd17b	1.43008e-32	-0.31809	0.222	0.417	3.15861e-28
Inpp5b	1.46463e-32	0.427497	0.451	0.299	3.23493e-28
Mxi1	1.52788e-32	-0.320972	0.206	0.392	3.37464e-28
Rcc2	1.64591e-32	-0.265188	0.049	0.172	3.63532e-28
Erc1	1.83106e-32	-0.330994	0.465	0.648	4.04426e-28
Bdh2	1.98394e-32	0.40793	0.361	0.203	4.38193e-28
Epn2	2.34488e-32	-0.340617	0.243	0.434	5.17914e-28
Arhgef3	2.36984e-32	0.304555	0.827	0.737	5.23428e-28
Cstb	2.4218e-32	-0.261902	0.018	0.114	5.34904e-28
Madd	2.66486e-32	-0.295445	0.102	0.254	5.88588e-28
Mark4	2.99503e-32	-0.305574	0.099	0.251	6.61511e-28
Dip2b	3.1548e-32	-0.336945	0.382	0.575	6.96801e-28
Zeb2	3.33838e-32	-0.339865	0.644	0.78	7.37348e-28
Gabrb3	3.68541e-32	-0.284201	0.659	0.816	8.13997e-28
Pum2	4.96459e-32	-0.322306	0.468	0.651	1.09653e-27
Fgfr4	5.21821e-32	-0.346556	0.283	0.474	1.15255e-27
Fxyd2	5.27056e-32	0.324613	0.697	0.564	1.16411e-27
Rhbdd1	5.34961e-32	-0.294973	0.128	0.291	1.18157e-27
Zmynd8	6.94331e-32	0.399928	0.554	0.409	1.53357e-27
Vps50	7.66661e-32	-0.345249	0.227	0.409	1.69332e-27
Ppt1	8.93075e-32	-0.322608	0.219	0.401	1.97254e-27
Tubb5	9.47818e-32	-0.252348	0.016	0.11	2.09345e-27
Tmbim6	1.09052e-31	0.378544	0.589	0.455	2.40863e-27
Ppil6	1.0979e-31	-0.27053	0.116	0.277	2.42494e-27
Plekha8	1.31729e-31	-0.307221	0.162	0.333	2.90949e-27
Stk3	1.71707e-31	-0.31518	0.32	0.515	3.79248e-27
Cd9	1.80223e-31	-0.25471	0.052	0.177	3.9806e-27
Ankrd11	1.8097e-31	-0.331745	0.602	0.745	3.99708e-27
Tmem164	2.09589e-31	-0.365528	0.237	0.417	4.62918e-27
Pbx3	2.22586e-31	-0.343974	0.245	0.437	4.91627e-27
Ces1e	2.37073e-31	0.30924	0.178	0.051	5.23623e-27
Ephx2	2.60365e-31	0.344727	0.253	0.107	5.75068e-27
Kif1b	3.08756e-31	-0.31731	0.457	0.641	6.8195e-27
Slc39a14	3.12288e-31	-0.293318	0.167	0.342	6.89751e-27
Zbtb10	3.15786e-31	-0.25716	0.062	0.191	6.97476e-27
Abhd14a	3.1908e-31	0.260976	0.124	0.021	7.04752e-27
Alpl	3.25089e-31	0.361945	0.743	0.632	7.18023e-27
Glyat	3.37782e-31	-0.287654	0.688	0.812	7.4606e-27
Ell2	3.41578e-31	-0.322575	0.344	0.54	7.54442e-27
Bbs9	3.52757e-31	-0.315202	0.412	0.6	7.79135e-27
Tnk2	3.54006e-31	-0.27055	0.056	0.182	7.81893e-27
Spidr	3.68797e-31	-0.338532	0.183	0.36	8.14561e-27
Gldc	3.74074e-31	-0.263254	0.6	0.792	8.26218e-27
Baz1a	3.9579e-31	-0.331292	0.235	0.42	8.74182e-27
Tmtc2	4.40354e-31	-0.261009	0.016	0.107	9.7261e-27
Tmem219	4.41652e-31	0.381554	0.241	0.098	9.75477e-27
Spire1	4.82881e-31	-0.306416	0.127	0.287	1.06654e-26
Evl	4.86236e-31	-0.308208	0.096	0.24	1.07395e-26
Arhgap22	6.03069e-31	-0.269924	0.085	0.227	1.332e-26
Mcmdc2	6.95012e-31	-0.254236	0.066	0.197	1.53507e-26
Psmd14	7.09692e-31	-0.307355	0.204	0.387	1.5675e-26
Senp6	7.31036e-31	-0.298253	0.62	0.761	1.61464e-26
Nrp1	8.10323e-31	-0.402083	0.246	0.429	1.78976e-26
Dock8	8.26915e-31	0.420435	0.39	0.239	1.82641e-26
Slc38a2	8.3799e-31	-0.304717	0.143	0.31	1.85087e-26
Slc23a2	8.99897e-31	-0.279737	0.13	0.292	1.9876e-26
Gm26632	9.11403e-31	-0.306023	0.176	0.349	2.01302e-26
Cask	9.77298e-31	-0.299684	0.251	0.439	2.15856e-26
Fbxl19	9.98444e-31	-0.256046	0.072	0.208	2.20526e-26
Gm20388	1.06405e-30	-0.259816	0.773	0.86	2.35016e-26
Rph3al	1.17824e-30	-0.274071	0.096	0.243	2.60239e-26
Cep83	1.23219e-30	-0.295232	0.128	0.287	2.72153e-26
Ngef	1.41619e-30	0.388658	0.237	0.098	3.12795e-26
Gm7932	1.5023e-30	0.334539	0.188	0.062	3.31812e-26
Cobll1	1.59693e-30	-0.250611	0.833	0.899	3.52714e-26
Asl	1.6052e-30	0.400349	0.382	0.225	3.54541e-26
Shroom3	1.63491e-30	0.370774	0.576	0.422	3.61102e-26
Ezh2	1.69873e-30	-0.320991	0.101	0.247	3.75199e-26
Rgl1	1.92607e-30	0.276388	0.884	0.812	4.25411e-26
Slc6a20b	2.15443e-30	0.373971	0.605	0.469	4.7585e-26
Smg1	2.26918e-30	-0.29786	0.537	0.7	5.01194e-26
Lrrc28	2.31857e-30	0.366302	0.472	0.318	5.12103e-26
Tenm4	2.38043e-30	-0.294408	0.045	0.158	5.25765e-26
Mia2	2.41916e-30	0.346227	0.702	0.597	5.34321e-26
Parva	2.53778e-30	0.397227	0.399	0.236	5.60519e-26
Hao2	3.24097e-30	0.460505	0.552	0.417	7.15834e-26
Tmem140	3.3394e-30	0.32785	0.181	0.057	7.37572e-26
Thoc1	3.38481e-30	-0.32345	0.27	0.454	7.47604e-26
Agxt2	3.76632e-30	0.388774	0.544	0.392	8.31866e-26
Bckdha	3.92117e-30	0.40005	0.393	0.238	8.66069e-26
Memo1	4.40018e-30	-0.2808	0.239	0.426	9.71868e-26
Tgfbr3	4.76513e-30	-0.343227	0.168	0.337	1.05248e-25
Ppm1e	4.91037e-30	-0.27209	0.043	0.158	1.08455e-25
Plekhm2	5.29648e-30	0.444008	0.476	0.325	1.16983e-25
Mkl1	5.30401e-30	-0.316689	0.333	0.525	1.1715e-25
Hook2	5.53269e-30	0.384143	0.459	0.296	1.222e-25
Fbxl12	5.76935e-30	-0.264728	0.106	0.253	1.27428e-25
Npas2	5.7798e-30	0.441052	0.4	0.245	1.27658e-25
Suclg2	5.89105e-30	0.345526	0.579	0.432	1.30116e-25
Sorcs1	6.55964e-30	-0.364972	0.041	0.151	1.44883e-25
Uba6	7.20773e-30	-0.288068	0.114	0.266	1.59197e-25
Irak2	7.56497e-30	0.400679	0.439	0.288	1.67088e-25
Tgm2	7.78855e-30	0.372674	0.208	0.077	1.72026e-25
Lamp2	8.70476e-30	0.285738	0.794	0.722	1.92262e-25
Snx24	8.95921e-30	0.357735	0.368	0.206	1.97882e-25
Helz	9.00053e-30	-0.324591	0.402	0.588	1.98795e-25
Sec24a	9.55266e-30	-0.298967	0.481	0.662	2.1099e-25
Txndc16	1.05841e-29	-0.259044	0.057	0.18	2.33771e-25
Sipa1l1	1.1488e-29	0.334041	0.768	0.696	2.53735e-25
Pdia3	1.21079e-29	-0.347632	0.29	0.474	2.67426e-25
Tmem144	1.22199e-29	0.34694	0.184	0.061	2.69902e-25
Galc	1.29107e-29	0.369053	0.31	0.161	2.85159e-25
Cyr61	1.35188e-29	-0.40384	0.1	0.241	2.98589e-25
Halr1	1.37247e-29	0.303504	0.134	0.029	3.03137e-25
Rrbp1	1.39921e-29	-0.326744	0.375	0.573	3.09043e-25
N4bp2l1	1.53734e-29	-0.285837	0.121	0.273	3.39552e-25
Ube2e2	1.58652e-29	-0.306035	0.526	0.695	3.50415e-25
Cdkl5	1.67657e-29	-0.285587	0.084	0.22	3.70303e-25
Bckdhb	1.76733e-29	-0.341544	0.373	0.554	3.90351e-25
Ethe1	2.2678e-29	0.357136	0.222	0.089	5.0089e-25
Arvcf	2.50143e-29	-0.36716	0.427	0.61	5.52491e-25
Pcsk5	2.85952e-29	-0.286537	0.744	0.855	6.31582e-25
Sufu	3.12069e-29	0.360137	0.586	0.453	6.89267e-25
Pcbd1	3.23689e-29	0.295626	0.157	0.044	7.14931e-25
Dmtf1	3.31856e-29	-0.295131	0.23	0.41	7.3297e-25
Bcl6	3.44251e-29	-0.289409	0.18	0.352	7.60346e-25
Tmem51	3.46511e-29	0.401144	0.347	0.193	7.6534e-25
Bcl2	3.62616e-29	-0.326359	0.255	0.438	8.0091e-25
Gpd1	3.69472e-29	0.3537	0.26	0.117	8.16052e-25
Palld	3.75845e-29	-0.334	0.462	0.651	8.30128e-25
Xpnpep1	4.10368e-29	0.405219	0.539	0.419	9.0638e-25
Washc2	4.61689e-29	-0.320079	0.312	0.504	1.01973e-24
Ireb2	4.68212e-29	-0.325586	0.335	0.521	1.03414e-24
Epb41l1	4.68322e-29	0.37297	0.414	0.26	1.03438e-24
Slc22a23	4.78765e-29	0.413423	0.761	0.688	1.05745e-24
Ppp3ca	4.95007e-29	-0.273827	0.707	0.825	1.09332e-24
Acot11	5.06489e-29	-0.324947	0.196	0.369	1.11868e-24
Ccdc171	5.29562e-29	-0.277674	0.137	0.297	1.16964e-24
Pcnx	5.91795e-29	-0.30845	0.234	0.417	1.3071e-24
Nabp1	6.24193e-29	0.364047	0.397	0.24	1.37866e-24
Pdia4	6.72181e-29	-0.288522	0.083	0.216	1.48465e-24
Scoc	7.21812e-29	0.337784	0.25	0.111	1.59427e-24
Itsn1	8.36315e-29	-0.312867	0.19	0.358	1.84717e-24
Iqcd	1.02633e-28	0.307576	0.157	0.045	2.26686e-24
Luzp1	1.04432e-28	-0.320868	0.306	0.494	2.3066e-24
Gm10804	1.08378e-28	0.361511	0.297	0.152	2.39374e-24
Zcchc11	1.12225e-28	-0.314907	0.317	0.508	2.47871e-24
Dock1	1.13177e-28	0.3418	0.64	0.517	2.49975e-24
Nat8f1	1.16461e-28	0.380971	0.328	0.18	2.57227e-24
Arl6ip1	1.26626e-28	0.374361	0.309	0.159	2.79679e-24
Ankrd13c	1.48248e-28	0.379709	0.527	0.401	3.27436e-24
Ap5z1	1.49938e-28	-0.276951	0.105	0.247	3.31169e-24
Sema4d	1.62711e-28	0.379715	0.599	0.477	3.59379e-24
Vwa8	1.80611e-28	-0.277883	0.725	0.826	3.98916e-24
Anxa4	2.06885e-28	-0.258239	0.096	0.236	4.56948e-24
Erbb3	2.64374e-28	0.39896	0.277	0.137	5.83922e-24
Tor1aip1	2.82323e-28	0.386526	0.33	0.182	6.23566e-24
Appl2	3.11129e-28	0.384747	0.379	0.23	6.8719e-24
Taf3	3.24133e-28	-0.286788	0.332	0.52	7.15912e-24
Grb7	3.57456e-28	0.303697	0.171	0.055	7.89514e-24
Scaper	3.76311e-28	0.377636	0.432	0.279	8.31157e-24
Adck5	3.81912e-28	0.326472	0.257	0.116	8.4353e-24
Actn4	4.14562e-28	0.355883	0.557	0.427	9.15643e-24
Slc25a12	4.19535e-28	0.367159	0.38	0.231	9.26627e-24
Col8a1	4.2496e-28	-0.3378	0.399	0.59	9.38609e-24
4931406P16Rik	4.72093e-28	-0.322572	0.203	0.372	1.04271e-23
Map1s	4.78878e-28	-0.276493	0.046	0.157	1.0577e-23
Shank2	5.4079e-28	0.2755	0.822	0.749	1.19444e-23
Hat1	5.89832e-28	-0.290022	0.105	0.246	1.30276e-23
Ppip5k2	6.40148e-28	-0.278571	0.128	0.277	1.41389e-23
Fbxw7	6.42302e-28	-0.302927	0.271	0.449	1.41865e-23
1700016C15Rik	7.1449e-28	0.3412	0.19	0.069	1.57809e-23
Dhrs4	7.5091e-28	0.358321	0.328	0.181	1.65854e-23
Wwc2	8.19979e-28	0.301045	0.773	0.704	1.81109e-23
Dcbld1	8.51016e-28	-0.283731	0.419	0.604	1.87964e-23
Mbd2	8.77063e-28	-0.292616	0.318	0.507	1.93717e-23
Plcxd2	9.80096e-28	-0.268991	0.07	0.194	2.16474e-23
Bphl	1.06073e-27	0.359727	0.426	0.279	2.34283e-23
Slc16a2	1.08405e-27	0.372543	0.616	0.496	2.39433e-23
Ptdss2	1.10909e-27	-0.274377	0.128	0.276	2.44965e-23
Snx30	1.12248e-27	-0.319987	0.368	0.554	2.47922e-23
Sos1	1.2831e-27	-0.294075	0.251	0.431	2.83398e-23
Cdk6	1.57121e-27	-0.339046	0.245	0.421	3.47033e-23
Uxs1	1.67609e-27	-0.305469	0.142	0.293	3.70198e-23
Sypl2	1.92773e-27	-0.330877	0.26	0.432	4.25777e-23
Pank1	2.32984e-27	-0.323428	0.304	0.486	5.14592e-23
Khk	2.4881e-27	0.346357	0.339	0.193	5.49547e-23
Lrpprc	2.58784e-27	-0.280882	0.371	0.562	5.71577e-23
Cdh6	2.83707e-27	-0.327682	0.106	0.244	6.26623e-23
Parp8	2.9642e-27	-0.391085	0.229	0.39	6.54703e-23
Fam35a	3.72268e-27	0.305531	0.229	0.095	8.22229e-23
Vegfa	3.7323e-27	0.354428	0.544	0.424	8.24352e-23
Igf2bp2	3.93559e-27	-0.316858	0.18	0.341	8.69255e-23
Gpat3	3.99289e-27	-0.340332	0.221	0.398	8.8191e-23
Gm19461	4.47115e-27	0.271187	0.133	0.033	9.87542e-23
Haao	4.6118e-27	0.268698	0.136	0.034	1.01861e-22
Ctsh	6.36886e-27	0.301075	0.24	0.106	1.40669e-22
Etnk1	6.46943e-27	-0.29911	0.32	0.517	1.4289e-22
Slc35d2	6.81846e-27	0.30034	0.176	0.06	1.50599e-22
Rin3	7.57212e-27	0.333404	0.299	0.154	1.67245e-22
F13b	7.75797e-27	0.282511	0.167	0.054	1.7135e-22
Gm16010	8.60136e-27	0.270477	0.119	0.025	1.89978e-22
Dcaf5	9.71948e-27	-0.304319	0.308	0.492	2.14674e-22
Dusp16	1.07458e-26	-0.270725	0.207	0.374	2.37342e-22
Gm20275	1.08303e-26	-0.264192	0.135	0.285	2.3921e-22
Rsrc1	1.40074e-26	-0.300001	0.384	0.566	3.0938e-22
Nsd1	1.5227e-26	0.303405	0.728	0.642	3.3632e-22
Chchd6	1.55295e-26	-0.286546	0.163	0.322	3.43001e-22
Rapgef3	1.87585e-26	-0.330355	0.445	0.615	4.14319e-22
Sdk1	1.96005e-26	-0.267582	0.039	0.138	4.32916e-22
Gnb1	2.23672e-26	-0.277827	0.344	0.525	4.94023e-22
Egf	2.29649e-26	0.319426	0.327	0.182	5.07225e-22
Mlxip	2.38836e-26	-0.299981	0.188	0.35	5.27518e-22
Baiap2	2.45231e-26	0.338146	0.484	0.346	5.41641e-22
Smarcc1	2.72003e-26	-0.311158	0.243	0.411	6.00772e-22
Rab11a	3.31969e-26	-0.301084	0.139	0.286	7.3322e-22
Shq1	3.38118e-26	-0.251247	0.108	0.247	7.46801e-22
Hnf1b	4.36227e-26	-0.269987	0.537	0.703	9.63495e-22
Htra1	4.81574e-26	-0.308647	0.325	0.502	1.06365e-21
Plec	4.96919e-26	-0.252489	0.064	0.18	1.09755e-21
Sigirr	5.11925e-26	0.285015	0.184	0.067	1.13069e-21
Inmt	5.36221e-26	0.269964	0.131	0.032	1.18435e-21
Hexa	5.6855e-26	-0.264154	0.147	0.299	1.25576e-21
Llgl2	5.69378e-26	0.343762	0.285	0.148	1.25758e-21
Dennd4a	5.81605e-26	-0.269431	0.135	0.282	1.28459e-21
Ogt	6.62396e-26	0.284869	0.735	0.644	1.46304e-21
Lipa	7.0347e-26	0.380156	0.574	0.459	1.55375e-21
Vac14	7.42243e-26	-0.257818	0.119	0.259	1.63939e-21
Ptprg	7.51951e-26	-0.306981	0.515	0.675	1.66083e-21
Whrn	7.77082e-26	-0.27749	0.236	0.406	1.71634e-21
Cenpc1	7.91808e-26	-0.275536	0.139	0.285	1.74887e-21
Tet2	9.93873e-26	-0.36935	0.482	0.631	2.19517e-21
Slc7a13	1.09732e-25	-0.346158	0.085	0.209	2.42365e-21
Scrn3	1.24263e-25	0.260725	0.128	0.031	2.74459e-21
Lrrc8b	1.38489e-25	0.318237	0.184	0.069	3.05881e-21
Chd7	1.49646e-25	-0.277935	0.208	0.375	3.30524e-21
Rc3h1	1.59003e-25	-0.273163	0.294	0.474	3.5119e-21
Slc13a2	1.66235e-25	0.32877	0.159	0.051	3.67164e-21
Prss8	1.67045e-25	0.305067	0.241	0.112	3.68953e-21
Bicc1	1.88128e-25	-0.266845	0.932	0.944	4.15519e-21
Cdkl3	2.0608e-25	-0.293939	0.069	0.183	4.55169e-21
Gm28863	2.30144e-25	0.280586	0.182	0.067	5.0832e-21
Brip1os	2.37979e-25	-0.283422	0.244	0.414	5.25623e-21
Hagh	2.41793e-25	0.348518	0.47	0.333	5.34049e-21
Nedd4	2.83543e-25	-0.267886	0.574	0.734	6.26262e-21
Esrra	2.90683e-25	0.356998	0.473	0.338	6.42031e-21
Fermt1	3.30287e-25	0.348594	0.377	0.233	7.29505e-21
Casp8	3.60922e-25	-0.288902	0.133	0.275	7.97169e-21
Napsa	3.95082e-25	0.368331	0.338	0.196	8.72618e-21
Prodh2	4.48379e-25	-0.276797	0.755	0.861	9.90334e-21
Maml3	4.8798e-25	-0.342931	0.338	0.514	1.0778e-20
Gkap1	6.37496e-25	-0.292472	0.472	0.636	1.40804e-20
Slc7a7	8.23307e-25	0.335376	0.838	0.766	1.81844e-20
Dis3l2	9.858e-25	0.335671	0.518	0.383	2.17734e-20
Stx6	1.00035e-24	-0.265889	0.161	0.311	2.20948e-20
Vps13d	1.03834e-24	-0.254267	0.585	0.727	2.29338e-20
Gss	1.07627e-24	0.367164	0.317	0.179	2.37716e-20
Dclre1c	1.11042e-24	-0.252142	0.127	0.265	2.45259e-20
Togaram1	1.21457e-24	-0.297943	0.225	0.383	2.68262e-20
Ppm1l	1.35108e-24	-0.258195	0.201	0.37	2.98413e-20
Fhod3	1.37075e-24	-0.274181	0.819	0.892	3.02758e-20
Pcca	1.37262e-24	-0.289861	0.638	0.743	3.03171e-20
Tnks	1.60765e-24	-0.285262	0.288	0.46	3.55081e-20
Ces1d	1.61405e-24	0.361024	0.266	0.133	3.56495e-20
Igf2r	1.6847e-24	-0.267994	0.227	0.391	3.721e-20
Gk5	1.75514e-24	-0.317917	0.285	0.448	3.87657e-20
Ppp1r9a	2.04877e-24	-0.281628	0.211	0.375	4.52513e-20
Hivep1	2.23093e-24	-0.309422	0.203	0.353	4.92745e-20
Ipo11	2.30991e-24	-0.260454	0.185	0.344	5.10191e-20
Hmcn2	2.31103e-24	0.29717	0.194	0.078	5.10436e-20
Ldlrad3	2.50015e-24	-0.275927	0.632	0.766	5.52208e-20
Dtd1	2.54028e-24	0.3538	0.197	0.081	5.61071e-20
Sh3tc1	2.54206e-24	0.309368	0.227	0.102	5.61465e-20
Mdk	2.66108e-24	-0.256182	0.109	0.239	5.87754e-20
Stt3b	2.74471e-24	-0.275726	0.354	0.527	6.06223e-20
Gstm1	2.77422e-24	-0.269365	0.067	0.18	6.12741e-20
Zfp827	2.81284e-24	0.367228	0.403	0.273	6.21272e-20
Npnt	3.03763e-24	-0.307191	0.535	0.688	6.70922e-20
Car2	3.90154e-24	-0.360231	0.347	0.502	8.61732e-20
Cpd	3.92993e-24	-0.269682	0.148	0.291	8.68005e-20
Spindoc	4.0421e-24	-0.289292	0.199	0.355	8.92778e-20
Enox2	4.12219e-24	0.34731	0.46	0.327	9.10469e-20
Yeats2	5.51645e-24	-0.262847	0.203	0.361	1.21842e-19
Frrs1	5.79673e-24	0.354265	0.334	0.203	1.28032e-19
Scai	6.10965e-24	-0.285149	0.206	0.362	1.34944e-19
Acox3	6.28717e-24	0.37857	0.347	0.215	1.38865e-19
Gtf2f2	6.30191e-24	-0.259966	0.206	0.363	1.3919e-19
Ssbp2	8.42435e-24	-0.277402	0.448	0.611	1.86069e-19
Slc27a2	8.47347e-24	-0.255908	0.736	0.831	1.87154e-19
AL589670.1	9.85863e-24	0.251086	0.12	0.03	2.17748e-19
Ncam2	1.09231e-23	0.419102	0.242	0.118	2.41259e-19
Gpm6a	1.20528e-23	-0.28557	0.216	0.371	2.66211e-19
Bcl7a	1.31467e-23	0.321537	0.619	0.512	2.90371e-19
Pja2	1.43593e-23	-0.26188	0.177	0.329	3.17153e-19
Ror1	1.51604e-23	0.315715	0.689	0.604	3.34848e-19
Pdzk1ip1	1.58593e-23	0.293221	0.492	0.358	3.50283e-19
Map3k10	1.60474e-23	-0.26508	0.103	0.229	3.54438e-19
Grtp1	1.67425e-23	0.332106	0.332	0.197	3.69791e-19
Camk2g	1.76186e-23	-0.278212	0.22	0.379	3.89142e-19
Gas2	1.96592e-23	-0.257761	0.776	0.865	4.34213e-19
Prkcz	2.0143e-23	0.294454	0.661	0.554	4.44898e-19
Cmah	2.11976e-23	0.387614	0.38	0.248	4.6819e-19
Fer	2.19112e-23	-0.269778	0.185	0.333	4.83953e-19
Lamp1	2.27347e-23	-0.268012	0.447	0.627	5.0214e-19
Pkn2	2.29981e-23	-0.287493	0.412	0.571	5.07959e-19
Nipa2	2.39635e-23	-0.261036	0.185	0.334	5.29283e-19
Grb10	2.73455e-23	-0.30727	0.327	0.485	6.03981e-19
Bahcc1	2.79284e-23	-0.260231	0.091	0.211	6.16855e-19
Gm37240	2.94525e-23	-0.268463	0.326	0.494	6.50517e-19
C2cd2	3.37836e-23	-0.279552	0.114	0.243	7.46179e-19
Gm48530	3.42213e-23	-0.281816	0.134	0.27	7.55846e-19
Arhgef17	4.71564e-23	-0.252667	0.159	0.307	1.04154e-18
Dst	4.78557e-23	0.315249	0.578	0.469	1.05699e-18
Cmss1	4.88447e-23	-0.294658	0.43	0.6	1.07883e-18
Irf2	5.10684e-23	-0.271312	0.401	0.571	1.12795e-18
Polr2a	5.69574e-23	0.366659	0.374	0.242	1.25802e-18
Nsd2	5.73949e-23	-0.283037	0.224	0.381	1.26768e-18
Ilf3	5.87005e-23	-0.270488	0.191	0.342	1.29652e-18
Cutal	5.97857e-23	0.295513	0.202	0.087	1.32049e-18
Atxn7	6.14998e-23	0.321373	0.581	0.475	1.35835e-18
Clcn5	6.66711e-23	-0.275105	0.305	0.473	1.47256e-18
Tmprss2	7.35933e-23	0.294498	0.232	0.111	1.62545e-18
Sema4a	7.94632e-23	0.310945	0.447	0.305	1.7551e-18
Entpd5	9.25867e-23	0.292795	0.195	0.083	2.04496e-18
Tmem120b	9.97264e-23	-0.26509	0.091	0.208	2.20266e-18
Cdh2	1.00143e-22	0.407535	0.286	0.162	2.21186e-18
Ncald	1.00887e-22	-0.260027	0.108	0.233	2.22829e-18
Pdia6	1.04367e-22	-0.279099	0.15	0.291	2.30516e-18
Gm37245	1.09247e-22	0.330177	0.803	0.747	2.41294e-18
Gnpda1	1.38895e-22	0.332732	0.312	0.189	3.06778e-18
Slc13a3	1.43297e-22	-0.343601	0.226	0.376	3.165e-18
Spint2	1.52742e-22	0.33609	0.328	0.2	3.37361e-18
Slc22a2	1.64595e-22	0.273655	0.197	0.085	3.63542e-18
Lrrc19	1.73702e-22	0.312356	0.294	0.166	3.83656e-18
Tmcc1	1.88712e-22	-0.256168	0.608	0.735	4.16808e-18
Hsp90aa1	1.90884e-22	-0.251105	0.098	0.217	4.21606e-18
Dpf3	2.13411e-22	-0.267096	0.516	0.666	4.71362e-18
Erlin1	2.19358e-22	0.352707	0.445	0.319	4.84497e-18
Ntn1	2.49214e-22	0.322311	0.578	0.461	5.5044e-18
Micu1	3.21778e-22	-0.287903	0.319	0.478	7.1071e-18
Plcl2	3.68376e-22	-0.259038	0.336	0.508	8.13633e-18
Kdm7a	3.78911e-22	-0.259993	0.202	0.352	8.36902e-18
Idh1	4.12638e-22	0.341437	0.614	0.509	9.11394e-18
Samd9l	4.2264e-22	0.339061	0.313	0.185	9.33485e-18
Grb14	4.23089e-22	-0.255509	0.14	0.275	9.34476e-18
Calr	4.32923e-22	-0.277214	0.283	0.446	9.56197e-18
Rbms2	4.41004e-22	-0.254877	0.162	0.304	9.74045e-18
Asph	5.09847e-22	0.346996	0.338	0.208	1.1261e-17
Cdc37l1	5.986e-22	-0.250996	0.401	0.559	1.32213e-17
Gnaq	6.50422e-22	-0.252008	0.566	0.721	1.43659e-17
Kifc3	6.60825e-22	0.296734	0.666	0.578	1.45956e-17
Agmo	6.84431e-22	0.418107	0.355	0.226	1.5117e-17
Lmbr1	6.98852e-22	-0.266057	0.246	0.403	1.54356e-17
Ezh1	7.2232e-22	0.295569	0.326	0.192	1.59539e-17
Tpt1	7.42331e-22	-0.28837	0.261	0.421	1.63959e-17
Lgmn	7.8633e-22	0.307267	0.631	0.526	1.73677e-17
Cfap36	8.73983e-22	-0.25931	0.131	0.262	1.93037e-17
Mef2d	9.19695e-22	-0.254752	0.318	0.478	2.03133e-17
Dhtkd1	1.02303e-21	-0.270407	0.368	0.536	2.25956e-17
Sorl1	1.02817e-21	0.314318	0.235	0.118	2.27092e-17
Galnt7	1.09351e-21	-0.278135	0.095	0.21	2.41524e-17
Pkn1	1.4522e-21	-0.258434	0.17	0.31	3.20747e-17
Nup98	1.96121e-21	-0.2565	0.28	0.441	4.33172e-17
Josd2	2.27407e-21	0.30263	0.214	0.102	5.02274e-17
Pacsin2	2.2786e-21	0.35296	0.464	0.339	5.03275e-17
Baiap2l1	2.63793e-21	-0.250303	0.282	0.446	5.82641e-17
Senp7	3.48542e-21	-0.25912	0.321	0.486	7.69825e-17
Npepps	3.59167e-21	-0.270472	0.426	0.58	7.93293e-17
Dlg2	3.68096e-21	0.382541	0.299	0.18	8.13014e-17
Hoxa7	3.88216e-21	0.253192	0.16	0.062	8.57452e-17
Ogdh	4.05498e-21	0.29696	0.627	0.549	8.95624e-17
Gatsl2	4.09028e-21	-0.255491	0.572	0.726	9.0342e-17
Xylb	4.21355e-21	0.281664	0.63	0.538	9.30646e-17
Golgb1	4.44053e-21	-0.278502	0.407	0.568	9.80781e-17
Iah1	4.67702e-21	0.326576	0.26	0.145	1.03301e-16
Fads2	6.15577e-21	0.273508	0.171	0.07	1.35963e-16
Tomm40	6.45872e-21	-0.268304	0.232	0.386	1.42654e-16
Mcu	6.6212e-21	-0.261763	0.426	0.594	1.46242e-16
Kat2b	6.63259e-21	0.327565	0.412	0.282	1.46494e-16
Dusp1	7.16703e-21	0.269864	0.147	0.053	1.58298e-16
Aldh2	8.2479e-21	-0.283234	0.226	0.377	1.82171e-16
Slc22a22	8.90134e-21	0.285056	0.198	0.092	1.96604e-16
Usp32	9.14765e-21	-0.261246	0.453	0.611	2.02044e-16
Smg6	1.01342e-20	0.264432	0.845	0.803	2.23834e-16
Lpcat3	1.04878e-20	-0.251099	0.395	0.554	2.31643e-16
Mbtd1	1.21301e-20	-0.251627	0.477	0.634	2.67918e-16
Cisd1	1.24633e-20	0.285147	0.224	0.112	2.75276e-16
Lzts3	1.66637e-20	0.282536	0.24	0.124	3.68052e-16
Vil1	1.89121e-20	0.282218	0.213	0.101	4.17711e-16
Dcxr	1.90767e-20	0.271421	0.154	0.059	4.21347e-16
Ispd	2.31328e-20	-0.307724	0.165	0.294	5.10933e-16
Uhrf1bp1l	2.50804e-20	-0.258898	0.399	0.551	5.53951e-16
Smpdl3a	2.67261e-20	0.301903	0.214	0.107	5.90299e-16
Fgd4	2.70174e-20	0.306761	0.652	0.55	5.96733e-16
Csad	2.74144e-20	0.323754	0.404	0.284	6.05501e-16
Esyt2	2.94613e-20	-0.267468	0.317	0.472	6.50711e-16
Dna2	3.41174e-20	0.310439	0.229	0.117	7.5355e-16
Calm1	4.94219e-20	-0.26287	0.099	0.211	1.09158e-15
Zfp704	5.89279e-20	-0.258508	0.561	0.701	1.30154e-15
Efr3a	6.30413e-20	-0.253937	0.223	0.367	1.39239e-15
Rtn4rl1	6.92595e-20	0.308246	0.191	0.087	1.52973e-15
Fnip1	8.81342e-20	-0.264763	0.484	0.626	1.94662e-15
Fah	1.10723e-19	0.289344	0.244	0.132	2.44554e-15
Tsc22d3	1.20317e-19	-0.295573	0.209	0.342	2.65743e-15
Fmo5	1.54461e-19	-0.342499	0.07	0.165	3.41157e-15
Sash1	2.15692e-19	0.279435	0.478	0.354	4.76399e-15
Slc20a2	2.19057e-19	0.30432	0.396	0.278	4.83831e-15
Creb3l2	2.31613e-19	0.320431	0.522	0.426	5.11565e-15
Ccnl2	2.39647e-19	0.261018	0.631	0.548	5.29309e-15
Klhl3	2.95686e-19	0.275849	0.294	0.174	6.53082e-15
St8sia6	3.05575e-19	0.287401	0.233	0.123	6.74923e-15
Shmt1	3.40992e-19	0.320628	0.343	0.225	7.5315e-15
Svil	3.47753e-19	-0.270468	0.434	0.585	7.68082e-15
Ctnna2	3.49693e-19	0.289294	0.13	0.045	7.72366e-15
Pdgfc	3.52887e-19	0.357551	0.481	0.369	7.79421e-15
Pias2	3.62226e-19	-0.258632	0.323	0.477	8.00049e-15
Tcerg1	5.34148e-19	-0.253041	0.218	0.355	1.17977e-14
Acot13	5.39205e-19	0.271835	0.273	0.157	1.19094e-14
Traf3	5.63664e-19	-0.254165	0.312	0.462	1.24496e-14
Zswim5	7.02429e-19	-0.257024	0.278	0.425	1.55145e-14
Ankrd33b	7.18908e-19	0.306563	0.594	0.497	1.58785e-14
Cyp2f2	7.87982e-19	0.250362	0.157	0.066	1.74042e-14
Ptma	1.03588e-18	-0.302077	0.223	0.362	2.28796e-14
Atf2	1.09191e-18	-0.257424	0.352	0.507	2.4117e-14
Gucd1	1.21873e-18	0.306604	0.407	0.288	2.6918e-14
Tpd52	1.2402e-18	0.300478	0.379	0.264	2.73922e-14
Gm44850	1.29063e-18	0.303256	0.129	0.045	2.85062e-14
Pcbd2	1.71582e-18	0.304563	0.223	0.118	3.78972e-14
Sgms2	1.79136e-18	-0.329701	0.406	0.551	3.95658e-14
Urgcp	2.20291e-18	0.30048	0.384	0.269	4.86556e-14
Neu1	2.26195e-18	0.275193	0.583	0.497	4.99596e-14
BC004004	2.62933e-18	0.282794	0.279	0.166	5.80741e-14
Smurf2	3.27426e-18	-0.254351	0.441	0.586	7.23185e-14
B3gat2	3.54475e-18	0.259522	0.624	0.523	7.8293e-14
5031425E22Rik	3.5585e-18	0.276994	0.604	0.516	7.85965e-14
Gm12353	4.41335e-18	0.339758	0.257	0.151	9.74777e-14
Iqgap2	5.05203e-18	-0.255881	0.449	0.596	1.11584e-13
Zfp280d	5.31174e-18	0.294519	0.48	0.371	1.17321e-13
Cyb5b	5.75838e-18	0.304361	0.518	0.42	1.27185e-13
Ddi2	5.95337e-18	0.276462	0.532	0.43	1.31492e-13
Sec62	6.79928e-18	0.297207	0.57	0.47	1.50176e-13
Papss2	7.43947e-18	0.443107	0.4	0.307	1.64316e-13
Snx8	7.84813e-18	0.268362	0.558	0.466	1.73342e-13
Pqlc1	7.92646e-18	0.282639	0.266	0.158	1.75072e-13
Depdc1b	1.02434e-17	0.263736	0.173	0.08	2.26247e-13
Celsr2	1.54469e-17	0.282778	0.291	0.179	3.41175e-13
Atp6v1b2	1.70184e-17	0.32028	0.626	0.552	3.75886e-13
Rdh16	1.77199e-17	0.262874	0.558	0.44	3.91378e-13
Atp5a1	2.00412e-17	0.267639	0.585	0.502	4.42651e-13
Mob3b	2.11128e-17	0.275048	0.706	0.634	4.66319e-13
Zhx2	2.31376e-17	0.289907	0.525	0.429	5.11041e-13
Nit1	2.31759e-17	0.270271	0.284	0.174	5.11887e-13
Hoga1	2.36963e-17	0.268849	0.658	0.6	5.2338e-13
Ptms	3.15358e-17	0.30048	0.275	0.166	6.96531e-13
Sh3bp5	3.99966e-17	0.292473	0.314	0.202	8.83405e-13
Pou6f1	5.39132e-17	0.276111	0.212	0.114	1.19078e-12
Tbc1d13	5.7743e-17	0.297614	0.385	0.275	1.27537e-12
Lgr4	6.78269e-17	0.279378	0.728	0.665	1.49809e-12
Cdh16	7.01682e-17	0.26612	0.489	0.379	1.54981e-12
Snx9	1.19062e-16	0.274504	0.424	0.31	2.62973e-12
Svopl	1.53564e-16	0.270128	0.518	0.419	3.39178e-12
Arntl	1.66708e-16	0.326707	0.354	0.249	3.68209e-12
Aass	2.8946e-16	0.306519	0.59	0.514	6.39329e-12
Gc	3.04648e-16	0.313261	0.124	0.048	6.72877e-12
Sgk2	3.21122e-16	-0.335463	0.557	0.643	7.09263e-12
Timd2	3.8295e-16	0.259595	0.166	0.078	8.45821e-12
Clic4	4.87607e-16	0.277039	0.512	0.424	1.07698e-11
Chst11	5.31701e-16	0.27069	0.124	0.049	1.17437e-11
Mtif2	6.61739e-16	0.260344	0.305	0.199	1.46158e-11
Usf3	7.10304e-16	0.273958	0.284	0.18	1.56885e-11
Glb1l2	1.02408e-15	0.281373	0.28	0.179	2.26189e-11
Apex2	1.05482e-15	0.273524	0.448	0.35	2.32978e-11
Pgpep1	1.14224e-15	0.262681	0.276	0.175	2.52287e-11
Mtus1	1.3769e-15	0.25643	0.705	0.652	3.04115e-11
Met	1.63539e-15	-0.253041	0.434	0.569	3.61209e-11
Abtb2	1.75447e-15	0.301206	0.451	0.351	3.87509e-11
Fnip2	1.9707e-15	0.275533	0.754	0.721	4.35269e-11
Dennd6a	2.77022e-15	0.27995	0.309	0.206	6.11859e-11
2810474O19Rik	2.80513e-15	-0.276417	0.332	0.469	6.19569e-11
Arrdc3	2.88685e-15	0.389759	0.361	0.268	6.37619e-11
Il17rd	3.39115e-15	0.277795	0.224	0.13	7.49003e-11
Acss1	4.1896e-15	0.267648	0.711	0.65	9.25357e-11
Dnajc19	4.75949e-15	0.307491	0.285	0.188	1.05123e-10
Dido1	6.00939e-15	0.251234	0.393	0.291	1.32729e-10
Pdk2	6.20124e-15	0.257184	0.354	0.252	1.36967e-10
Igfbp5	9.3918e-15	-0.39809	0.249	0.357	2.07437e-10
Pyroxd2	1.22637e-14	0.264337	0.293	0.196	2.70869e-10
Zfp236	1.32284e-14	0.271774	0.374	0.275	2.92177e-10
Ccs	1.70302e-14	0.267824	0.316	0.217	3.76146e-10
Hint1	2.06159e-14	0.26097	0.291	0.192	4.55343e-10
Sdc4	2.5419e-14	0.256882	0.341	0.242	5.6143e-10
5730522E02Rik	2.65434e-14	0.341029	0.239	0.145	5.86264e-10
Atxn7l1	3.24637e-14	0.269454	0.497	0.416	7.17025e-10
Gabarapl1	3.72201e-14	0.26273	0.328	0.23	8.2208e-10
Klf9	5.53291e-14	0.258538	0.554	0.475	1.22205e-09
Cpeb3	6.14543e-14	0.276349	0.766	0.743	1.35734e-09
Polr3e	7.0854e-14	0.318135	0.422	0.343	1.56495e-09
Galm	1.18992e-13	0.259435	0.333	0.233	2.62818e-09
D630023F18Rik	1.24792e-13	0.314331	0.233	0.146	2.75628e-09
Park7	1.32647e-13	0.258192	0.33	0.236	2.92979e-09
Asb13	1.46836e-13	0.257341	0.344	0.248	3.24318e-09
Ascc1	1.49596e-13	0.251679	0.279	0.184	3.30412e-09
Isoc2a	3.16691e-13	0.268458	0.28	0.191	6.99475e-09
Trak1	3.22027e-13	0.289608	0.478	0.394	7.11261e-09
Dgkg	3.31383e-13	0.276559	0.223	0.138	7.31925e-09
Slc35f3	4.67167e-13	0.252692	0.587	0.512	1.03183e-08
Iffo1	4.77276e-13	0.26575	0.288	0.198	1.05416e-08
Mpc2	6.02263e-13	0.258168	0.391	0.304	1.33022e-08
Acmsd	9.54284e-13	0.300149	0.567	0.518	2.10773e-08
Mtmr11	1.9728e-12	0.260345	0.229	0.144	4.35733e-08
AC166995.1	2.96193e-12	0.29071	0.451	0.37	6.54202e-08
Zfp462	3.08624e-12	0.261713	0.518	0.437	6.81657e-08
Mgrn1	3.19765e-12	0.254611	0.443	0.361	7.06264e-08
Stx3	3.27466e-12	0.252526	0.37	0.287	7.23274e-08
B3galt5	5.37607e-12	0.256801	0.385	0.304	1.18741e-07
Ubc	1.12036e-11	0.252852	0.39	0.305	2.47454e-07
Gm6999	1.28108e-11	0.256348	0.267	0.182	2.82952e-07
Nfkb1	2.23743e-11	-0.284122	0.316	0.425	4.94181e-07
Wdr91	2.56525e-11	0.267091	0.281	0.203	5.66588e-07
Glul	3.97345e-11	0.291575	0.244	0.164	8.77617e-07
Gtf3c1	9.97237e-11	0.2583	0.386	0.31	2.2026e-06
B4galt1	1.0319e-10	0.279629	0.322	0.244	2.27915e-06
Aadat	3.40145e-10	-0.333343	0.321	0.417	7.51277e-06
Tnfrsf21	6.52089e-09	0.277181	0.488	0.45	0.000144027
Slc7a8	2.62018e-08	0.276954	0.821	0.832	0.000578718
Slco3a1	5.93004e-08	0.283067	0.156	0.1	0.00130977
Kynu	1.13369e-06	0.264398	0.273	0.213	0.0250398
Selenop	1.17998e-06	-0.280061	0.34	0.404	0.0260623

## Sheet: PT2
	p_val	avg_logFC	pct.1	pct.2	p_val_adj
Acsm2	0	2.37639	0.966	0.225	0
Gm42397	0	1.88029	0.978	0.508	0
Pbld1	0	1.57065	0.905	0.21	0
Galnt14	0	1.48663	0.91	0.285	0
Hgd	0	1.41726	0.831	0.13	0
Cndp1	0	1.34667	0.687	0.082	0
Timp3	0	1.33336	0.993	0.868	0
Kcnj15	0	1.31386	0.948	0.535	0
Slc22a18	0	1.29084	0.805	0.193	0
Ass1	0	1.28132	0.916	0.476	0
Gpx3	0	1.26693	0.952	0.556	0
Trim7	0	1.20478	0.92	0.464	0
Col4a3	0	1.19471	0.987	0.749	0
Pcyt2	0	1.1924	0.868	0.337	0
Errfi1	0	1.149	0.952	0.727	0
Slc34a1	0	1.13001	1	0.92	0
0610005C13Rik	0	1.10925	0.86	0.353	0
Pdzd2	0	1.05278	0.898	0.496	0
Hnf4aos	0	1.04367	0.975	0.671	0
Miox	0	1.00291	0.98	0.744	0
Msra	0	0.980693	0.95	0.605	0
Fggy	0	0.944143	0.959	0.664	0
Cmip	0	0.907564	0.986	0.858	0
Slc25a21	0	0.904257	0.99	0.854	0
Snx29	0	0.86929	0.998	0.967	0
Vmp1	0	-1.09134	0.64	0.939	0
Atp2b1	0	-1.10687	0.495	0.892	0
Rims2	0	-1.11244	0.416	0.869	0
Ttc3	0	-1.14873	0.28	0.818	0
Garnl3	0	-1.16161	0.007	0.532	0
Cep112	0	-1.17226	0.064	0.636	0
Hif3a	0	-1.22765	0.011	0.623	0
Snca	0	-1.25593	0.014	0.589	0
Acss3	0	-1.28636	0.107	0.705	0
Grid1	0	-1.30598	0.161	0.725	0
Srgap1	0	-1.31255	0.017	0.543	0
Cttnbp2	0	-1.38447	0.12	0.752	0
Aldh1a1	0	-1.45606	0.016	0.596	0
Egfem1	0	-1.4855	0.028	0.557	0
Hmgcs2	0	-1.49125	0.131	0.753	0
Eda	0	-1.54868	0.082	0.747	0
Ncam1	0	-1.60155	0.043	0.718	0
Alcam	0	-1.63457	0.239	0.825	0
Grip1	0	-1.83356	0.289	0.847	0
AC117197.3	0	-2.4789	0.013	0.532	0
Kcnip4	0	-3.6978	0.086	0.892	0
Ugt3a2	1.85475e-302	1.09909	0.666	0.106	4.0966e-298
Aoah	1.17174e-301	1.09367	0.819	0.309	2.58803e-297
Pdk4	3.90473e-297	-1.37038	0.052	0.576	8.62438e-293
Lrmda	6.60152e-294	0.868846	0.976	0.833	1.45808e-289
Dock10	5.08364e-289	-1.3576	0.017	0.515	1.12282e-284
Lactb2	1.15839e-283	0.847283	0.929	0.703	2.55853e-279
Adam11	1.67063e-283	-0.946865	0.018	0.511	3.68992e-279
Gstt2	1.26991e-282	1.00899	0.803	0.311	2.80485e-278
Mad1l1	1.92828e-281	-1.04398	0.42	0.843	4.259e-277
Stox2	1.10227e-279	-1.06477	0.456	0.875	2.43457e-275
Col4a4	1.00761e-276	0.885684	0.944	0.67	2.22551e-272
Pah	2.50671e-275	0.938854	0.933	0.706	5.53657e-271
Cryl1	2.20807e-265	0.849376	0.952	0.703	4.87697e-261
Sema3c	2.71181e-262	-1.06191	0.455	0.846	5.98958e-258
Upb1	3.94729e-257	0.970292	0.609	0.105	8.71837e-253
Slc22a4	1.54722e-253	0.999287	0.56	0.069	3.41735e-249
Adgrl3	3.92986e-253	-1.38038	0.018	0.466	8.67988e-249
Nat8f3	1.53553e-251	1.04823	0.61	0.104	3.39153e-247
Sema5a	6.3599e-250	-0.898348	0.669	0.918	1.40471e-245
Rab11fip3	7.67308e-250	0.658061	0.982	0.881	1.69475e-245
Ksr2	1.1899e-245	0.988638	0.673	0.179	2.62813e-241
Auts2	3.71952e-245	-0.60872	0.969	0.989	8.21531e-241
Cnnm2	4.5745e-245	-1.0887	0.294	0.738	1.01037e-240
Alg13	2.5755e-244	-0.97525	0.083	0.557	5.68852e-240
Ppm1h	2.22256e-240	0.794556	0.939	0.707	4.90897e-236
Emid1	3.97927e-239	-0.961148	0.007	0.43	8.78901e-235
Dab1	2.31874e-237	-1.01114	0.19	0.669	5.1214e-233
Cftr	5.98973e-236	-1.04275	0.092	0.56	1.32295e-231
Rasa4	3.48187e-235	-0.800291	0.007	0.424	7.69041e-231
Lhfpl2	1.7762e-234	-0.893378	0.052	0.508	3.92309e-230
Bnc2	1.3732e-230	0.636207	0.993	0.911	3.03299e-226
Rnf180	1.45632e-228	-1.6358	0.007	0.414	3.21656e-224
Pde4d	8.17502e-228	0.500103	0.999	0.994	1.80562e-223
Pck1	2.10267e-227	1.11864	0.83	0.396	4.64417e-223
Cox6b2	3.02377e-223	-0.780802	0.018	0.433	6.67861e-219
Wwox	7.66187e-222	-0.793307	0.824	0.952	1.69228e-217
Cdcp1	1.15224e-220	0.862043	0.505	0.058	2.54495e-216
Gpr137b	2.00565e-219	0.897249	0.713	0.278	4.42987e-215
Pde4c	3.34394e-219	0.856904	0.802	0.397	7.38577e-215
Folr1	3.83056e-219	0.854411	0.764	0.354	8.46056e-215
Peg3	6.5434e-219	-0.792465	0.015	0.417	1.44524e-214
Ddx5	2.42184e-218	0.679695	0.917	0.731	5.34912e-214
Elovl6	2.59354e-218	-0.960306	0.215	0.692	5.72835e-214
Casz1	5.29031e-217	-0.881992	0.044	0.47	1.16847e-212
Frmd5	4.34037e-216	-1.5576	0.015	0.409	9.58657e-212
Nr1h4	5.17959e-214	-0.85343	0.823	0.946	1.14402e-209
Gpr137c	2.27884e-211	-1.01255	0.049	0.464	5.03326e-207
Aass	3.00653e-211	0.801938	0.865	0.574	6.64053e-207
Aspdh	1.01412e-210	0.863806	0.512	0.072	2.2399e-206
Gm39033	3.26882e-209	0.870988	0.486	0.056	7.21984e-205
Cadm1	1.61957e-208	-0.959798	0.364	0.77	3.57715e-204
Eps8l2	1.37467e-205	0.873692	0.682	0.242	3.03624e-201
Slc13a2	1.60242e-205	1.02216	0.601	0.141	3.53927e-201
Aldh8a1	4.44563e-205	0.833448	0.628	0.187	9.81905e-201
Tns1	5.66183e-204	0.547638	0.993	0.971	1.25053e-199
Tnfaip8	3.10013e-200	0.939046	0.855	0.534	6.84725e-196
Cep128	7.70767e-200	-0.932906	0.136	0.564	1.70239e-195
Zbtb46	9.76437e-200	-0.738175	0.031	0.422	2.15666e-195
Fut8	7.82788e-199	0.734433	0.895	0.672	1.72894e-194
Lrrc8d	2.95734e-198	0.770473	0.875	0.612	6.53187e-194
Ccser1	1.03995e-197	-0.872714	0.46	0.813	2.29693e-193
Spata6	5.26427e-197	-0.838949	0.251	0.68	1.16272e-192
Dnase1	5.32712e-196	1.00477	0.463	0.054	1.1766e-191
Adhfe1	8.09557e-196	0.887262	0.708	0.316	1.78807e-191
Nxn	2.72104e-195	-0.890685	0.131	0.566	6.00995e-191
Gm10283	9.96252e-195	-0.883324	0.011	0.372	2.20042e-190
Chrna7	4.04958e-194	-0.806957	0.006	0.36	8.94431e-190
Cyp24a1	1.93349e-193	-1.49146	0.086	0.49	4.2705e-189
Hao2	3.49855e-193	0.977755	0.876	0.613	7.72726e-189
Agrn	8.60987e-191	-0.820933	0.213	0.638	1.90166e-186
Eci3	9.46289e-191	0.837289	0.493	0.075	2.09007e-186
Plcb1	1.01345e-190	0.56954	0.991	0.932	2.2384e-186
Osbpl3	2.17455e-190	0.730313	0.893	0.643	4.80293e-186
Pak3	1.90755e-189	-1.06984	0.036	0.407	4.2132e-185
Rbpms	2.06345e-189	-0.604988	0.91	0.975	4.55755e-185
Tef	2.00124e-188	0.824472	0.635	0.221	4.42014e-184
Slc6a6	2.10131e-188	0.850091	0.758	0.422	4.64117e-184
Dach1	3.43963e-187	-0.787195	0.709	0.912	7.59711e-183
Malat1	9.35769e-186	0.293198	1	1	2.06683e-181
Xkr4	1.70752e-184	-1.10433	0.021	0.375	3.7714e-180
Fmo1	3.26884e-184	0.822409	0.687	0.285	7.2199e-180
Tnfrsf21	7.14388e-183	0.761257	0.879	0.645	1.57787e-178
Plekha6	4.3889e-182	0.801698	0.702	0.311	9.69375e-178
Slc22a12	7.46571e-182	0.846392	0.581	0.17	1.64895e-177
Pth1r	1.22754e-181	0.787249	0.685	0.286	2.71127e-177
Large1	3.59407e-181	-0.623914	0.786	0.944	7.93822e-177
4930533I22Rik	8.26788e-181	1.07405	0.383	0.019	1.82613e-176
Trpm3	1.4934e-180	-0.907802	0.119	0.521	3.29847e-176
C330002G04Rik	4.49131e-180	0.867783	0.564	0.141	9.91996e-176
Esrrg	1.33594e-179	0.390914	0.998	0.988	2.95068e-175
Zbtb20	2.03718e-179	0.51618	1	0.989	4.49951e-175
Diaph3	2.47411e-179	-0.753393	0.01	0.349	5.46457e-175
Acsl4	1.05171e-177	-0.849808	0.128	0.532	2.32292e-173
Ccdc107	4.51112e-177	0.752663	0.8	0.513	9.96371e-173
Nr3c2	5.87995e-177	-0.814722	0.316	0.716	1.2987e-172
Chd3	8.93959e-177	0.794724	0.734	0.379	1.97449e-172
Plxdc2	3.91406e-176	0.625189	0.929	0.773	8.64498e-172
Lztr1	6.01442e-175	0.793085	0.53	0.133	1.3284e-170
Patj	4.67653e-174	0.69311	0.861	0.601	1.0329e-169
Nat8f6	6.21224e-174	0.881997	0.478	0.09	1.3721e-169
Gcnt1	1.43705e-173	0.786323	0.732	0.362	3.17401e-169
Srr	2.9696e-173	0.793134	0.73	0.378	6.55896e-169
Cgnl1	4.85082e-173	0.778187	0.881	0.673	1.0714e-168
D030045P18Rik	1.67884e-170	-0.648151	0.019	0.352	3.70805e-166
Unc5c	5.98566e-170	-0.95555	0.449	0.777	1.32205e-165
Garem1	2.96904e-169	-0.704156	0.57	0.85	6.55771e-165
Ugt2b5	1.62984e-168	-0.782784	0.018	0.347	3.59982e-164
Gm15860	1.01886e-167	1.0703	0.425	0.063	2.25036e-163
Slc26a1	4.46188e-167	0.697923	0.395	0.038	9.85495e-163
St8sia1	2.666e-166	0.870112	0.588	0.208	5.8884e-162
Gpc3	5.20904e-166	-1.10613	0.05	0.402	1.15052e-161
Smyd3	1.0912e-165	-0.690791	0.661	0.891	2.41014e-161
Pcbp3	1.55748e-162	-0.734574	0.494	0.8	3.44001e-158
AI314278	3.5407e-162	0.726222	0.725	0.35	7.82035e-158
Exoc6	7.97889e-162	0.689875	0.802	0.506	1.7623e-157
Gipc2	1.87231e-161	0.746918	0.683	0.312	4.13537e-157
Atrnl1	1.22027e-160	-0.555326	0.823	0.954	2.69521e-156
Kmo	1.46138e-160	0.713225	0.44	0.076	3.22775e-156
Rtn4	2.07595e-160	-0.772933	0.199	0.589	4.58515e-156
Ranbp3l	2.73441e-160	0.788557	0.64	0.253	6.0395e-156
Pcdh7	2.99355e-160	-0.957479	0.287	0.674	6.61185e-156
Fhod3	6.80261e-160	-0.718847	0.669	0.892	1.50249e-155
Tpk1	9.01168e-160	0.714957	0.799	0.502	1.99041e-155
Pdzrn3	1.76265e-159	0.84266	0.741	0.405	3.89316e-155
Cdc14a	7.4924e-159	-0.729065	0.117	0.498	1.65485e-154
Arhgap23	1.80344e-158	-0.661811	0.02	0.335	3.98325e-154
Slc5a11	2.04389e-158	0.749979	0.62	0.24	4.51434e-154
Fbp1	2.25834e-158	0.677306	0.858	0.522	4.988e-154
Zfp641	3.9399e-158	-0.749755	0.137	0.51	8.70206e-154
Mageb18	3.57954e-157	-1.49371	0.02	0.329	7.90612e-153
Ralgapa2	7.85707e-157	-0.557116	0.773	0.934	1.73539e-152
Bdh2	5.10003e-156	0.741808	0.55	0.168	1.12644e-151
Itga1	5.72652e-156	-0.855605	0.459	0.778	1.26482e-151
Stim1	1.01846e-155	-0.703486	0.093	0.462	2.24947e-151
Clec18a	1.79047e-155	-0.603893	0.006	0.302	3.95461e-151
Samd4	2.37104e-155	-0.857832	0.032	0.353	5.23692e-151
Gm3336	4.74167e-155	0.708129	0.391	0.046	1.04729e-150
Spag5	5.85844e-155	-0.701365	0.519	0.84	1.29395e-150
Pacs1	1.65494e-154	-0.785521	0.13	0.508	3.65526e-150
Epb41l2	1.19607e-153	-0.604962	0.016	0.323	2.64176e-149
Gm853	1.5638e-153	0.794113	0.347	0.024	3.45396e-149
Slc6a15	1.18232e-152	-0.873749	0.185	0.555	2.61139e-148
Phip	6.91833e-152	-0.691967	0.458	0.778	1.52805e-147
Rad51b	7.86425e-152	-0.885673	0.037	0.356	1.73698e-147
Slc35f1	1.1244e-151	-0.870376	0.251	0.641	2.48346e-147
Tacc2	1.49956e-151	0.692071	0.837	0.629	3.31207e-147
Kcnc3	3.88188e-150	-0.708621	0.212	0.588	8.5739e-146
Selenbp1	1.91663e-149	0.742076	0.668	0.325	4.23327e-145
Fat1	3.08169e-149	-0.724497	0.146	0.518	6.80653e-145
Defb19	4.51913e-149	-0.597632	0.003	0.285	9.98139e-145
Cdc42se2	4.71352e-149	-0.681381	0.122	0.487	1.04108e-144
Acad10	1.04651e-148	0.699563	0.465	0.104	2.31143e-144
Hs6st3	1.35949e-148	-1.042	0.082	0.417	3.0027e-144
Tspan18	3.83736e-147	-0.676955	0.066	0.406	8.47558e-143
Gm16685	5.64542e-147	-0.790412	0.193	0.563	1.2469e-142
Gm32569	6.51666e-147	0.74137	0.463	0.111	1.43933e-142
Ano4	6.02819e-146	-0.930448	0.014	0.301	1.33145e-141
Tmem116	9.98656e-146	0.708987	0.59	0.228	2.20573e-141
Mapk13	1.42681e-145	-0.544371	0.009	0.293	3.1514e-141
Odf2	1.48526e-145	-0.715384	0.262	0.637	3.2805e-141
Pip5k1b	1.11816e-144	-0.712649	0.125	0.494	2.46969e-140
Dpf3	2.80224e-144	-0.694901	0.402	0.739	6.18931e-140
Zdhhc14	7.86429e-144	-0.715777	0.121	0.477	1.73699e-139
Dhrs3	1.59021e-143	0.760475	0.548	0.185	3.5123e-139
Olfm2	1.52277e-142	-0.606233	0.002	0.27	3.36335e-138
Mpped2	1.84822e-142	-0.777016	0.303	0.672	4.08216e-138
Kcnb1	7.24066e-142	-0.549612	0.011	0.291	1.59924e-137
Itpr1	8.40672e-142	0.37913	0.994	0.978	1.85679e-137
Nhs	8.91111e-141	0.585683	0.984	0.928	1.9682e-136
Cmbl	1.02389e-139	0.672291	0.434	0.096	2.26147e-135
Nfkbiz	1.63435e-139	-0.827368	0.122	0.47	3.60979e-135
Abi3bp	2.01649e-139	-0.571605	0.01	0.284	4.45383e-135
Gprin3	3.22306e-139	-0.613213	0.026	0.319	7.11876e-135
Adk	4.61629e-139	0.49752	0.951	0.846	1.0196e-134
Slc22a30	6.40269e-139	-0.604606	0.525	0.904	1.41416e-134
Hoxb3os	6.42616e-139	0.656993	0.484	0.131	1.41935e-134
Txnip	2.21452e-138	-0.742363	0.166	0.537	4.89121e-134
Zbtb7c	5.41706e-135	-0.684497	0.012	0.281	1.19647e-130
Cep192	1.19112e-134	-0.617138	0.101	0.439	2.63083e-130
Sipa1l2	1.76657e-134	-0.53562	0.023	0.307	3.90183e-130
G6pc	3.33442e-134	0.693353	0.87	0.554	7.36474e-130
Slc22a2	5.68239e-134	0.651912	0.473	0.131	1.25507e-129
Dcaf8	1.11278e-133	0.640685	0.735	0.447	2.45779e-129
Trpc1	1.31542e-133	0.647765	0.752	0.479	2.90537e-129
Akr1c21	2.48506e-133	0.924302	0.489	0.159	5.48874e-129
D630024D03Rik	2.59693e-133	0.658536	0.412	0.082	5.73584e-129
Strbp	7.20846e-133	-0.52689	0.743	0.899	1.59213e-128
Chsy3	8.45159e-133	-0.814055	0.01	0.273	1.8667e-128
Fam214a	1.29471e-132	0.703237	0.762	0.518	2.85963e-128
Gldc	2.20372e-132	-0.659939	0.395	0.752	4.86735e-128
Fmo2	3.30168e-132	0.700567	0.586	0.239	7.29241e-128
Il1rap	7.0291e-132	-0.628328	0.104	0.44	1.55252e-127
Shank3	1.18098e-131	-0.51206	0.015	0.283	2.60843e-127
Clpx	2.87021e-131	0.659221	0.772	0.539	6.33942e-127
Thnsl2	3.5125e-131	0.676471	0.454	0.121	7.75806e-127
Gfra1	6.48405e-131	0.717665	0.437	0.104	1.43213e-126
Tln2	6.60036e-131	0.664812	0.83	0.595	1.45782e-126
Slc6a20b	6.95994e-130	0.594617	0.791	0.512	1.53724e-125
Airn	1.01772e-129	-0.802989	0.393	0.705	2.24783e-125
Evc	1.60424e-129	0.666785	0.483	0.147	3.5433e-125
Bphl	1.80862e-129	0.660447	0.633	0.318	3.9947e-125
Pds5b	2.32861e-129	-0.659842	0.35	0.677	5.14319e-125
Myo9a	2.70728e-129	-0.570125	0.615	0.871	5.97956e-125
Slc28a1	3.84611e-129	0.64857	0.358	0.055	8.4949e-125
Exoc4	4.81812e-129	-0.544691	0.89	0.946	1.06418e-124
Mast2	9.96265e-129	-0.659927	0.41	0.722	2.20045e-124
Sord	1.03693e-127	0.597111	0.85	0.651	2.29026e-123
Atg10	1.66324e-127	0.678997	0.434	0.106	3.6736e-123
Actn1	1.8753e-127	-0.542801	0.037	0.322	4.14197e-123
Eml4	2.73578e-127	-0.709591	0.177	0.525	6.04253e-123
Ablim2	1.13411e-126	-0.517399	0.027	0.302	2.5049e-122
Sorbs1	1.71396e-126	0.494795	0.925	0.77	3.78563e-122
Prickle2	1.25978e-125	-0.669695	0.096	0.425	2.78248e-121
Mdn1	1.49892e-125	-0.652347	0.187	0.527	3.31067e-121
Inpp5a	1.5967e-125	-0.599107	0.137	0.471	3.52663e-121
Papss2	1.7845e-125	0.90792	0.681	0.407	3.94141e-121
Slc6a18	8.76742e-125	0.708005	0.738	0.461	1.93646e-120
Fnip2	2.49794e-124	0.551432	0.885	0.749	5.51719e-120
Ftx	1.73307e-123	0.667572	0.545	0.212	3.82784e-119
Ubash3b	1.80989e-123	-0.624536	0.034	0.307	3.9975e-119
Rps6ka5	2.22188e-123	-0.623377	0.131	0.464	4.90747e-119
Galnt3	2.31956e-123	0.680834	0.47	0.143	5.1232e-119
Maml2	3.27449e-123	-0.696643	0.069	0.369	7.23236e-119
Osbpl9	6.82886e-123	0.613355	0.876	0.768	1.50829e-118
Ccdc141	6.84932e-123	0.662486	0.772	0.475	1.51281e-118
Unc13b	1.2991e-122	-0.615056	0.081	0.39	2.86932e-118
Cinp	4.7801e-122	-0.594863	0.058	0.349	1.05578e-117
A1cf	6.26315e-122	0.611453	0.761	0.507	1.38334e-117
Pdgfd	8.42533e-122	-0.892427	0.209	0.536	1.8609e-117
Ncoa1	9.09861e-122	-0.549497	0.666	0.849	2.00961e-117
Gclc	1.15321e-121	-0.780602	0.44	0.735	2.54708e-117
Npas3	1.26133e-121	-0.916694	0.201	0.545	2.78589e-117
Plcb4	1.88863e-121	-0.541215	0.03	0.299	4.17141e-117
Nlrp6	2.19055e-121	0.589739	0.352	0.058	4.83827e-117
Slco1a1	3.93769e-121	0.774988	0.254	0.005	8.69718e-117
Xkr6	2.68288e-120	-0.645799	0.266	0.599	5.92568e-116
A630089N07Rik	3.26339e-120	-0.595607	0.101	0.41	7.20784e-116
Rhbdl3	4.30848e-120	-0.499639	0.006	0.243	9.51613e-116
Srpk2	5.51718e-120	-0.625495	0.447	0.736	1.21858e-115
Ugt3a1	5.93266e-120	0.645104	0.459	0.138	1.31035e-115
Slc9a3	9.12359e-120	0.64023	0.663	0.341	2.01513e-115
Napsa	1.0666e-119	0.673321	0.576	0.234	2.3558e-115
Cfap77	1.23086e-119	-0.552485	0.044	0.325	2.7186e-115
Zfp239	1.62638e-119	-0.554824	0.028	0.288	3.59219e-115
Ak4	2.20297e-119	0.697732	0.57	0.246	4.86569e-115
Disc1	2.43992e-119	-0.51819	0.003	0.234	5.38905e-115
Mgmt	4.64065e-119	-0.664651	0.154	0.49	1.02498e-114
Gm42418	3.32317e-118	-0.428601	0.971	0.991	7.33989e-114
Arid5b	3.55046e-117	-0.496911	0.831	0.944	7.84191e-113
Unc79	5.43795e-117	-0.458197	0.001	0.225	1.20108e-112
Lims2	1.10882e-116	0.593451	0.353	0.065	2.44906e-112
Ptprk	1.82765e-116	0.373065	0.987	0.961	4.03672e-112
Glt1d1	2.13567e-116	0.682923	0.294	0.029	4.71707e-112
Fmnl2	4.77818e-116	-0.684614	0.22	0.558	1.05536e-111
Spp1	4.95329e-116	-0.713251	0.323	0.684	1.09403e-111
Lama3	1.13646e-115	0.61515	0.712	0.431	2.51011e-111
Nr6a1	2.02914e-115	-0.530522	0.677	0.879	4.48175e-111
Prim2	3.0553e-115	-0.601678	0.093	0.392	6.74825e-111
Ptprs	6.1329e-115	-0.479451	0.015	0.257	1.35457e-110
Sorcs1	1.00323e-114	-1.01336	0.054	0.322	2.21583e-110
Ablim1	1.72795e-114	0.506259	0.873	0.692	3.81653e-110
Fryl	2.09603e-114	-0.584551	0.435	0.731	4.6295e-110
Hpn	3.82639e-114	0.616446	0.594	0.287	8.45135e-110
Lrriq1	4.71365e-114	-0.523781	0.027	0.278	1.0411e-109
Dmgdh	5.4782e-114	0.61958	0.42	0.115	1.20997e-109
Ebf4	6.13969e-114	-0.412555	0.003	0.224	1.35607e-109
Isyna1	7.60808e-114	-0.474191	0.018	0.259	1.6804e-109
Fut9	7.93911e-114	0.389575	0.995	0.954	1.75351e-109
Gm26917	8.80633e-114	-0.521629	0.847	0.942	1.94505e-109
Tanc1	1.32163e-113	-0.573044	0.459	0.761	2.91909e-109
Irs1	2.93226e-113	-0.549453	0.047	0.321	6.47649e-109
Bicdl1	4.12352e-113	-0.624335	0.124	0.43	9.10762e-109
Cyp2j11	5.59046e-113	0.725806	0.74	0.458	1.23477e-108
Ttc7b	1.18711e-112	0.614786	0.659	0.375	2.62197e-108
Bcl2l15	1.95381e-112	-0.77171	0.04	0.295	4.31538e-108
Wwp2	6.628e-112	0.619671	0.51	0.195	1.46393e-107
Akr1a1	1.01596e-111	0.674602	0.751	0.528	2.24394e-107
Dmtn	3.37276e-111	0.618591	0.507	0.195	7.44943e-107
Col27a1	4.36227e-111	0.555683	0.744	0.457	9.63494e-107
Plch1	6.52282e-111	-0.579459	0.115	0.422	1.44069e-106
Fam169b	1.07862e-110	0.538843	0.322	0.049	2.38234e-106
Pde8a	2.00437e-110	0.580005	0.715	0.436	4.42705e-106
Btbd11	5.11887e-110	-0.65605	0.134	0.439	1.1306e-105
Ror1	5.35392e-110	0.515207	0.886	0.739	1.18252e-105
Thsd4	7.74576e-110	-0.648091	0.029	0.278	1.71081e-105
Mllt3	1.63751e-109	-0.669236	0.311	0.613	3.61676e-105
Ppp2r5c	3.59136e-109	-0.592235	0.354	0.669	7.93224e-105
E2f3	4.97035e-109	-0.563683	0.099	0.392	1.0978e-104
Npnt	5.45025e-109	-0.638079	0.367	0.679	1.2038e-104
Slc38a2	1.14067e-108	-0.553407	0.081	0.363	2.51939e-104
Sirt3	1.25783e-108	0.549095	0.701	0.426	2.77816e-104
Mgat3	2.24842e-108	0.606045	0.459	0.156	4.96609e-104
Egfr	2.33946e-108	0.521367	0.897	0.716	5.16716e-104
Slc23a1	3.07866e-108	0.62867	0.58	0.268	6.79984e-104
Nxpe3	3.08143e-108	-0.475914	0.022	0.259	6.80595e-104
Slc35d2	4.84739e-108	0.528653	0.343	0.066	1.07064e-103
Bora	5.26717e-108	-0.461785	0.022	0.261	1.16336e-103
Hoga1	7.7787e-108	0.529797	0.839	0.655	1.71808e-103
Ctgf	8.93637e-108	-0.552945	0.021	0.254	1.97378e-103
Ptbp3	9.53724e-108	-0.584586	0.283	0.602	2.10649e-103
Ndel1	2.5463e-107	0.554245	0.776	0.556	5.62401e-103
Chka	3.32833e-107	-0.689406	0.573	0.792	7.35129e-103
Brca1	3.38903e-107	-0.476563	0.011	0.233	7.48534e-103
Sin3a	4.68818e-107	-0.593468	0.228	0.543	1.03548e-102
Plekhg2	5.89097e-107	-0.453589	0.024	0.262	1.30114e-102
Lcorl	6.01742e-107	-0.579453	0.444	0.718	1.32907e-102
Ngef	1.17519e-106	0.627013	0.485	0.183	2.59564e-102
Clec16a	1.26502e-106	-0.581222	0.37	0.672	2.79404e-102
Acaa2	1.56323e-106	-0.576604	0.261	0.584	3.45271e-102
Ctnna2	2.45949e-106	0.82051	0.363	0.083	5.43228e-102
Ehhadh	2.57135e-106	-0.853682	0.381	0.66	5.67935e-102
Acyp2	2.79482e-106	0.666416	0.608	0.309	6.17292e-102
Etl4	4.79137e-106	-0.633322	0.39	0.694	1.05827e-101
Slco3a1	1.1031e-105	0.95156	0.576	0.322	2.43643e-101
Dscaml1	1.61522e-105	-0.719144	0.014	0.234	3.56754e-101
Osbpl8	1.68422e-105	0.473661	0.961	0.912	3.71993e-101
Pecr	3.99115e-105	0.623956	0.787	0.617	8.81525e-101
Sh3kbp1	4.81408e-105	-0.521197	0.035	0.28	1.06329e-100
Magi3	7.31916e-105	-0.605985	0.397	0.698	1.61658e-100
Camta1	9.92571e-105	-0.5618	0.254	0.569	2.19229e-100
Pik3c2g	1.12167e-104	0.564602	0.874	0.723	2.47743e-100
Tmem55a	1.20337e-104	-0.580767	0.296	0.609	2.65788e-100
Haao	1.36467e-104	0.55778	0.354	0.081	3.01415e-100
Nlk	1.9641e-104	-0.573673	0.453	0.734	4.3381e-100
Catspere2	3.46034e-104	-0.569418	0.103	0.392	7.64286e-100
Peak1	4.79674e-104	-0.549484	0.626	0.849	1.05946e-99
Rreb1	2.17382e-103	0.549265	0.784	0.547	4.80132e-99
Epb41l3	3.44124e-103	-0.643448	0.205	0.522	7.60067e-99
Baiap2l2	9.34692e-103	0.551013	0.417	0.129	2.06445e-98
Fah	1.30805e-102	0.559819	0.469	0.171	2.88909e-98
Ybx2	1.94651e-102	-0.410751	0.009	0.22	4.29926e-98
Mthfd1l	2.04095e-102	-0.502731	0.036	0.276	4.50784e-98
Cacna1h	5.68718e-101	-0.38243	0	0.194	1.25613e-96
Tmem27	1.37049e-100	0.629684	0.716	0.484	3.02701e-96
Proc	1.77401e-100	0.523577	0.334	0.068	3.91825e-96
Me1	3.06015e-100	-0.539882	0.56	0.795	6.75894e-96
Gm10271	5.99346e-100	0.506025	0.257	0.025	1.32377e-95
Tes	1.72909e-99	-0.448612	0.023	0.246	3.81904e-95
Mogat1	1.96989e-99	0.514122	0.292	0.044	4.3509e-95
Slc22a1	2.39362e-99	0.563338	0.658	0.378	5.2868e-95
Cyp4a14	2.50757e-99	-0.682775	0.285	0.606	5.53847e-95
Rora	5.51464e-99	-0.526241	0.858	0.933	1.21802e-94
Ccdc30	8.58561e-99	-0.542915	0.171	0.469	1.8963e-94
Palm	1.27377e-98	0.58035	0.428	0.144	2.81338e-94
Aqp1	2.71234e-98	0.550775	0.377	0.099	5.99075e-94
BC018473	3.00548e-98	-0.819918	0.006	0.204	6.6382e-94
B3glct	3.10373e-98	-0.499642	0.032	0.262	6.85521e-94
Zfp516	7.28548e-98	-0.426053	0.04	0.28	1.60914e-93
Vti1a	1.04922e-97	0.439942	0.901	0.795	2.31741e-93
Rngtt	2.27246e-97	-0.544068	0.34	0.63	5.01918e-93
Ddhd2	2.76715e-97	-0.611877	0.212	0.512	6.1118e-93
Sap130	3.19676e-97	-0.536788	0.317	0.625	7.06068e-93
Gm28539	4.41882e-97	-0.582383	0.163	0.454	9.75985e-93
Bhlhb9	4.80683e-97	-0.388041	0.013	0.22	1.06168e-92
Dnm3	5.84295e-97	-0.58234	0.134	0.428	1.29053e-92
Plcl1	1.0073e-96	0.595181	0.855	0.68	2.22483e-92
Tox	1.579e-96	-0.588836	0.04	0.272	3.48753e-92
Wnk2	1.70165e-96	-0.455113	0.044	0.282	3.75844e-92
Casc4	2.68301e-96	-0.551178	0.283	0.59	5.92597e-92
Plod3	5.18757e-96	-0.432317	0.038	0.27	1.14578e-91
Hs2st1	9.48553e-96	-0.567982	0.356	0.65	2.09507e-91
Adgrb2	1.26419e-95	-0.368308	0	0.184	2.79222e-91
Phyh	1.87223e-95	0.551878	0.428	0.146	4.13519e-91
Cltc	2.16405e-95	-0.603221	0.522	0.748	4.77973e-91
Map4	2.30123e-95	-0.559012	0.446	0.71	5.08273e-91
Nat8	2.9836e-95	0.480767	0.279	0.04	6.58987e-91
Cadps2	1.31454e-94	-0.555775	0.139	0.431	2.90342e-90
Fam117a	1.70307e-94	-0.437686	0.039	0.27	3.76157e-90
Dennd2a	2.08116e-94	-0.437252	0.008	0.203	4.59665e-90
Mapk4	2.19052e-94	-0.526184	0.54	0.792	4.83821e-90
Frmd4b	3.55387e-94	0.529181	0.889	0.754	7.84944e-90
Reck	5.99765e-94	-0.452841	0.047	0.284	1.3247e-89
Slc16a9	6.90065e-94	0.636792	0.559	0.289	1.52415e-89
Ntn1	8.17104e-94	0.522917	0.813	0.643	1.80474e-89
Spats2l	1.08766e-93	0.609293	0.357	0.096	2.40231e-89
Slc47a1	1.22373e-93	0.33098	0.985	0.932	2.70285e-89
Tcirg1	1.44304e-93	-0.45709	0.061	0.307	3.18724e-89
Nmt2	1.44624e-93	-0.504437	0.14	0.427	3.19431e-89
Knl1	1.72577e-93	-0.402137	0.006	0.196	3.8117e-89
Mapkapk3	1.82976e-93	-0.47319	0.073	0.331	4.04139e-89
Ephx2	3.32741e-93	0.589688	0.445	0.172	7.34926e-89
Ttc36	3.50308e-93	0.503012	0.346	0.086	7.73725e-89
Sdk1	4.42269e-93	-0.635525	0.038	0.261	9.7684e-89
Rdh19	5.154e-93	-0.388755	0.01	0.206	1.13836e-88
Ttr	5.60747e-93	-0.495369	0.078	0.339	1.23852e-88
Fgf1	9.29179e-93	0.858304	0.523	0.243	2.05228e-88
Gm15318	9.56222e-93	0.547125	0.467	0.186	2.11201e-88
Bcl11b	2.47967e-92	0.564332	0.598	0.316	5.47686e-88
Smoc1	3.8012e-92	-0.419655	0.016	0.217	8.3957e-88
Brwd1	4.01568e-92	-0.483894	0.603	0.81	8.86944e-88
Amph	6.21138e-92	-0.459034	0.009	0.2	1.37191e-87
Pign	6.4511e-92	-0.526301	0.384	0.661	1.42485e-87
Gdpd5	7.45749e-92	-0.398922	0.016	0.219	1.64714e-87
Arsb	7.92176e-92	0.681367	0.457	0.184	1.74968e-87
Csad	9.05724e-92	0.609629	0.573	0.318	2.00047e-87
Fchsd2	9.93289e-92	-0.513588	0.522	0.771	2.19388e-87
Arhgef17	1.18092e-91	-0.396312	0.017	0.219	2.60829e-87
Tcf7l1	1.19404e-91	-0.48713	0.036	0.258	2.63729e-87
Gm36041	1.23561e-91	-0.434537	0.006	0.193	2.72908e-87
AC162302.1	1.4091e-91	0.491445	0.293	0.054	3.11229e-87
Nasp	2.3028e-91	-0.511363	0.193	0.483	5.08619e-87
Hykk	2.53525e-91	0.610882	0.685	0.469	5.5996e-87
Kcnt1	3.30189e-91	-0.358826	0.003	0.185	7.29288e-87
Nckap5	1.08748e-90	-0.656242	0.38	0.655	2.40191e-86
Xpnpep1	1.50768e-90	0.622278	0.649	0.406	3.33002e-86
Unc13a	1.53641e-90	-0.36137	0.007	0.193	3.39347e-86
Abcc5	1.74603e-90	-0.549755	0.325	0.615	3.85645e-86
Samd9l	3.0267e-90	0.551456	0.419	0.153	6.68508e-86
Hap1	3.42897e-90	-0.34921	0.001	0.178	7.57358e-86
Acot12	3.64294e-90	0.621458	0.561	0.312	8.04617e-86
Gm11639	3.85548e-90	-0.377334	0.008	0.196	8.5156e-86
Mpp7	5.25446e-90	-0.500586	0.496	0.752	1.16055e-85
Dennd3	7.99714e-90	0.538366	0.635	0.372	1.76633e-85
Hsp90b1	1.15441e-89	-0.619797	0.379	0.651	2.54974e-85
Npas2	1.34502e-89	0.601723	0.562	0.285	2.97074e-85
Cabcoco1	1.70377e-89	0.581541	0.286	0.051	3.76311e-85
Mt1	2.32498e-89	-0.466624	0.038	0.258	5.13519e-85
Aff2	2.56484e-89	-0.592787	0.016	0.212	5.66497e-85
Plppr1	8.43658e-89	-0.548349	0.09	0.339	1.86339e-84
Erc2	1.35586e-88	1.18631	0.664	0.563	2.99469e-84
Spink1	1.45325e-88	-0.528551	0.53	0.769	3.2098e-84
9130011E15Rik	5.79412e-88	0.545951	0.516	0.231	1.27975e-83
Agxt2	7.64976e-88	0.545771	0.574	0.298	1.6896e-83
Nfat5	8.67454e-88	-0.502673	0.621	0.809	1.91595e-83
Ppp3ca	8.8055e-88	-0.442109	0.735	0.882	1.94487e-83
Pm20d1	1.03656e-87	0.544532	0.347	0.097	2.28946e-83
Carmil1	1.04471e-87	-0.540896	0.522	0.738	2.30744e-83
Syn3	1.07171e-87	0.546236	0.739	0.525	2.36709e-83
Phactr1	2.25034e-87	-0.761308	0.121	0.378	4.97033e-83
Adamtsl1	3.29895e-87	-0.580093	0.017	0.208	7.28639e-83
Tenm4	3.80868e-87	-0.515851	0.042	0.259	8.41224e-83
Tbxas1	5.39773e-87	0.607367	0.272	0.047	1.1922e-82
Slc7a9	5.44578e-87	0.529716	0.478	0.201	1.20281e-82
Dennd1a	8.6835e-87	0.323946	0.975	0.929	1.91792e-82
Chst11	2.64676e-86	0.729723	0.345	0.101	5.84591e-82
Ptprd	3.42185e-86	0.419939	0.992	0.954	7.55785e-82
Apoe	5.69197e-86	-0.484337	0.104	0.364	1.25718e-81
Cyp2j5	6.19572e-86	0.402256	0.92	0.801	1.36845e-81
Calca	6.68359e-86	-0.348947	0	0.167	1.47621e-81
Ddx10	8.21558e-86	-0.496696	0.199	0.48	1.81457e-81
Atxn10	8.96805e-86	-0.503124	0.308	0.59	1.98077e-81
Trim24	9.01161e-86	-0.535938	0.263	0.547	1.9904e-81
Gpt2	1.17189e-85	-0.441488	0.096	0.356	2.58835e-81
Gk	1.297e-85	0.393981	0.965	0.901	2.86468e-81
Notch3	1.57033e-85	-0.382144	0.015	0.202	3.4684e-81
Prex1	2.78049e-85	-0.356595	0.007	0.184	6.14127e-81
Slc38a9	2.81828e-85	-0.541776	0.32	0.6	6.22473e-81
Arhgap15	2.96547e-85	-0.593598	0.138	0.397	6.54983e-81
Hsd17b12	3.06413e-85	-0.494494	0.22	0.504	6.76775e-81
Sgk1	9.43125e-85	-0.567461	0.276	0.561	2.08308e-80
4930452B06Rik	1.23451e-84	-0.46086	0.072	0.31	2.72667e-80
Rasal2	1.32001e-84	-0.46027	0.627	0.822	2.91551e-80
Luzp1	1.78349e-84	-0.505558	0.274	0.559	3.9392e-80
Usp28	1.85845e-84	-0.447008	0.088	0.332	4.10476e-80
Lekr1	2.07887e-84	0.503345	0.282	0.057	4.59161e-80
Dpyd	2.50579e-84	-0.376229	0.891	0.94	5.53453e-80
Mat2a	2.78542e-84	0.590441	0.792	0.663	6.15215e-80
Dao	4.19805e-84	0.42103	0.869	0.736	9.27224e-80
Ttll7	4.41983e-84	-0.351568	0.014	0.198	9.76208e-80
Dopey2	4.43816e-84	-0.453959	0.076	0.314	9.80257e-80
Apaf1	5.23078e-84	-0.428193	0.071	0.307	1.15532e-79
A630095E13Rik	5.62619e-84	-0.425075	0	0.163	1.24266e-79
Nid1	6.85382e-84	-0.356275	0.015	0.202	1.5138e-79
Sgpl1	7.10435e-84	-0.479057	0.125	0.385	1.56914e-79
Cpe	7.20408e-84	-0.555791	0.016	0.2	1.59116e-79
Dlc1	9.9531e-84	-0.45342	0.066	0.298	2.19834e-79
Phf21b	1.30136e-83	-0.427922	0.054	0.277	2.87432e-79
Uxs1	1.42147e-83	-0.498076	0.261	0.552	3.13961e-79
Myof	1.87698e-83	-0.508311	0.089	0.339	4.14568e-79
Slc16a2	2.15308e-83	0.550453	0.786	0.616	4.7555e-79
Hadha	3.29492e-83	-0.477745	0.249	0.54	7.2775e-79
A930001A20Rik	3.87377e-83	-0.453249	0.004	0.173	8.556e-79
Plcg1	4.55629e-83	-0.472811	0.201	0.479	1.00635e-78
Jpt1	6.12286e-83	-0.400038	0.038	0.247	1.35236e-78
Sptlc2	8.00571e-83	-0.505248	0.487	0.734	1.76822e-78
Bbx	2.43407e-82	-0.517033	0.445	0.695	5.37613e-78
Homer3	4.16707e-82	-0.369088	0.027	0.224	9.2038e-78
Scarb1	5.1553e-82	-0.359285	0.011	0.187	1.13865e-77
Cubn	5.48502e-82	0.611513	0.753	0.578	1.21148e-77
Cutal	5.91774e-82	0.472371	0.324	0.085	1.30705e-77
Inmt	7.17293e-82	0.478188	0.291	0.064	1.58428e-77
Ubtd2	1.03443e-81	-0.350262	0.007	0.176	2.28474e-77
Mms22l	2.45808e-81	-0.442709	0.049	0.26	5.42916e-77
Nrg1	3.16109e-81	-0.607585	0.683	0.849	6.98191e-77
Cdk19	3.63245e-81	-0.529779	0.386	0.642	8.02298e-77
Mkl1	3.6781e-81	-0.513817	0.339	0.607	8.12381e-77
Tbc1d4	4.20512e-81	-0.506802	0.105	0.354	9.28786e-77
Vmn1r20	4.49594e-81	0.403104	0.184	0.007	9.93019e-77
Cmah	4.79786e-81	0.581249	0.592	0.334	1.0597e-76
Phactr4	5.98707e-81	0.504164	0.684	0.454	1.32236e-76
Afg1l	6.26255e-81	0.507782	0.412	0.158	1.38321e-76
Cenpp	6.70054e-81	-0.728961	0.061	0.279	1.47995e-76
Acot1	9.35591e-81	-0.442612	0.073	0.303	2.06644e-76
Sema4d	2.00477e-80	0.506407	0.71	0.486	4.42794e-76
Kif6	2.01864e-80	-0.348209	0.013	0.188	4.45856e-76
Acox3	3.2846e-80	0.618149	0.521	0.288	7.25469e-76
Snx5	5.66929e-80	-0.495025	0.207	0.48	1.25218e-75
Tmbim6	5.71849e-80	0.465829	0.743	0.55	1.26304e-75
Gm30097	6.01309e-80	0.503462	0.272	0.054	1.32811e-75
Klf10	6.69958e-80	-0.470762	0.105	0.352	1.47974e-75
Txnrd1	7.07426e-80	-0.528305	0.27	0.534	1.56249e-75
Snx24	7.61192e-80	0.530919	0.475	0.213	1.68125e-75
Pipox	9.42945e-80	0.459476	0.683	0.46	2.08268e-75
Cyp2j13	1.43246e-79	-0.45665	0.435	0.778	3.16388e-75
Slc17a1	2.70002e-79	0.46988	0.809	0.644	5.96353e-75
Rdh16	3.17575e-79	0.559652	0.71	0.468	7.01427e-75
Akt3	3.80578e-79	-0.499115	0.079	0.308	8.40583e-75
Slc5a1	4.57104e-79	-0.535369	0.169	0.436	1.00961e-74
Zcchc11	4.75818e-79	-0.483566	0.272	0.551	1.05094e-74
Sel1l	6.24676e-79	-0.523474	0.375	0.629	1.37972e-74
Zwint	7.21318e-79	-0.48448	0.158	0.413	1.59318e-74
Arhgap32	1.22091e-78	0.476531	0.747	0.566	2.69661e-74
Slc16a4	1.55751e-78	0.520284	0.299	0.076	3.44007e-74
Rasa3	1.78087e-78	-0.371666	0.03	0.226	3.9334e-74
Pde11a	1.86054e-78	-0.398928	0.017	0.194	4.10937e-74
1700025G04Rik	2.11098e-78	-0.422533	0.013	0.185	4.66251e-74
Atad2	3.38043e-78	-0.449487	0.022	0.203	7.46636e-74
Shroom3	5.20853e-78	0.584681	0.574	0.33	1.15041e-73
Zdhhc20	5.48612e-78	-0.470004	0.204	0.473	1.21172e-73
Ptk7	6.1092e-78	-0.353708	0.023	0.207	1.34934e-73
Ldlrad4	1.01934e-77	0.362402	0.947	0.878	2.25142e-73
Atp6v0a4	1.32603e-77	0.351176	0.958	0.845	2.9288e-73
Bicc1	1.35277e-77	-0.433252	0.95	0.971	2.98787e-73
Ezh2	1.35975e-77	-0.502223	0.113	0.354	3.00328e-73
Ect2	1.38663e-77	-0.367592	0.018	0.195	3.06265e-73
Slc39a14	1.6873e-77	-0.479478	0.218	0.485	3.72674e-73
Slc7a8	1.72083e-77	-0.428892	0.433	0.732	3.8008e-73
Mboat2	1.77228e-77	-0.37704	0.017	0.194	3.91443e-73
Rhoq	1.91492e-77	-0.460149	0.126	0.379	4.22949e-73
Car12	2.17584e-77	0.650688	0.676	0.487	4.80577e-73
Mia2	3.47968e-77	0.408808	0.826	0.659	7.68557e-73
Glis1	3.50565e-77	0.450421	0.831	0.686	7.74293e-73
Rfx7	7.60741e-77	-0.432413	0.627	0.814	1.68025e-72
Gm10804	7.86247e-77	0.486978	0.42	0.169	1.73658e-72
Slc5a8	8.24525e-77	0.599242	0.52	0.27	1.82113e-72
Plscr4	8.91029e-77	0.53438	0.454	0.201	1.96801e-72
Clybl	1.73842e-76	0.405107	0.871	0.736	3.83964e-72
Rufy3	2.35384e-76	0.414294	0.853	0.733	5.19892e-72
Ptk2b	2.66709e-76	0.505318	0.584	0.341	5.89081e-72
Nav2	2.87026e-76	0.561267	0.609	0.372	6.33954e-72
Esco2	4.46512e-76	-0.31827	0.001	0.151	9.86211e-72
Mical3	4.64494e-76	-0.47583	0.376	0.634	1.02593e-71
Lrrk1	5.04211e-76	-0.47542	0.168	0.42	1.11365e-71
Lamp2	6.40842e-76	0.426392	0.828	0.682	1.41543e-71
Elf2	8.379e-76	-0.465942	0.112	0.35	1.85067e-71
Mansc4	1.09324e-75	0.370515	0.191	0.015	2.41464e-71
R3hdm2	1.63749e-75	0.511466	0.519	0.266	3.61671e-71
Cpq	3.7883e-75	0.574576	0.566	0.328	8.36721e-71
Tmem174	4.49123e-75	0.471605	0.375	0.133	9.91978e-71
Cgref1	5.3045e-75	0.415854	0.276	0.063	1.1716e-70
Mok	6.06171e-75	-0.420612	0.124	0.371	1.33885e-70
Stat3	6.28359e-75	-0.528353	0.293	0.559	1.38786e-70
Ptprn2	9.06172e-75	-0.494513	0.007	0.164	2.00146e-70
Osbpl6	1.32902e-74	0.348226	0.931	0.841	2.93542e-70
Ctnnal1	1.67323e-74	-0.423496	0.067	0.281	3.69567e-70
Aig1	1.69775e-74	-0.563347	0.374	0.624	3.74982e-70
Mbnl2	4.77479e-74	-0.470282	0.603	0.787	1.05461e-69
Slc38a3	5.14475e-74	-0.34457	0.021	0.195	1.13632e-69
Cblb	5.38134e-74	-0.470624	0.409	0.66	1.18858e-69
Arhgap39	6.31537e-74	-0.487868	0.248	0.507	1.39488e-69
Nt5dc2	1.2085e-73	-0.301461	0.004	0.155	2.66922e-69
Prdx5	1.28275e-73	0.471135	0.46	0.213	2.83322e-69
Pacrg	1.44154e-73	-0.49522	0.257	0.528	3.18392e-69
Nfia	1.47612e-73	0.300306	0.982	0.945	3.2603e-69
D10Wsu102e	2.2259e-73	-0.529478	0.293	0.55	4.91635e-69
Wdr78	2.70169e-73	-0.401421	0.104	0.34	5.96722e-69
Nlgn2	3.37081e-73	-0.273161	0.002	0.148	7.4451e-69
Bcl2	4.03031e-73	-0.47834	0.235	0.503	8.90175e-69
Tinag	6.32098e-73	0.408941	0.899	0.795	1.39612e-68
Ssbp4	7.18361e-73	-0.293072	0.007	0.162	1.58664e-68
Iqgap2	7.18936e-73	-0.509214	0.34	0.607	1.58791e-68
Plekha7	7.70101e-73	0.32695	0.953	0.906	1.70092e-68
Unc13c	9.03954e-73	0.707449	0.578	0.352	1.99656e-68
Usp11	1.3194e-72	-0.319864	0.028	0.209	2.91416e-68
Macrod1	1.32336e-72	0.443387	0.752	0.542	2.9229e-68
Kif24	1.34034e-72	-0.422091	0.061	0.267	2.96041e-68
Macf1	1.58122e-72	-0.331485	0.908	0.955	3.49245e-68
Cdyl2	1.63047e-72	-0.485461	0.28	0.544	3.60123e-68
Dgkh	1.99414e-72	-0.491394	0.578	0.782	4.40445e-68
Rab39	3.5597e-72	-0.363596	0.018	0.185	7.86231e-68
Sort1	3.59808e-72	-0.325457	0.014	0.177	7.94708e-68
Sufu	6.45559e-72	0.45495	0.7	0.494	1.42585e-67
Abca3	1.31022e-71	0.401015	0.798	0.624	2.89389e-67
Smarca1	1.3443e-71	-0.300637	0	0.141	2.96915e-67
Cenph	1.69781e-71	-0.290498	0.004	0.15	3.74994e-67
Dhrs4	2.67603e-71	0.475783	0.54	0.298	5.91056e-67
Fam151a	4.21157e-71	0.418866	0.229	0.039	9.30209e-67
Atp8a1	4.89411e-71	-0.438088	0.125	0.365	1.08096e-66
Bbs9	5.37595e-71	-0.446535	0.404	0.657	1.18739e-66
Maoa	6.24062e-71	-0.352224	0.028	0.204	1.37837e-66
Ckb	9.38345e-71	-0.373509	0.041	0.229	2.07252e-66
Nectin2	1.36254e-70	-0.364946	0.044	0.233	3.00944e-66
Ppm1l	1.60793e-70	-0.537522	0.218	0.472	3.55144e-66
Dnah9	1.63859e-70	-0.348389	0.026	0.198	3.61916e-66
Ces1d	1.64653e-70	0.556993	0.425	0.183	3.63668e-66
Tbc1d31	2.09116e-70	-0.384197	0.059	0.26	4.61874e-66
Ostf1	3.10986e-70	-0.444469	0.177	0.423	6.86875e-66
Gabrb3	4.29557e-70	-0.640285	0.192	0.425	9.48762e-66
Slc39a11	5.22573e-70	-0.478925	0.267	0.528	1.15421e-65
Spata5	6.64571e-70	-0.463453	0.271	0.527	1.46784e-65
Slc22a6	6.64958e-70	0.462869	0.709	0.509	1.46869e-65
Pla1a	6.86167e-70	-0.331262	0.007	0.157	1.51554e-65
Prodh	7.68876e-70	0.483057	0.601	0.38	1.69822e-65
Heatr5a	1.02169e-69	-0.450415	0.209	0.463	2.25661e-65
Phldb2	1.1912e-69	0.380601	0.924	0.833	2.63101e-65
Xylb	1.67648e-69	0.392748	0.758	0.573	3.70283e-65
Bsn	1.86827e-69	-0.271813	0.006	0.151	4.12645e-65
Spidr	2.06697e-69	-0.498521	0.185	0.434	4.56532e-65
Hsd3b2	2.26721e-69	0.362583	0.92	0.837	5.00759e-65
AI987944	2.32738e-69	-0.394416	0.063	0.264	5.14049e-65
Top2a	2.63187e-69	-0.461702	0.001	0.138	5.81301e-65
Aldh1a7	2.85001e-69	-0.346023	0.023	0.192	6.29482e-65
Pzp	3.12017e-69	-0.434421	0.06	0.258	6.89153e-65
Lpar3	4.01013e-69	0.508855	0.391	0.157	8.85717e-65
Cep170	6.02852e-69	-0.339799	0.048	0.239	1.33152e-64
Cask	7.04971e-69	-0.461198	0.214	0.472	1.55707e-64
Clmn	8.06551e-69	0.36964	0.859	0.739	1.78143e-64
Ccdc88c	1.09772e-68	-0.438859	0.183	0.436	2.42453e-64
Mctp1	1.2057e-68	-0.489532	0.04	0.22	2.66304e-64
Rnf38	1.33278e-68	-0.444317	0.308	0.564	2.9437e-64
Hook2	2.30116e-68	0.487992	0.509	0.271	5.08257e-64
Ghr	2.72262e-68	0.394549	0.997	0.977	6.01345e-64
Arrdc4	4.22264e-68	-0.287726	0.009	0.156	9.32654e-64
Lcp1	5.03717e-68	-0.414231	0.117	0.347	1.11256e-63
Antxr2	6.37525e-68	-0.3879	0.077	0.289	1.4081e-63
Agfg2	8.48322e-68	-0.449639	0.235	0.488	1.87369e-63
Cfap44	1.0799e-67	-0.266094	0.001	0.136	2.38519e-63
Rock2	1.1023e-67	-0.457059	0.539	0.735	2.43464e-63
Rnd3	1.16301e-67	-0.346927	0.033	0.208	2.56873e-63
D630029K05Rik	1.3809e-67	0.324844	0.169	0.012	3.05e-63
Tcf20	1.41862e-67	-0.452189	0.542	0.738	3.1333e-63
Csf1	1.85406e-67	-0.326389	0.005	0.146	4.09505e-63
Raph1	1.93161e-67	-0.460088	0.147	0.379	4.26634e-63
Nudcd1	2.26129e-67	-0.372501	0.078	0.283	4.99451e-63
Stat5b	2.29419e-67	0.48024	0.613	0.395	5.06718e-63
Fcgr2b	3.59397e-67	0.337827	0.183	0.018	7.938e-63
Slc5a10	5.56469e-67	0.360937	0.47	0.215	1.22907e-62
Car14	5.97537e-67	0.41748	0.223	0.04	1.31978e-62
Pappa	6.39095e-67	-0.458879	0.062	0.259	1.41157e-62
Hat1	7.62613e-67	-0.423775	0.114	0.337	1.68438e-62
Spag16	1.02287e-66	-0.335792	0.022	0.181	2.25922e-62
Megf9	1.35902e-66	-0.324053	0.028	0.196	3.00166e-62
Gm45645	1.82908e-66	0.446393	0.225	0.042	4.03988e-62
Cldn10	2.09346e-66	0.367042	0.85	0.677	4.62382e-62
Slc11a2	2.21814e-66	0.467717	0.417	0.187	4.89922e-62
Hexb	2.22716e-66	0.397535	0.256	0.061	4.91913e-62
Smg1	2.42251e-66	-0.402356	0.615	0.787	5.3506e-62
P3h2	2.61361e-66	-0.40212	0.892	0.952	5.77267e-62
Bzw2	2.70285e-66	-0.399249	0.106	0.327	5.96979e-62
Cth	2.92635e-66	0.489713	0.427	0.194	6.46343e-62
Kif20b	2.92903e-66	-0.320597	0.019	0.176	6.46934e-62
Plin2	4.94861e-66	-0.429056	0.063	0.256	1.093e-61
Clic4	5.34261e-66	0.466012	0.716	0.536	1.18002e-61
Evi5l	5.78302e-66	-0.37269	0.103	0.325	1.27729e-61
Thada	5.83745e-66	-0.43977	0.497	0.711	1.28932e-61
Notum	5.8857e-66	0.307459	0.165	0.011	1.29998e-61
Pard6g	6.17634e-66	-0.298939	0.012	0.161	1.36417e-61
Iah1	7.42999e-66	0.440672	0.409	0.176	1.64106e-61
Tgfbr1	9.31811e-66	-0.470553	0.292	0.541	2.05809e-61
Cdyl	1.05542e-65	-0.425415	0.155	0.388	2.3311e-61
St6galnac3	1.078e-65	-0.518256	0.065	0.257	2.38098e-61
Tbc1d24	1.45347e-65	-0.309567	0.03	0.2	3.21029e-61
Tgfb1	1.48224e-65	-0.346626	0.005	0.142	3.27382e-61
Arhgap10	1.89888e-65	0.335277	0.927	0.828	4.19406e-61
Lrp11	3.11242e-65	-0.315523	0.034	0.205	6.8744e-61
Dgkg	3.23119e-65	0.501123	0.334	0.121	7.13674e-61
Nptn	3.83246e-65	-0.457748	0.287	0.53	8.46475e-61
Spc25	4.56017e-65	-0.359456	0.1	0.321	1.00721e-60
Ampd2	6.53891e-65	-0.378181	0.096	0.31	1.44425e-60
Cdkl5	6.68741e-65	-0.417103	0.093	0.302	1.47705e-60
Tbc1d5	7.27948e-65	0.40998	0.788	0.617	1.60782e-60
Inpp5b	9.46747e-65	0.484208	0.575	0.371	2.09108e-60
Tfdp2	1.09749e-64	-0.443647	0.352	0.59	2.42402e-60
Nipsnap2	1.406e-64	0.427724	0.439	0.203	3.10544e-60
Tmem252	1.43962e-64	-0.488157	0.227	0.461	3.17969e-60
Nat8f1	1.65511e-64	0.516447	0.512	0.28	3.65565e-60
Ybx1	1.8061e-64	-0.464686	0.313	0.554	3.98914e-60
Lzts2	2.03761e-64	-0.388121	0.103	0.318	4.50046e-60
Gpd2	2.7986e-64	-0.440208	0.424	0.68	6.18126e-60
Gm34623	2.86483e-64	-0.288636	0.002	0.133	6.32756e-60
Gm6999	4.02115e-64	0.469207	0.478	0.245	8.88151e-60
Ttll10	4.06529e-64	0.443445	0.4	0.174	8.97901e-60
Prr5l	4.73028e-64	-0.423979	0.084	0.287	1.04478e-59
Aak1	4.94603e-64	-0.371416	0.657	0.817	1.09243e-59
Arhgef40	5.74369e-64	-0.352783	0.059	0.25	1.26861e-59
Acnat1	6.59382e-64	0.558117	0.619	0.415	1.45638e-59
Lmnb1	9.27665e-64	-0.348138	0.043	0.22	2.04893e-59
Abhd3	2.06132e-63	-0.411582	0.211	0.453	4.55284e-59
Dnah2	2.32503e-63	-0.294699	0.015	0.162	5.13529e-59
Neurl1b	2.55887e-63	-0.303229	0.012	0.154	5.65177e-59
Cbs	3.05729e-63	0.357155	0.222	0.044	6.75264e-59
Tinagl1	3.06836e-63	-0.39667	0.009	0.148	6.77709e-59
Pard3b	3.24279e-63	-0.462925	0.548	0.746	7.16235e-59
Slc6a19	3.35771e-63	0.521064	0.352	0.14	7.41618e-59
Bag2	4.19909e-63	-0.345488	0.059	0.247	9.27452e-59
Ankrd10	5.34084e-63	-0.424029	0.243	0.485	1.17963e-58
Gas2l3	5.93623e-63	-0.25856	0.009	0.147	1.31114e-58
Smarca2	6.03703e-63	0.591114	0.737	0.626	1.3334e-58
Tpmt	6.33638e-63	0.468527	0.591	0.381	1.39952e-58
Kif15	6.79967e-63	-0.318123	0.008	0.145	1.50184e-58
Ctsh	6.93282e-63	0.387973	0.338	0.122	1.53125e-58
Dlgap4	7.95645e-63	-0.395932	0.129	0.349	1.75734e-58
Slc17a4	8.33951e-63	-0.363142	0.041	0.212	1.84195e-58
Arhgef38	9.92335e-63	0.4399	0.268	0.074	2.19177e-58
Prodh2	1.00288e-62	-0.396061	0.684	0.845	2.21507e-58
Plpp3	1.09915e-62	-0.426968	0.164	0.4	2.4277e-58
Nin	1.12228e-62	-0.316438	0.02	0.171	2.47877e-58
Rilpl1	1.24722e-62	-0.309035	0.031	0.195	2.75474e-58
Cntnap5a	1.32366e-62	0.74224	0.236	0.057	2.92357e-58
Elovl2	1.43064e-62	-0.327911	0.06	0.251	3.15985e-58
Polr3e	1.47384e-62	0.54467	0.605	0.43	3.25527e-58
Rgs6	2.35258e-62	-0.564707	0.042	0.21	5.19614e-58
Zfp697	2.38037e-62	0.435267	0.691	0.514	5.25752e-58
Pbx3	2.4675e-62	-0.527557	0.21	0.447	5.44998e-58
Cyp2j7	2.52128e-62	0.453032	0.259	0.068	5.56875e-58
Jam3	2.73551e-62	-0.438744	0.295	0.544	6.04193e-58
Nynrin	3.22562e-62	-0.284884	0.026	0.184	7.12444e-58
Cyp2a4	5.9336e-62	0.294083	0.152	0.009	1.31055e-57
Neu1	6.40668e-62	0.450202	0.549	0.325	1.41504e-57
Ap2a2	6.76633e-62	0.447733	0.602	0.401	1.49448e-57
Dcbld1	9.74402e-62	-0.424562	0.461	0.685	2.15216e-57
Erlin1	1.00598e-61	0.449229	0.586	0.364	2.2219e-57
Dpp7	1.10078e-61	-0.403716	0.122	0.335	2.4313e-57
Dpysl3	1.20285e-61	-0.304476	0.012	0.151	2.65673e-57
Lrrc8b	1.25386e-61	0.443701	0.319	0.112	2.7694e-57
Ppargc1a	1.44619e-61	-0.408472	0.626	0.793	3.19419e-57
Igsf3	1.49039e-61	-0.363185	0.089	0.289	3.29183e-57
Memo1	1.5687e-61	-0.40666	0.243	0.49	3.4648e-57
Kif23	2.1029e-61	-0.292015	0.007	0.14	4.64468e-57
Tcn2	2.31745e-61	0.415177	0.707	0.503	5.11855e-57
Flvcr2	2.5466e-61	-0.436528	0.203	0.447	5.62468e-57
Gm20388	2.57121e-61	-0.30203	0.892	0.941	5.67904e-57
Kifc1	4.01078e-61	-0.287997	0.007	0.138	8.8586e-57
Sh3bp5	5.42267e-61	0.448182	0.49	0.266	1.19771e-56
Ankrd11	6.69219e-61	-0.38303	0.682	0.826	1.47811e-56
Rab11a	7.5637e-61	-0.381521	0.127	0.344	1.6706e-56
Ola1	8.0198e-61	-0.403428	0.16	0.386	1.77133e-56
Dlg1	9.92003e-61	-0.399884	0.656	0.809	2.19104e-56
Dpys	1.05746e-60	0.49024	0.303	0.101	2.33561e-56
Slc36a1	1.09506e-60	0.428347	0.476	0.254	2.41866e-56
Kansl1l	1.10972e-60	0.341485	0.921	0.847	2.45104e-56
Slc40a1	1.18199e-60	-0.414821	0.129	0.349	2.61066e-56
Magi1	1.20974e-60	-0.289687	0.929	0.963	2.67194e-56
Gucy1a2	1.24876e-60	-0.380182	0.023	0.173	2.75813e-56
Wwc1	1.27332e-60	0.499904	0.767	0.612	2.81238e-56
Grb7	1.70961e-60	0.363596	0.244	0.061	3.77602e-56
Sipa1l1	1.74422e-60	0.383593	0.859	0.767	3.85245e-56
Tmem106a	1.92226e-60	0.438231	0.4	0.182	4.2457e-56
Cnksr3	1.94724e-60	-0.421482	0.322	0.564	4.30088e-56
Tpcn1	2.13414e-60	0.442962	0.508	0.288	4.71367e-56
Cenpf	3.43737e-60	-0.335837	0.001	0.122	7.59211e-56
Azin1	3.45319e-60	-0.379713	0.205	0.447	7.62707e-56
Ildr2	4.5173e-60	0.473339	0.402	0.185	9.97737e-56
Tmem219	4.61526e-60	0.498499	0.317	0.118	1.01937e-55
Sox4	4.67042e-60	-0.312218	0.016	0.159	1.03156e-55
Tfr2	4.91047e-60	-0.252376	0.001	0.122	1.08458e-55
Syn2	5.19437e-60	-0.311636	0.013	0.15	1.14728e-55
Gsap	6.22905e-60	0.387724	0.272	0.081	1.37581e-55
Cep83	7.69251e-60	-0.380187	0.136	0.353	1.69904e-55
Rsu1	9.87869e-60	-0.420555	0.194	0.425	2.18191e-55
Tnfrsf12a	1.5166e-59	-0.285123	0.02	0.165	3.34971e-55
Ptch1	1.76013e-59	-0.455841	0.217	0.454	3.8876e-55
Lrch1	2.4073e-59	-0.414841	0.299	0.543	5.317e-55
Gm31600	3.50199e-59	0.311667	0.171	0.02	7.73484e-55
Cradd	4.06613e-59	0.507393	0.5	0.283	8.98086e-55
Cables1	4.14105e-59	-0.328569	0.024	0.173	9.14634e-55
Tor1aip1	5.59337e-59	0.421026	0.444	0.219	1.23541e-54
Sulf2	7.67689e-59	-0.260842	0.008	0.138	1.69559e-54
Tmem175	7.81565e-59	0.37024	0.254	0.069	1.72624e-54
Tiam1	8.58467e-59	-0.310987	0.021	0.166	1.8961e-54
Cdh4	9.3369e-59	-0.590847	0.322	0.552	2.06224e-54
Fabp1	9.93658e-59	-0.263207	0.003	0.125	2.19469e-54
Pbx4	1.29868e-58	-0.3006	0.017	0.158	2.86839e-54
Dip2c	1.32382e-58	-0.341447	0.795	0.897	2.92393e-54
Hpgd	2.11879e-58	-0.285895	0.023	0.172	4.67978e-54
Sntg2	2.53997e-58	-0.311741	0.048	0.218	5.61002e-54
Entpd5	2.87864e-58	0.408517	0.434	0.212	6.35805e-54
Tsc22d1	3.09852e-58	-0.426748	0.298	0.531	6.84371e-54
Wnk3	5.2962e-58	-0.273545	0.021	0.164	1.16977e-53
Slc37a4	5.69674e-58	0.408684	0.419	0.195	1.25824e-53
Xpo1	5.85482e-58	-0.40759	0.316	0.557	1.29315e-53
Dip2b	8.06478e-58	-0.440211	0.409	0.629	1.78127e-53
H2afz	1.35059e-57	-0.375124	0.085	0.275	2.98304e-53
Madd	1.6011e-57	-0.362807	0.112	0.314	3.53634e-53
Acacb	1.63288e-57	-0.309454	0.04	0.201	3.60655e-53
Slc4a7	1.7814e-57	-0.349406	0.087	0.281	3.93458e-53
Pdlim7	2.1724e-57	-0.25878	0.01	0.14	4.79818e-53
Ankrd13c	2.31873e-57	0.421057	0.618	0.439	5.12139e-53
Gm1604a	2.51468e-57	-0.372559	0.103	0.304	5.55418e-53
Blvra	3.12219e-57	0.394147	0.277	0.089	6.89598e-53
Nsd1	3.13257e-57	0.358062	0.801	0.666	6.91891e-53
Gm13412	4.39597e-57	0.298877	0.17	0.022	9.70937e-53
Stxbp6	4.53996e-57	-0.463968	0.609	0.763	1.00274e-52
Helz	6.27543e-57	-0.393865	0.472	0.677	1.38605e-52
Pcca	6.48816e-57	-0.369233	0.766	0.863	1.43304e-52
Sntb2	6.6277e-57	-0.428289	0.398	0.626	1.46386e-52
Scamp2	7.9976e-57	0.461228	0.508	0.296	1.76643e-52
Whrn	8.11623e-57	-0.401525	0.226	0.451	1.79263e-52
Rps6ka2	8.55686e-57	-0.350357	0.067	0.249	1.88995e-52
Armc9	9.13314e-57	-0.428935	0.31	0.537	2.01724e-52
Abi2	1.00614e-56	-0.369891	0.101	0.299	2.22226e-52
Mturn	1.09561e-56	0.346766	0.241	0.065	2.41987e-52
Tmem25	1.10624e-56	0.351073	0.238	0.062	2.44335e-52
Zhx2	1.11563e-56	0.430219	0.607	0.41	2.46409e-52
Rbfox1	1.13858e-56	-0.647144	0.199	0.414	2.51479e-52
Sgtb	1.27217e-56	-0.333047	0.066	0.243	2.80984e-52
Kifc2	1.5504e-56	-0.332324	0.074	0.257	3.42438e-52
Kif4	1.55052e-56	-0.255377	0.006	0.127	3.42463e-52
Fam135a	2.06137e-56	-0.402141	0.43	0.65	4.55295e-52
Tmtc2	2.06149e-56	-0.390327	0.029	0.179	4.55321e-52
Sfxn2	2.12719e-56	-0.395355	0.43	0.658	4.69831e-52
Tmem206	2.46883e-56	0.379247	0.239	0.064	5.45292e-52
Mcmdc2	3.76247e-56	-0.2965	0.044	0.208	8.31016e-52
Kif11	3.83915e-56	-0.271178	0.007	0.128	8.47954e-52
Glud1	4.7278e-56	-0.358182	0.662	0.814	1.04423e-51
Bin1	5.93622e-56	-0.357288	0.123	0.33	1.31113e-51
Foxn2	8.17933e-56	-0.35364	0.116	0.317	1.80657e-51
Ddi2	1.13133e-55	0.393435	0.679	0.511	2.49876e-51
Prep	1.14328e-55	-0.346009	0.106	0.303	2.52517e-51
Vegfa	1.36689e-55	0.375411	0.682	0.5	3.01906e-51
Gm4952	1.41762e-55	-0.290221	0.01	0.134	3.1311e-51
Vps13c	1.57711e-55	-0.323066	0.086	0.279	3.48336e-51
Agps	1.69933e-55	0.698058	0.533	0.372	3.75332e-51
Vkorc1l1	2.17761e-55	-0.389901	0.257	0.49	4.80968e-51
Slc18a1	3.38554e-55	0.466781	0.638	0.446	7.47764e-51
Ston2	3.59114e-55	-0.389924	0.366	0.603	7.93176e-51
Eci2	4.01504e-55	-0.424574	0.359	0.588	8.86802e-51
Limch1	4.26866e-55	0.52729	0.466	0.262	9.42819e-51
Pkd2	4.32321e-55	0.382264	0.687	0.529	9.54868e-51
Prkg2	4.64752e-55	-0.253503	0.004	0.119	1.0265e-50
Adgrl2	4.89255e-55	-0.406476	0.502	0.707	1.08062e-50
Klhl3	4.98338e-55	0.40916	0.37	0.162	1.10068e-50
Smtnl2	5.26324e-55	-0.28787	0.04	0.198	1.16249e-50
Cep126	5.88603e-55	-0.36674	0.102	0.294	1.30005e-50
Gnas	6.36289e-55	-0.403484	0.351	0.582	1.40537e-50
Abcc6	6.94167e-55	0.324964	0.194	0.037	1.53321e-50
Baz1a	8.18495e-55	-0.445078	0.243	0.46	1.80781e-50
Nop56	8.77375e-55	-0.348447	0.092	0.28	1.93786e-50
Rdh16f2	9.03304e-55	0.771594	0.673	0.573	1.99513e-50
Lncpint	9.46601e-55	0.342295	0.855	0.741	2.09076e-50
Nrp2	9.68935e-55	-0.442872	0.022	0.158	2.14009e-50
Slc22a22	1.18637e-54	0.415607	0.385	0.176	2.62033e-50
Pigr	1.19597e-54	0.31843	0.173	0.026	2.64154e-50
Fam117b	1.31871e-54	-0.377353	0.265	0.497	2.91263e-50
Tcf4	1.38279e-54	-0.385491	0.61	0.772	3.05417e-50
Gtf2f2	1.56795e-54	-0.392853	0.217	0.439	3.46313e-50
Olfr1033	1.62569e-54	-0.399277	0.04	0.194	3.59065e-50
Uba6	1.94793e-54	-0.377073	0.144	0.351	4.3024e-50
Fth1	1.96242e-54	0.446107	0.662	0.508	4.33439e-50
Tmprss2	2.62946e-54	0.387675	0.374	0.169	5.80768e-50
Grin2a	2.9872e-54	-0.293501	0.004	0.117	6.59782e-50
Wwc2	3.10532e-54	0.328227	0.85	0.752	6.85872e-50
Pdlim5	3.27364e-54	-0.40039	0.452	0.656	7.23049e-50
Kcnip2	3.78414e-54	-0.34378	0.103	0.303	8.35804e-50
Sigirr	4.97132e-54	0.362762	0.256	0.079	1.09802e-49
Gatsl2	5.69181e-54	-0.360556	0.537	0.739	1.25715e-49
Sesn3	6.96648e-54	-0.370234	0.138	0.345	1.53869e-49
Isoc2a	7.20366e-54	0.441871	0.426	0.224	1.59107e-49
Chchd6	8.71163e-54	-0.37827	0.153	0.364	1.92414e-49
Cep152	1.10211e-53	-0.312942	0.073	0.251	2.43422e-49
Lbh	1.74041e-53	-0.268859	0.023	0.161	3.84404e-49
Erbb3	1.90828e-53	0.413161	0.384	0.18	4.21483e-49
Dock6	2.0405e-53	-0.279448	0.027	0.169	4.50686e-49
Taok3	2.22794e-53	-0.396953	0.476	0.679	4.92085e-49
Relb	2.32402e-53	-0.259947	0.013	0.138	5.13307e-49
Tbc1d8	3.03501e-53	-0.310949	0.049	0.208	6.70342e-49
Ptprn	3.31981e-53	-0.27025	0.003	0.113	7.33246e-49
Gab3	3.90369e-53	-0.265723	0.018	0.15	8.62208e-49
Alkbh6	4.34732e-53	-0.283851	0.038	0.189	9.60193e-49
2610021A01Rik	4.79239e-53	-0.280632	0.053	0.217	1.0585e-48
Ube2e2	6.1223e-53	-0.416887	0.612	0.775	1.35223e-48
Hnf1aos1	6.57411e-53	0.416809	0.777	0.633	1.45202e-48
Rps6ka3	7.85053e-53	-0.408258	0.42	0.63	1.73395e-48
Rhbdd1	8.47201e-53	-0.410646	0.169	0.374	1.87121e-48
Arntl	9.92692e-53	0.426786	0.456	0.254	2.19256e-48
Rbm47	1.11583e-52	0.28624	0.949	0.9	2.46454e-48
Dgat2	1.1716e-52	0.417231	0.334	0.14	2.58772e-48
Gtf2h2	1.44873e-52	-0.38172	0.272	0.494	3.19982e-48
Rpgr	1.56156e-52	-0.332251	0.082	0.26	3.44902e-48
Zfp827	1.60319e-52	0.419641	0.493	0.287	3.54097e-48
Gm10787	1.8287e-52	0.331831	0.17	0.027	4.03904e-48
Cmss1	2.10729e-52	-0.404804	0.47	0.672	4.65438e-48
Ttyh3	2.29598e-52	-0.285145	0.047	0.205	5.07112e-48
Map3k20	3.15748e-52	-0.370666	0.114	0.306	6.97392e-48
Bmp1	3.96277e-52	-0.27878	0.034	0.18	8.75256e-48
Mdk	4.17766e-52	-0.333119	0.066	0.235	9.2272e-48
Ccdc178	4.30621e-52	-0.268475	0.016	0.143	9.51112e-48
Cacna1a	4.42313e-52	-0.306769	0.023	0.157	9.76938e-48
Gm31718	4.49881e-52	0.480364	0.313	0.127	9.93653e-48
Retreg1	4.81311e-52	0.39536	0.728	0.567	1.06307e-47
Hells	5.32009e-52	-0.277291	0.031	0.172	1.17505e-47
Lancl1	6.53912e-52	-0.340588	0.119	0.316	1.4443e-47
Kap	7.1645e-52	0.841518	0.899	0.884	1.58242e-47
Rabgap1l	7.49971e-52	0.293377	0.934	0.864	1.65646e-47
Myo9b	8.24699e-52	-0.346797	0.146	0.351	1.82151e-47
Gpm6b	9.11286e-52	-0.345443	0.015	0.139	2.01276e-47
Dst	1.11794e-51	0.364646	0.675	0.495	2.4692e-47
Phyhipl	1.26773e-51	0.344958	0.934	0.851	2.80004e-47
Grb14	1.52486e-51	-0.335707	0.096	0.282	3.36796e-47
Pi4k2b	1.59967e-51	-0.358314	0.147	0.349	3.5332e-47
Stard8	1.6093e-51	-0.348229	0.193	0.41	3.55447e-47
Fads3	1.62146e-51	0.37353	0.318	0.127	3.58132e-47
Col8a1	1.66129e-51	-0.400806	0.031	0.17	3.66929e-47
Rad18	1.78653e-51	-0.253315	0.013	0.135	3.94592e-47
Vmn1r18	1.78841e-51	0.264794	0.12	0.005	3.95005e-47
Epn2	1.94727e-51	-0.400554	0.339	0.553	4.30093e-47
Ubxn11	2.16401e-51	-0.252175	0.033	0.176	4.77966e-47
St3gal4	2.46994e-51	-0.350215	0.078	0.254	5.45535e-47
Ogt	2.54406e-51	0.315029	0.827	0.699	5.61906e-47
Trim35	3.15329e-51	-0.354777	0.191	0.407	6.96467e-47
Ptk2	3.57695e-51	-0.371056	0.512	0.699	7.90041e-47
Calcr	3.88487e-51	-0.273176	0.005	0.115	8.58051e-47
Rsrc1	4.45257e-51	-0.379416	0.414	0.622	9.83438e-47
Cdkl3	4.67038e-51	-0.332873	0.059	0.22	1.03155e-46
Gm16124	4.78988e-51	0.360842	0.26	0.084	1.05794e-46
Slc16a14	4.9813e-51	0.577216	0.463	0.265	1.10022e-46
Caprin2	6.57119e-51	-0.339929	0.082	0.258	1.45138e-46
Gm28153	7.63438e-51	-0.422552	0.231	0.441	1.68621e-46
Naaladl2	8.26819e-51	-0.548139	0.256	0.466	1.8262e-46
Scoc	9.04911e-51	0.364824	0.306	0.12	1.99868e-46
Kif1b	9.71078e-51	-0.394652	0.5	0.694	2.14482e-46
Zfp444	1.01777e-50	0.407838	0.456	0.257	2.24794e-46
Dennd4a	1.15948e-50	-0.354957	0.132	0.329	2.56095e-46
Atad5	1.31373e-50	-0.324019	0.043	0.19	2.90163e-46
Abhd14a	1.40333e-50	0.274047	0.167	0.028	3.09953e-46
Tle4	1.97489e-50	-0.416618	0.312	0.525	4.36193e-46
Cfap61	1.99152e-50	-0.270615	0.027	0.162	4.39867e-46
Spns2	2.12887e-50	-0.403596	0.144	0.345	4.70204e-46
Egr1	2.6052e-50	-0.319365	0.013	0.131	5.75412e-46
Aspscr1	2.77763e-50	0.372481	0.341	0.147	6.13495e-46
Mast3	2.88472e-50	-0.393001	0.185	0.386	6.37147e-46
Lamc1	3.2425e-50	-0.371438	0.185	0.398	7.1617e-46
Ccnl2	3.903e-50	0.342566	0.738	0.603	8.62055e-46
Ces1e	4.44123e-50	0.309829	0.192	0.042	9.80935e-46
Ppip5k2	5.1645e-50	-0.359663	0.157	0.354	1.14068e-45
Slc27a2	5.55967e-50	0.277111	0.963	0.913	1.22797e-45
Plau	8.25206e-50	0.40975	0.181	0.037	1.82263e-45
Psd3	1.01805e-49	-0.4346	0.084	0.253	2.24856e-45
Mark4	1.15506e-49	-0.295362	0.095	0.276	2.55117e-45
Nup93	1.17917e-49	-0.302493	0.078	0.248	2.60442e-45
Hic2	1.30378e-49	-0.273587	0.049	0.203	2.87965e-45
Ksr1	1.67763e-49	-0.259354	0.037	0.181	3.70537e-45
Rita1	2.02363e-49	-0.250403	0.036	0.178	4.4696e-45
Erbb4	2.30512e-49	-1.62862	0.501	0.594	5.09131e-45
Pdxk	2.76011e-49	-0.355462	0.16	0.366	6.09624e-45
Slc25a4	3.19567e-49	-0.364181	0.147	0.345	7.05827e-45
Kcnj16	3.21225e-49	0.26062	0.951	0.853	7.0949e-45
Spire1	3.5486e-49	-0.350375	0.141	0.339	7.8378e-45
Dglucy	4.78984e-49	0.420468	0.612	0.432	1.05793e-44
Gnb1	5.17862e-49	-0.377849	0.353	0.57	1.1438e-44
Pola1	5.21221e-49	-0.491689	0.132	0.315	1.15122e-44
Vstm5	5.34075e-49	0.369804	0.242	0.076	1.17961e-44
Dmd	7.38103e-49	-0.369868	0.141	0.335	1.63025e-44
Sugct	7.70893e-49	0.358937	0.837	0.738	1.70267e-44
Tas1r1	9.34806e-49	-0.301598	0.05	0.2	2.06471e-44
Gm26561	9.44959e-49	-0.394895	0.119	0.302	2.08713e-44
Chd7	9.90169e-49	-0.375524	0.196	0.402	2.18699e-44
Smc2	1.0892e-48	-0.261273	0.025	0.155	2.40571e-44
Oxct1	1.20364e-48	0.405416	0.736	0.614	2.65848e-44
Gna12	1.23076e-48	0.414774	0.462	0.269	2.71837e-44
Smarcc1	1.48636e-48	-0.375828	0.294	0.509	3.28293e-44
Slc2a5	1.66315e-48	0.297016	0.305	0.115	3.6734e-44
Dnase2a	2.17259e-48	-0.291826	0.068	0.231	4.79861e-44
Cyp2d9	2.2436e-48	0.288958	0.12	0.007	4.95544e-44
Bhmt	2.80876e-48	0.345596	0.156	0.025	6.20372e-44
Arhgef3	3.40603e-48	0.316413	0.886	0.799	7.52289e-44
Scrn3	4.3819e-48	0.314703	0.209	0.056	9.67831e-44
Nipsnap1	6.02365e-48	0.371645	0.63	0.455	1.33044e-43
Kif21a	6.10427e-48	-0.372256	0.578	0.736	1.34825e-43
Tox3	6.61814e-48	-0.256544	0.014	0.13	1.46175e-43
Setbp1	6.80916e-48	0.335445	0.815	0.674	1.50394e-43
Snhg11	7.42263e-48	-0.41372	0.253	0.469	1.63944e-43
Erc1	8.84493e-48	-0.357867	0.519	0.706	1.95358e-43
Ccdc68	9.98e-48	0.274125	0.158	0.026	2.20428e-43
Nol4l	1.03961e-47	-0.321474	0.057	0.209	2.29618e-43
Man1a	1.28139e-47	-0.415567	0.578	0.731	2.83021e-43
Lrrfip1	1.28827e-47	-0.254254	0.024	0.15	2.8454e-43
Mlxip	2.27431e-47	-0.360587	0.192	0.395	5.02326e-43
Iqsec1	2.39977e-47	-0.403957	0.3	0.51	5.30038e-43
Kifc5b	2.59678e-47	-0.276419	0.037	0.173	5.73551e-43
Arl6ip1	3.01018e-47	0.351198	0.351	0.165	6.64859e-43
Fam110b	3.3726e-47	-0.281848	0.045	0.188	7.44906e-43
Grtp1	3.92733e-47	0.39048	0.419	0.227	8.6743e-43
Chd9	5.56839e-47	-0.464371	0.81	0.887	1.22989e-42
Rundc3b	6.68289e-47	-0.313899	0.094	0.267	1.47605e-42
Usf3	6.69753e-47	0.391046	0.401	0.212	1.47928e-42
Syne2	6.90002e-47	0.273105	0.914	0.818	1.52401e-42
Pam	7.58829e-47	0.281462	0.896	0.83	1.67603e-42
Acsm5	7.78386e-47	0.427168	0.495	0.298	1.71922e-42
Usp22	8.12345e-47	-0.302029	0.085	0.253	1.79423e-42
Lrrk2	9.07323e-47	0.270833	0.905	0.8	2.004e-42
Glb1l	9.96356e-47	0.39136	0.537	0.345	2.20065e-42
Tmem140	1.08392e-46	0.315023	0.202	0.053	2.39406e-42
Irf2	1.12167e-46	-0.359442	0.441	0.645	2.47744e-42
Mcu	1.20596e-46	-0.385039	0.42	0.619	2.66361e-42
Gucd1	1.39116e-46	0.393087	0.544	0.357	3.07266e-42
Tpd52l1	1.40474e-46	-0.289103	0.055	0.205	3.10265e-42
Chek2	1.41716e-46	-0.265198	0.047	0.191	3.13007e-42
Ggt1	1.55711e-46	0.332335	0.722	0.571	3.43918e-42
Shmt2	2.26171e-46	0.299344	0.214	0.061	4.99544e-42
Dnajc19	2.74961e-46	0.423125	0.397	0.214	6.07306e-42
Scaper	2.99792e-46	0.405707	0.487	0.296	6.6215e-42
Dtd1	3.08344e-46	0.367436	0.234	0.075	6.8104e-42
Paqr7	4.09941e-46	0.277849	0.169	0.034	9.05436e-42
Steap2	4.15522e-46	-0.377469	0.45	0.648	9.17763e-42
Arhgap22	4.17359e-46	-0.313549	0.096	0.268	9.21821e-42
Fmo4	4.54185e-46	0.327619	0.207	0.058	1.00316e-41
Map3k10	5.20511e-46	-0.307125	0.105	0.282	1.14965e-41
Sh3tc1	5.60146e-46	0.378435	0.318	0.142	1.23719e-41
Tdp1	6.02119e-46	-0.27495	0.058	0.209	1.3299e-41
Gm28863	7.47112e-46	0.329056	0.229	0.072	1.65015e-41
Tmed5	8.69577e-46	-0.325082	0.093	0.261	1.92064e-41
Sipa1l3	8.83397e-46	-0.359054	0.32	0.528	1.95116e-41
Slc25a36	9.0265e-46	-0.346999	0.556	0.728	1.99368e-41
Txndc16	9.14911e-46	-0.279536	0.064	0.219	2.02076e-41
Bckdha	1.06434e-45	0.396506	0.436	0.246	2.3508e-41
Arid4b	1.10081e-45	-0.349959	0.596	0.743	2.43136e-41
0610006L08Rik	1.42157e-45	0.275284	0.156	0.028	3.13982e-41
Atp11a	1.48457e-45	0.92535	0.574	0.489	3.27897e-41
Syt12	1.54402e-45	-0.294099	0.08	0.242	3.41027e-41
Parva	1.58475e-45	0.394593	0.444	0.252	3.50024e-41
Bcorl1	1.7799e-45	-0.297394	0.11	0.287	3.93127e-41
Sav1	1.8771e-45	-0.330388	0.137	0.318	4.14595e-41
Cenpc1	2.39062e-45	-0.311796	0.16	0.354	5.28017e-41
Zbtb11	2.39777e-45	-0.361999	0.26	0.462	5.29596e-41
Ankrd42	2.41497e-45	-0.288511	0.085	0.249	5.33394e-41
Arhgap18	2.71885e-45	0.35772	0.765	0.633	6.00513e-41
Shmt1	2.77252e-45	0.416151	0.424	0.239	6.12366e-41
Bcat2	3.24773e-45	0.28827	0.18	0.041	7.17326e-41
Tmem164	3.27786e-45	-0.398325	0.314	0.529	7.2398e-41
Cyb5a	3.43443e-45	0.395255	0.641	0.496	7.58564e-41
Hagh	3.49533e-45	0.369138	0.566	0.388	7.72013e-41
Spindoc	3.54323e-45	-0.344651	0.176	0.371	7.82594e-41
Slc3a1	3.87774e-45	0.405218	0.667	0.509	8.56477e-41
Khdrbs2	4.3779e-45	-0.351739	0.043	0.178	9.66946e-41
Ripk2	5.20118e-45	-0.280191	0.054	0.2	1.14878e-40
Pepd	5.31584e-45	0.37757	0.639	0.483	1.17411e-40
Cbr1	5.38633e-45	-0.266405	0.057	0.206	1.18968e-40
St8sia6	5.55505e-45	0.378091	0.375	0.189	1.22694e-40
Dnaaf5	6.9114e-45	-0.290481	0.082	0.245	1.52652e-40
Intu	6.98322e-45	-0.270771	0.074	0.232	1.54238e-40
Dusp1	7.77612e-45	0.313131	0.159	0.03	1.71751e-40
Slc25a23	8.21781e-45	-0.327169	0.165	0.361	1.81507e-40
Mmd	8.75377e-45	-0.272275	0.058	0.207	1.93345e-40
Smc4	1.08385e-44	-0.335267	0.103	0.273	2.3939e-40
Txndc5	1.16232e-44	-0.315842	0.14	0.327	2.56722e-40
Dap	1.27606e-44	-0.290593	0.087	0.251	2.81844e-40
Dock7	1.32489e-44	-0.345974	0.362	0.574	2.92628e-40
Gm26848	1.36065e-44	-0.328004	0.212	0.414	3.00528e-40
Ezh1	1.39647e-44	0.366865	0.398	0.213	3.08439e-40
Ssbp3	1.5208e-44	-0.373405	0.355	0.562	3.35899e-40
Greb1l	1.61903e-44	0.41425	0.786	0.651	3.57595e-40
Stx6	1.62641e-44	-0.341659	0.206	0.407	3.59225e-40
Micu1	2.09551e-44	-0.374492	0.297	0.503	4.62836e-40
Gm47889	2.9657e-44	0.377798	0.584	0.404	6.55034e-40
Habp2	3.09095e-44	0.351501	0.307	0.134	6.82698e-40
Gm19461	3.43638e-44	0.261369	0.169	0.036	7.58993e-40
Igf2bp2	3.67594e-44	-0.371033	0.231	0.431	8.11904e-40
Tra2a	3.74386e-44	-0.354122	0.505	0.687	8.26905e-40
Slc51b	4.06913e-44	0.252092	0.157	0.029	8.98749e-40
Ssbp2	4.36277e-44	-0.389976	0.436	0.628	9.63606e-40
Zfp53	4.6006e-44	-0.287488	0.086	0.25	1.01613e-39
Pdia6	4.77128e-44	-0.330542	0.141	0.326	1.05383e-39
Hprt	5.04358e-44	-0.266404	0.078	0.236	1.11398e-39
2810474O19Rik	5.93247e-44	-0.63448	0.376	0.547	1.3103e-39
Eif4g3	6.55543e-44	0.290122	0.855	0.761	1.4479e-39
Cyr61	6.65932e-44	-0.377083	0.114	0.289	1.47084e-39
Serpinf2	7.99856e-44	0.407228	0.36	0.18	1.76664e-39
Npepps	8.93167e-44	-0.354501	0.479	0.664	1.97274e-39
Wee1	9.41976e-44	-0.264184	0.048	0.186	2.08054e-39
Cyp2c23	1.04419e-43	0.435888	0.324	0.149	2.30631e-39
Gkap1	1.10071e-43	-0.371268	0.473	0.662	2.43113e-39
Nsd2	1.23301e-43	-0.392748	0.276	0.475	2.72335e-39
Tnk2	2.45627e-43	-0.27213	0.047	0.182	5.42516e-39
Wls	2.62167e-43	0.307484	0.823	0.697	5.79048e-39
Ncam2	2.73059e-43	0.494777	0.353	0.172	6.03106e-39
Anapc15	2.95553e-43	0.332543	0.265	0.101	6.52788e-39
Bik	2.95712e-43	0.332029	0.268	0.104	6.53139e-39
Topbp1	3.03889e-43	-0.294699	0.064	0.209	6.71199e-39
Secisbp2	3.14852e-43	0.338145	0.399	0.215	6.95413e-39
Ugp2	3.20391e-43	-0.364303	0.406	0.606	7.07648e-39
Tmem131l	3.22444e-43	-0.307782	0.114	0.285	7.12183e-39
Clint1	3.29165e-43	0.334011	0.722	0.588	7.27026e-39
Dcaf5	4.33905e-43	-0.339616	0.385	0.584	9.58367e-39
Tmcc1	4.34337e-43	-0.318981	0.66	0.8	9.5932e-39
Arglu1	7.24646e-43	-0.351257	0.413	0.611	1.60053e-38
Arhgap12	7.43795e-43	-0.359902	0.364	0.56	1.64282e-38
Lypd6	8.40364e-43	-0.2784	0.039	0.17	1.85611e-38
Fer	9.05765e-43	-0.337869	0.198	0.387	2.00056e-38
Rbm28	1.01676e-42	-0.325985	0.183	0.369	2.24573e-38
Ubc	1.39475e-42	0.3949	0.528	0.353	3.08057e-38
Irak2	1.39648e-42	0.379722	0.453	0.277	3.08441e-38
Blm	1.42823e-42	-0.273402	0.03	0.151	3.15453e-38
Snx9	1.54129e-42	0.350486	0.486	0.295	3.40425e-38
Enpp2	1.6913e-42	-0.336668	0.712	0.829	3.73556e-38
Car4	1.84651e-42	0.365926	0.376	0.196	4.07839e-38
Hoxa7	2.64459e-42	0.277811	0.206	0.061	5.84111e-38
Josd2	2.89878e-42	0.330005	0.291	0.123	6.40254e-38
Adtrp	3.4213e-42	0.397916	0.422	0.238	7.55662e-38
Guca2b	3.55871e-42	0.259308	0.201	0.057	7.86011e-38
Ntn4	4.39611e-42	0.408827	0.344	0.164	9.70969e-38
Srcin1	4.53244e-42	0.37697	0.379	0.2	1.00108e-37
Ggct	5.1957e-42	0.317021	0.203	0.062	1.14757e-37
Fgd4	5.26587e-42	0.353334	0.681	0.527	1.16307e-37
Tmem184b	5.31618e-42	-0.272544	0.055	0.194	1.17419e-37
Il34	7.6834e-42	-0.572657	0.251	0.433	1.69703e-37
Dut	8.28352e-42	-0.267591	0.032	0.153	1.82958e-37
Smap2	8.72655e-42	-0.310414	0.15	0.33	1.92743e-37
Tle1	1.12567e-41	-0.258753	0.05	0.187	2.48627e-37
Nmrk1	1.26461e-41	-0.332465	0.477	0.658	2.79314e-37
Slc23a2	1.37963e-41	-0.323482	0.144	0.322	3.0472e-37
Ttc21b	1.41549e-41	-0.322859	0.138	0.316	3.1264e-37
Smurf1	1.43108e-41	-0.335123	0.198	0.389	3.16084e-37
Thrb	1.46904e-41	0.279186	0.908	0.828	3.24467e-37
Gm7932	1.95829e-41	0.280572	0.187	0.05	4.32528e-37
Adra1a	2.59497e-41	0.441083	0.418	0.239	5.73151e-37
Pde9a	2.64909e-41	0.375552	0.434	0.259	5.85105e-37
Gstz1	2.91919e-41	0.336496	0.557	0.388	6.44762e-37
Ccs	2.99087e-41	0.359551	0.453	0.269	6.60594e-37
Lrrc19	2.99269e-41	0.369843	0.346	0.174	6.60996e-37
Mtmr11	3.16882e-41	0.338009	0.302	0.136	6.99898e-37
Pgpep1	3.34369e-41	0.362919	0.385	0.209	7.38522e-37
Agpat3	3.63382e-41	0.344525	0.553	0.371	8.02601e-37
Ispd	3.69325e-41	-0.416698	0.2	0.381	8.15728e-37
Dennd1b	4.2641e-41	-0.336413	0.502	0.684	9.41813e-37
Sec24a	4.34861e-41	-0.336219	0.564	0.728	9.60477e-37
Cpeb2	4.44673e-41	-0.347691	0.352	0.547	9.82149e-37
Rexo5	4.61075e-41	-0.256839	0.044	0.173	1.01838e-36
Skint11	4.61934e-41	-0.264246	0.046	0.176	1.02027e-36
Pinx1	4.78575e-41	-0.258905	0.064	0.206	1.05703e-36
Urgcp	5.46731e-41	0.371056	0.479	0.298	1.20756e-36
Plcl2	6.30134e-41	-0.368948	0.326	0.518	1.39178e-36
Bcl2l11	9.47279e-41	-0.257248	0.058	0.198	2.09225e-36
Stat5a	9.5783e-41	0.267499	0.17	0.042	2.11556e-36
Rbbp8	9.71147e-41	-0.389264	0.217	0.398	2.14497e-36
Bahcc1	1.12924e-40	-0.323596	0.12	0.29	2.49416e-36
Ipo11	1.28391e-40	-0.320807	0.23	0.426	2.83577e-36
Iqcb1	1.49911e-40	-0.295601	0.156	0.34	3.31108e-36
Ppara	1.53696e-40	-0.357909	0.905	0.907	3.39469e-36
Cdh6	1.66051e-40	-0.451938	0.208	0.398	3.66757e-36
Zgrf1	1.75954e-40	-0.258626	0.025	0.138	3.88629e-36
Rnf128	2.04573e-40	-0.342453	0.197	0.385	4.51839e-36
Ncald	2.0702e-40	-0.328363	0.142	0.318	4.57244e-36
Gm26632	2.08749e-40	-0.345075	0.265	0.462	4.61063e-36
A930015D03Rik	2.30042e-40	-0.313375	0.196	0.385	5.08093e-36
Zmat3	2.32548e-40	-0.286283	0.078	0.226	5.13628e-36
Ptpn22	2.33252e-40	-0.272797	0.031	0.147	5.15184e-36
Ankrd13a	2.70785e-40	-0.276651	0.095	0.253	5.98083e-36
Eipr1	3.44573e-40	-0.290104	0.148	0.322	7.61059e-36
Alk	3.58741e-40	-0.412542	0.05	0.178	7.9235e-36
Adgrl1	3.67882e-40	-0.253229	0.036	0.156	8.1254e-36
Svopl	3.77637e-40	0.362334	0.569	0.39	8.34086e-36
Gnai2	4.05045e-40	-0.275671	0.118	0.286	8.94623e-36
Rap1gap2	4.06241e-40	-0.271405	0.088	0.245	8.97263e-36
Pcbd2	4.52388e-40	0.32437	0.272	0.112	9.9919e-36
Gga2	4.75446e-40	-0.318592	0.158	0.334	1.05012e-35
Fam46a	5.07681e-40	-0.257301	0.05	0.181	1.12131e-35
Srgap2	5.1308e-40	-0.319602	0.53	0.705	1.13324e-35
Atr	5.56226e-40	-0.333624	0.312	0.506	1.22854e-35
Mxi1	5.95147e-40	-0.327592	0.216	0.409	1.3145e-35
Klhl32	6.01178e-40	-0.304901	0.137	0.308	1.32782e-35
Glod5	6.64057e-40	0.258281	0.138	0.024	1.4667e-35
Caprin1	6.64396e-40	0.337403	0.694	0.568	1.46745e-35
Acap2	6.80555e-40	-0.349641	0.241	0.427	1.50314e-35
Mxd4	9.1795e-40	-0.310593	0.14	0.312	2.02748e-35
Dclre1c	9.68821e-40	-0.303798	0.13	0.297	2.13983e-35
Utrn	1.09605e-39	-0.327246	0.231	0.429	2.42084e-35
Gm35281	1.37931e-39	0.412301	0.512	0.343	3.04649e-35
Nup210l	1.45498e-39	-0.267206	0.044	0.17	3.21363e-35
Acss2	2.24662e-39	0.39298	0.662	0.549	4.96211e-35
Rcc2	2.5002e-39	-0.280897	0.086	0.236	5.52219e-35
Hnf1b	2.63473e-39	-0.300875	0.706	0.831	5.81932e-35
Eef1akmt3	2.77593e-39	0.284552	0.206	0.066	6.1312e-35
Agbl4	2.83793e-39	0.298791	0.73	0.571	6.26813e-35
Enah	2.96135e-39	-0.345342	0.33	0.522	6.54074e-35
Fbxw7	3.04155e-39	-0.338137	0.331	0.518	6.71787e-35
Prss8	3.63974e-39	0.31565	0.283	0.124	8.03909e-35
Etnk1	3.70958e-39	-0.308538	0.309	0.512	8.19335e-35
Rgl1	3.76839e-39	0.299118	0.805	0.711	8.32325e-35
Hibadh	4.31079e-39	0.349515	0.647	0.498	9.52125e-35
Gm20275	4.64527e-39	-0.306333	0.163	0.345	1.026e-34
Ppm1e	5.12068e-39	-0.342731	0.076	0.219	1.131e-34
Ssh2	5.87333e-39	-0.32747	0.669	0.79	1.29724e-34
Kifc3	7.33769e-39	0.305993	0.765	0.645	1.62068e-34
Rbms2	7.38273e-39	-0.322187	0.144	0.315	1.63062e-34
Tshz1	7.80853e-39	0.357711	0.397	0.215	1.72467e-34
Galc	7.87594e-39	0.333903	0.335	0.168	1.73956e-34
Mbd2	7.88934e-39	-0.328944	0.393	0.588	1.74252e-34
Abhd6	8.45768e-39	-0.258788	0.096	0.253	1.86805e-34
Gm20400	8.6595e-39	0.527135	0.324	0.164	1.91262e-34
Pdzk1	9.40831e-39	0.279492	0.874	0.796	2.07801e-34
Cpeb4	1.04899e-38	0.347379	0.834	0.753	2.3169e-34
Vps50	1.24242e-38	-0.336488	0.3	0.493	2.74414e-34
Prkcd	1.35203e-38	-0.326585	0.308	0.507	2.98623e-34
Abca7	1.3703e-38	-0.258978	0.045	0.169	3.02659e-34
Rsf1	1.4439e-38	-0.315648	0.426	0.616	3.18915e-34
Dcakd	1.76342e-38	0.32558	0.326	0.162	3.89486e-34
Ttc28	1.83201e-38	-0.311799	0.161	0.337	4.04636e-34
Itgb6	2.15125e-38	-0.372666	0.755	0.835	4.75147e-34
Plekhm2	2.20038e-38	0.369655	0.428	0.259	4.85998e-34
Kif9	2.45984e-38	-0.270038	0.07	0.209	5.43306e-34
Gm37240	2.91965e-38	-0.329232	0.425	0.6	6.44864e-34
Plec	2.97709e-38	-0.297923	0.112	0.269	6.57551e-34
Zfp280d	3.26124e-38	0.321547	0.579	0.408	7.20311e-34
Dzip3	3.37459e-38	-0.284265	0.145	0.317	7.45345e-34
Fpgs	3.74393e-38	0.334947	0.426	0.253	8.26921e-34
Igf2r	3.81448e-38	-0.298076	0.183	0.359	8.42505e-34
Tomm40	4.02182e-38	-0.319176	0.287	0.476	8.88299e-34
Cat	4.64725e-38	0.371228	0.637	0.498	1.02644e-33
Ly6e	5.14272e-38	-0.316602	0.095	0.24	1.13587e-33
Rcan1	6.1002e-38	-0.30082	0.195	0.38	1.34735e-33
Rrbp1	8.04046e-38	-0.339103	0.485	0.644	1.7759e-33
Clasp1	8.08121e-38	-0.33199	0.395	0.582	1.7849e-33
Tmem178	9.13431e-38	0.324119	0.199	0.066	2.0175e-33
Adam17	1.13094e-37	-0.329828	0.224	0.402	2.49791e-33
Calm1	1.23723e-37	-0.277016	0.084	0.231	2.73266e-33
C1qtnf12	1.24693e-37	0.259498	0.188	0.057	2.75408e-33
Ablim3	1.2564e-37	-0.27465	0.066	0.202	2.77502e-33
Gpx1	1.28914e-37	0.318172	0.394	0.225	2.84733e-33
Gm4593	1.37157e-37	0.302578	0.11	0.013	3.02939e-33
Hpcal1	1.40301e-37	-0.31269	0.374	0.577	3.09884e-33
Rffl	1.53975e-37	0.362564	0.624	0.483	3.40084e-33
Stt3b	1.62386e-37	-0.322723	0.439	0.623	3.58661e-33
Enox2	1.65773e-37	0.365651	0.509	0.337	3.66144e-33
Akr1e1	1.81803e-37	0.299859	0.253	0.103	4.01549e-33
Tex10	1.99991e-37	-0.250578	0.098	0.252	4.4172e-33
Mgat1	2.71567e-37	0.300044	0.3	0.139	5.9981e-33
Cyp2d26	3.12221e-37	-0.473371	0.294	0.475	6.89604e-33
Peli2	3.17527e-37	0.344511	0.568	0.41	7.01322e-33
Cyp4a10	3.29164e-37	-0.327766	0.252	0.444	7.27024e-33
Angpt1	3.31116e-37	-0.389048	0.166	0.337	7.31335e-33
Sorl1	3.69444e-37	0.313319	0.269	0.117	8.15992e-33
Atpif1	3.83419e-37	0.344184	0.539	0.375	8.46858e-33
Commd4	3.89751e-37	-0.266301	0.079	0.22	8.60844e-33
Angptl4	3.96275e-37	-0.282611	0.103	0.251	8.75254e-33
Ppp1r14b	4.00945e-37	-0.263501	0.071	0.207	8.85567e-33
Uchl3	4.21439e-37	-0.285617	0.147	0.313	9.30831e-33
Dcaf6	4.42612e-37	-0.295931	0.548	0.716	9.77598e-33
Brip1os	4.6824e-37	-0.354634	0.331	0.512	1.0342e-32
St7	5.04554e-37	0.322315	0.357	0.185	1.11441e-32
Hdgfl2	6.50772e-37	-0.278369	0.103	0.252	1.43736e-32
Acot11	7.05667e-37	-0.329069	0.213	0.394	1.55861e-32
Stx8	7.87469e-37	-0.316696	0.468	0.65	1.73928e-32
Larp1b	9.068e-37	-0.335	0.587	0.739	2.00285e-32
Sel1l3	9.10419e-37	0.343535	0.559	0.401	2.01084e-32
B3gat2	9.42258e-37	0.256419	0.812	0.674	2.08116e-32
Tmem87a	9.77883e-37	0.324618	0.57	0.418	2.15985e-32
Ipo5	1.13282e-36	-0.257193	0.074	0.211	2.50205e-32
BC025446	1.25167e-36	0.283771	0.207	0.074	2.76456e-32
Pias1	1.25256e-36	-0.284386	0.598	0.747	2.76654e-32
Hsph1	1.26339e-36	-0.322706	0.25	0.433	2.79045e-32
Rangap1	1.35527e-36	-0.288224	0.121	0.277	2.99338e-32
Myo18a	1.39555e-36	0.278577	0.758	0.633	3.08236e-32
Bdnf	1.4758e-36	-0.253577	0.115	0.273	3.25961e-32
Slc20a2	1.60624e-36	0.340098	0.507	0.343	3.54771e-32
Zeb2	1.74679e-36	-0.347862	0.787	0.852	3.85813e-32
BC004004	1.75717e-36	0.320955	0.334	0.173	3.88105e-32
Nfkb1	2.08954e-36	-0.394806	0.272	0.459	4.61516e-32
Ido2	2.25056e-36	0.295203	0.155	0.039	4.97082e-32
Plekha8	2.37744e-36	-0.329697	0.286	0.465	5.25106e-32
Hdac9	2.47155e-36	-0.315749	0.027	0.132	5.4589e-32
Satb2	2.49752e-36	-0.396889	0.469	0.635	5.51627e-32
Ankrd33b	2.56754e-36	0.315413	0.699	0.563	5.67092e-32
Diaph1	2.74942e-36	-0.321559	0.317	0.517	6.07264e-32
Clcn5	3.22874e-36	-0.325799	0.301	0.491	7.13133e-32
Nfe2l2	3.74441e-36	-0.285334	0.469	0.656	8.27027e-32
Ldhd	3.90127e-36	0.302636	0.278	0.123	8.61674e-32
Gm35911	4.51016e-36	-0.258909	0.072	0.207	9.9616e-32
Gnptab	4.7562e-36	-0.27541	0.096	0.243	1.0505e-31
Gm3716	4.98884e-36	0.286832	0.227	0.087	1.10188e-31
Fbxl7	5.0228e-36	-0.335165	0.044	0.161	1.10939e-31
Acadl	6.2734e-36	-0.3147	0.286	0.469	1.38561e-31
Sptan1	6.71289e-36	0.329174	0.494	0.329	1.48268e-31
Nln	7.26129e-36	-0.290784	0.175	0.349	1.6038e-31
Adss	7.63123e-36	-0.312216	0.21	0.389	1.68551e-31
Ptpdc1	1.12739e-35	0.294254	0.231	0.092	2.49006e-31
Slc35f3	1.3561e-35	0.353564	0.588	0.443	2.99522e-31
Yeats2	1.42056e-35	-0.29791	0.238	0.416	3.13758e-31
Dnajc2	1.49575e-35	-0.288175	0.137	0.295	3.30366e-31
Fras1	1.53979e-35	-0.270598	0.637	0.81	3.40094e-31
Erbin	1.7052e-35	-0.309213	0.67	0.787	3.76628e-31
Malt1	1.78004e-35	-0.325197	0.287	0.47	3.93157e-31
Rin3	2.54916e-35	0.303571	0.272	0.122	5.63032e-31
Atp6v0a2	2.93585e-35	-0.283921	0.184	0.356	6.48442e-31
Gm48606	3.12682e-35	0.299452	0.173	0.051	6.90621e-31
Ahcyl2	3.55914e-35	0.284612	0.902	0.862	7.86106e-31
Acad12	3.73324e-35	0.262214	0.167	0.047	8.24562e-31
Numb	3.94685e-35	-0.250714	0.697	0.812	8.7174e-31
Fech	3.96297e-35	0.275976	0.237	0.096	8.75301e-31
Frrs1	4.38791e-35	0.337339	0.39	0.23	9.69157e-31
Nup98	4.65152e-35	-0.304016	0.317	0.501	1.02738e-30
Arhgef10l	5.41449e-35	0.334074	0.504	0.347	1.1959e-30
Polr2a	5.74836e-35	0.349049	0.396	0.234	1.26964e-30
Trak1	6.00708e-35	0.340259	0.563	0.423	1.32678e-30
Ext1	6.62536e-35	-0.256631	0.879	0.931	1.46334e-30
Dock4	6.6725e-35	-0.264379	0.676	0.824	1.47375e-30
Cdc37l1	8.51661e-35	-0.323433	0.438	0.61	1.88106e-30
Ivd	1.04464e-34	0.335812	0.477	0.322	2.30729e-30
Pum2	1.09117e-34	-0.310962	0.536	0.683	2.41008e-30
Ptms	1.17806e-34	0.313135	0.355	0.195	2.60198e-30
Lmbr1	1.43035e-34	-0.312935	0.284	0.467	3.15921e-30
Ostm1	1.91073e-34	-0.253494	0.096	0.237	4.22023e-30
Scfd2	1.93201e-34	-0.342202	0.4	0.569	4.26723e-30
Folr2	1.97154e-34	0.354385	0.357	0.201	4.35453e-30
Traf3	2.11268e-34	-0.335758	0.4	0.577	4.66627e-30
Ptdss2	2.19171e-34	-0.285323	0.173	0.339	4.84084e-30
Zc3h15	2.75729e-34	-0.294552	0.275	0.451	6.09003e-30
Chac2	3.99469e-34	0.297754	0.282	0.133	8.82308e-30
Gm13936	4.36136e-34	0.522302	0.238	0.097	9.63293e-30
Pcsk5	6.63757e-34	-0.267993	0.848	0.9	1.46604e-29
Khdrbs1	7.27852e-34	-0.301014	0.344	0.524	1.60761e-29
Cyth1	7.73481e-34	-0.272906	0.246	0.426	1.70839e-29
Kmt2a	8.56613e-34	-0.302864	0.423	0.599	1.892e-29
Prkd1	8.79364e-34	-0.274338	0.035	0.139	1.94225e-29
Itsn1	9.48797e-34	-0.289575	0.222	0.398	2.09561e-29
Tpt1	9.69717e-34	-0.316127	0.279	0.455	2.14181e-29
Senp7	1.02267e-33	-0.300929	0.37	0.544	2.25878e-29
Col6a6	1.0347e-33	-0.299581	0.037	0.144	2.28534e-29
Ncbp3	1.13888e-33	-0.293098	0.225	0.399	2.51544e-29
Btbd10	1.18385e-33	-0.287994	0.159	0.318	2.61477e-29
Tmem131	1.18631e-33	-0.302013	0.337	0.507	2.62021e-29
C2cd5	1.44699e-33	-0.287958	0.282	0.463	3.19597e-29
Gss	1.51559e-33	0.355367	0.504	0.347	3.34748e-29
Taf3	1.56931e-33	-0.305053	0.415	0.593	3.46614e-29
Dpp10	1.7181e-33	-0.28319	0.033	0.135	3.79476e-29
Dock8	1.73377e-33	0.326402	0.372	0.218	3.82937e-29
Cenpv	1.86761e-33	0.289076	0.243	0.103	4.12499e-29
Map3k14	1.94688e-33	-0.354859	0.301	0.478	4.30006e-29
Acot13	1.97258e-33	0.340031	0.362	0.207	4.35683e-29
Lonp2	1.99263e-33	-0.26383	0.696	0.814	4.40112e-29
Map2k6	1.99673e-33	-0.312282	0.483	0.658	4.41017e-29
4931406P16Rik	2.05079e-33	-0.301258	0.264	0.437	4.52958e-29
Mitf	2.09254e-33	-0.284393	0.418	0.613	4.6218e-29
Mtf2	2.1637e-33	-0.292653	0.246	0.422	4.77895e-29
Slc29a3	2.26614e-33	0.272309	0.249	0.109	5.00523e-29
Ccdc62	2.73239e-33	0.269751	0.195	0.07	6.03503e-29
Cpd	2.77725e-33	-0.274391	0.183	0.352	6.13411e-29
Asb13	3.07864e-33	0.318651	0.384	0.225	6.79978e-29
B3galt5	3.34963e-33	0.320371	0.521	0.369	7.39832e-29
Usp2	3.35942e-33	0.318388	0.356	0.201	7.41995e-29
Por	3.69969e-33	0.333374	0.66	0.523	8.1715e-29
Zmynd8	3.72719e-33	0.324988	0.559	0.416	8.23224e-29
AC135964.2	3.82712e-33	-0.419209	0.319	0.482	8.45295e-29
Cryz	3.82842e-33	0.283412	0.261	0.117	8.45583e-29
Clk1	4.39972e-33	0.299282	0.612	0.479	9.71766e-29
Foxp4	4.42064e-33	-0.288063	0.165	0.326	9.76387e-29
Gcnt2	4.61674e-33	0.29837	0.759	0.645	1.0197e-28
Snta1	5.90372e-33	0.32575	0.379	0.224	1.30396e-28
Shq1	7.12464e-33	-0.26201	0.142	0.3	1.57362e-28
Elmsan1	7.91146e-33	-0.301163	0.148	0.304	1.7474e-28
Foxo1	1.19968e-32	0.320264	0.669	0.553	2.64973e-28
Cnppd1	1.37275e-32	0.292275	0.257	0.118	3.03198e-28
2020-03-06	1.53303e-32	0.316951	0.647	0.518	3.38599e-28
F13b	1.5839e-32	0.256287	0.16	0.047	3.49835e-28
Tmem51	1.71013e-32	0.332637	0.313	0.166	3.77716e-28
Zfp579	1.85081e-32	-0.251633	0.14	0.294	4.08789e-28
Eps15l1	1.93574e-32	-0.291793	0.426	0.602	4.27546e-28
Dok6	1.97843e-32	-0.25	0.017	0.103	4.36977e-28
Ubtd1	2.58649e-32	-0.269912	0.126	0.277	5.71277e-28
Mcph1	2.61092e-32	-0.312636	0.196	0.36	5.76674e-28
Col18a1	2.84537e-32	-0.352575	0.218	0.383	6.28456e-28
Ilf3	2.93984e-32	-0.277872	0.223	0.393	6.49322e-28
Frem2	3.77897e-32	-0.258121	0.122	0.271	8.34661e-28
Cep164	3.80983e-32	-0.289503	0.196	0.363	8.41478e-28
Lamp1	4.06999e-32	-0.306521	0.402	0.571	8.98939e-28
Homer1	4.1227e-32	-0.274983	0.222	0.397	9.10582e-28
Slco1a6	4.18439e-32	0.541944	0.605	0.534	9.24206e-28
Pten	4.76968e-32	-0.287194	0.611	0.735	1.05348e-27
Klf9	5.01478e-32	0.337815	0.572	0.427	1.10761e-27
Nudt19	5.17962e-32	0.348787	0.314	0.167	1.14402e-27
Sh3tc2	5.22296e-32	0.272593	0.739	0.597	1.1536e-27
Ar	5.24679e-32	0.303513	0.783	0.677	1.15886e-27
Pnkd	5.38207e-32	-0.326474	0.244	0.409	1.18874e-27
Sos1	5.69056e-32	-0.284809	0.345	0.527	1.25687e-27
Ganc	6.44154e-32	0.316255	0.31	0.164	1.42274e-27
Ppp2r3a	6.4758e-32	-0.307305	0.706	0.805	1.43031e-27
Rad51d	6.76491e-32	0.278482	0.222	0.091	1.49417e-27
Nck2	6.80317e-32	-0.318112	0.301	0.476	1.50262e-27
Ulk4	7.58752e-32	-0.257393	0.078	0.204	1.67586e-27
Parp8	8.21559e-32	-0.43269	0.398	0.545	1.81458e-27
Lrrcc1	1.04691e-31	-0.272122	0.139	0.287	2.3123e-27
Neurl4	1.14333e-31	0.288503	0.39	0.233	2.52526e-27
Tmco4	1.16174e-31	0.269979	0.202	0.077	2.56593e-27
Cep290	1.21215e-31	-0.289566	0.179	0.338	2.67728e-27
Ckap5	1.22703e-31	-0.331595	0.277	0.442	2.71015e-27
Cep162	1.28997e-31	-0.303898	0.211	0.37	2.84915e-27
Evl	1.34281e-31	-0.27687	0.145	0.295	2.96586e-27
Appl2	1.34434e-31	0.29077	0.282	0.14	2.96924e-27
Psme4	1.39633e-31	-0.251122	0.774	0.86	3.08408e-27
Lrpprc	1.51279e-31	-0.290161	0.464	0.633	3.3413e-27
BC035947	1.59955e-31	0.333799	0.304	0.163	3.53293e-27
Cfap69	1.93311e-31	-0.309786	0.425	0.6	4.26966e-27
5730522E02Rik	2.02335e-31	0.413628	0.259	0.123	4.46898e-27
Bicral	2.03614e-31	0.302208	0.265	0.127	4.49723e-27
Thoc1	2.07987e-31	-0.280368	0.347	0.521	4.5938e-27
Phactr2	2.39373e-31	0.402828	0.58	0.453	5.28704e-27
Slf2	2.41633e-31	-0.285379	0.292	0.467	5.33695e-27
Zfp385b	2.5078e-31	-0.283391	0.272	0.457	5.53897e-27
Map3k1	2.72029e-31	-0.309272	0.29	0.46	6.0083e-27
Gm15638	3.00341e-31	0.31374	0.266	0.129	6.63364e-27
Mmaa	3.2099e-31	0.25017	0.197	0.074	7.08971e-27
Tmem181a	3.66043e-31	-0.273851	0.125	0.267	8.0848e-27
Ddc	4.31702e-31	0.327096	0.597	0.458	9.53501e-27
Ppp1r13b	4.33811e-31	-0.26494	0.188	0.35	9.58158e-27
Bhmt2	4.36229e-31	0.337697	0.371	0.223	9.63499e-27
Khk	4.37998e-31	0.274669	0.52	0.356	9.67407e-27
Pkn2	5.79817e-31	-0.291441	0.491	0.646	1.28064e-26
Zfp512	6.23889e-31	-0.313272	0.24	0.402	1.37798e-26
Tgm2	6.78405e-31	0.25883	0.195	0.074	1.49839e-26
Rsrp1	6.8236e-31	0.261137	0.807	0.716	1.50713e-26
Scai	8.6291e-31	-0.323015	0.258	0.423	1.90591e-26
Tmod3	1.0063e-30	-0.269451	0.145	0.296	2.22261e-26
Dis3l2	1.03581e-30	0.265696	0.558	0.41	2.2878e-26
Mpv17l	1.04101e-30	0.302938	0.455	0.307	2.29928e-26
Tbc1d10a	1.08625e-30	0.290659	0.317	0.171	2.39919e-26
Ggnbp2	1.09035e-30	0.277494	0.668	0.549	2.40827e-26
Mid1	1.14396e-30	-0.289197	0.223	0.39	2.52667e-26
Apex2	1.15782e-30	0.326738	0.574	0.443	2.55728e-26
Pdia4	1.54978e-30	-0.250205	0.104	0.239	3.423e-26
Tmem53	1.56961e-30	0.281211	0.192	0.074	3.46679e-26
Cdk13	1.57516e-30	-0.290141	0.593	0.727	3.47906e-26
Pdgfb	1.69164e-30	-0.269266	0.074	0.195	3.73632e-26
Atxn7	1.89088e-30	0.300483	0.627	0.501	4.17638e-26
Nek1	1.95035e-30	-0.283219	0.261	0.428	4.30774e-26
Tmem8	1.96713e-30	0.252791	0.186	0.068	4.34481e-26
Slc5a2	2.11559e-30	0.517292	0.277	0.145	4.67271e-26
Mpc2	2.26567e-30	0.324877	0.482	0.338	5.00419e-26
Cisd1	2.26914e-30	0.272257	0.254	0.119	5.01186e-26
Dock1	2.59778e-30	0.295158	0.666	0.542	5.73772e-26
Ppt1	2.80389e-30	-0.29372	0.257	0.423	6.19295e-26
Fbxo40	3.06103e-30	0.258435	0.226	0.096	6.7609e-26
Tnks	3.36143e-30	-0.28911	0.377	0.552	7.42438e-26
Acsl1	3.71403e-30	-0.263811	0.714	0.858	8.20319e-26
Nfyc	4.33395e-30	0.250419	0.804	0.721	9.5724e-26
Zc3h7a	4.79781e-30	-0.284152	0.314	0.486	1.05969e-25
Nit1	4.85513e-30	0.307383	0.378	0.236	1.07235e-25
Atf7ip	5.7845e-30	-0.266019	0.271	0.444	1.27762e-25
Bax	6.35211e-30	-0.251945	0.142	0.287	1.40299e-25
Morc3	6.53166e-30	-0.267817	0.184	0.336	1.44265e-25
Rabep1	8.15136e-30	-0.272358	0.637	0.758	1.80039e-25
Cyp2e1	9.02909e-30	0.368187	0.377	0.226	1.99426e-25
Dcdc2a	9.31483e-30	-0.434842	0.169	0.312	2.05737e-25
Gmcl1	1.19193e-29	-0.273824	0.234	0.396	2.63263e-25
Usp32	1.34812e-29	-0.276976	0.534	0.688	2.97759e-25
Serinc3	1.34891e-29	-0.341753	0.242	0.396	2.97933e-25
Dnal1	1.54181e-29	-0.252602	0.161	0.312	3.40539e-25
Fads2	1.66426e-29	0.278837	0.238	0.11	3.67586e-25
Ccdc191	1.75052e-29	0.301587	0.43	0.28	3.86638e-25
Zfyve1	2.07258e-29	-0.274286	0.425	0.584	4.5777e-25
Etfa	2.34807e-29	0.301328	0.505	0.36	5.18619e-25
Vps41	2.91723e-29	-0.285395	0.45	0.61	6.44328e-25
Pias2	3.52788e-29	-0.273407	0.372	0.539	7.79203e-25
Adarb1	4.23604e-29	-0.254896	0.099	0.23	9.35614e-25
Sbno1	4.73993e-29	-0.277037	0.515	0.681	1.04691e-24
Gm27216	5.16715e-29	0.257877	0.191	0.076	1.14127e-24
5031439G07Rik	5.31442e-29	-0.260825	0.161	0.309	1.1738e-24
9530026P05Rik	5.57365e-29	-0.302928	0.261	0.428	1.23105e-24
Sfxn5	5.75951e-29	0.321081	0.522	0.39	1.2721e-24
Afap1	6.09131e-29	-0.253747	0.24	0.41	1.34539e-24
Herpud1	6.57626e-29	0.279179	0.627	0.47	1.4525e-24
Bcr	6.71486e-29	-0.274793	0.296	0.463	1.48311e-24
Bcl7a	6.76118e-29	0.319884	0.574	0.449	1.49334e-24
Camk2g	6.80852e-29	-0.270335	0.259	0.424	1.5038e-24
Anks1	6.90577e-29	-0.272593	0.471	0.627	1.52528e-24
Cdc14b	6.99665e-29	-0.291277	0.415	0.576	1.54535e-24
Ly6a	7.39673e-29	-0.26384	0.15	0.294	1.63372e-24
Fancl	8.16793e-29	-0.264368	0.153	0.299	1.80405e-24
Plxna2	8.49294e-29	-0.289995	0.242	0.401	1.87584e-24
Abhd17b	8.74136e-29	-0.287532	0.315	0.482	1.9307e-24
Cnot6	9.05733e-29	-0.272492	0.32	0.493	2.00049e-24
Mef2d	9.48812e-29	-0.287384	0.34	0.502	2.09564e-24
Zc3h6	9.62843e-29	0.30115	0.226	0.103	2.12663e-24
Rbbp7	1.17093e-28	-0.251088	0.129	0.267	2.58622e-24
Rprd1b	1.25234e-28	0.297572	0.371	0.229	2.76605e-24
Med13	1.49654e-28	-0.254761	0.635	0.748	3.3054e-24
Ttll5	1.5694e-28	-0.26601	0.281	0.452	3.46634e-24
Tcaim	1.94217e-28	0.303059	0.441	0.296	4.28966e-24
Gm16311	1.99394e-28	-0.282534	0.332	0.499	4.40402e-24
Sema4g	2.09789e-28	-0.276606	0.216	0.374	4.63361e-24
Anpep	2.16312e-28	0.250314	0.168	0.059	4.77769e-24
Wdr91	2.63735e-28	0.311049	0.324	0.189	5.82511e-24
Mapk14	2.64934e-28	0.253347	0.738	0.642	5.85159e-24
Sult1d1	2.79556e-28	0.27246	0.662	0.54	6.17456e-24
Ndufaf2	2.91142e-28	-0.295378	0.206	0.357	6.43045e-24
Fxyd2	2.94724e-28	0.253571	0.713	0.623	6.50958e-24
Pkn1	3.02765e-28	-0.272765	0.197	0.349	6.68717e-24
Casp8	3.23644e-28	-0.28601	0.234	0.389	7.14833e-24
Adamts1	3.28012e-28	-0.299447	0.111	0.239	7.2448e-24
Ccdc171	3.2845e-28	-0.254528	0.191	0.346	7.25447e-24
Grb10	3.33327e-28	-0.305664	0.315	0.477	7.3622e-24
Kcnq1ot1	3.55526e-28	-0.256034	0.743	0.824	7.85249e-24
Mob3b	3.67256e-28	0.2533	0.808	0.723	8.11159e-24
Plekha1	3.86544e-28	-0.273681	0.355	0.52	8.53759e-24
Esr1	3.8943e-28	0.376856	0.282	0.151	8.60133e-24
Pdgfc	4.70662e-28	0.347969	0.545	0.409	1.03955e-23
Gm7854	5.17217e-28	0.261646	0.144	0.044	1.14238e-23
Ethe1	5.61402e-28	0.255116	0.222	0.099	1.23997e-23
Fam126a	5.75072e-28	-0.273496	0.27	0.439	1.27016e-23
Rnf6	6.18578e-28	0.286027	0.351	0.21	1.36625e-23
Bckdhb	6.9837e-28	-0.300023	0.484	0.627	1.54249e-23
Pdia3	7.00378e-28	-0.325246	0.312	0.472	1.54692e-23
Cers6	7.02402e-28	-0.276212	0.619	0.742	1.55139e-23
Park7	8.109e-28	0.285105	0.355	0.214	1.79104e-23
Glul	8.85814e-28	0.509884	0.37	0.236	1.9565e-23
Dmtf1	9.8267e-28	-0.257625	0.301	0.465	2.17042e-23
Wbp1l	1.05235e-27	-0.274005	0.346	0.508	2.32432e-23
Trp53bp1	1.08204e-27	-0.262816	0.269	0.433	2.3899e-23
Dixdc1	1.16845e-27	0.257038	0.184	0.072	2.58075e-23
Abhd14b	1.17227e-27	0.260338	0.364	0.219	2.5892e-23
Rcor3	1.24004e-27	0.316666	0.443	0.311	2.73888e-23
Gmds	1.7764e-27	-0.332014	0.368	0.519	3.92354e-23
Tcerg1	2.32518e-27	-0.253444	0.245	0.406	5.13563e-23
Smc3	2.43871e-27	-0.270229	0.248	0.407	5.38639e-23
Wdfy2	2.46714e-27	-0.257792	0.351	0.517	5.44918e-23
Pim3	2.60156e-27	0.275543	0.634	0.504	5.74607e-23
Arhgap26	2.98308e-27	-0.332161	0.766	0.855	6.58872e-23
Grk5	3.37265e-27	-0.290879	0.222	0.375	7.44916e-23
Fam120a	3.37763e-27	-0.274464	0.353	0.511	7.46018e-23
Nrip1	3.79615e-27	-0.279258	0.634	0.74	8.38455e-23
Adck5	3.83777e-27	0.277926	0.253	0.126	8.47649e-23
Atp2c1	4.11723e-27	-0.28081	0.303	0.459	9.09373e-23
Csrnp3	4.21984e-27	-0.267284	0.196	0.348	9.32035e-23
Phf21a	4.6604e-27	0.252067	0.747	0.65	1.02934e-22
Mipol1	4.89189e-27	0.302052	0.31	0.174	1.08047e-22
Fam13b	5.47171e-27	-0.277917	0.38	0.534	1.20854e-22
Dido1	6.05737e-27	0.290985	0.491	0.364	1.33789e-22
Klhl2	6.31777e-27	-0.27176	0.25	0.407	1.39541e-22
Ctnnbip1	6.74146e-27	-0.263152	0.209	0.362	1.48899e-22
Dhx40	6.93914e-27	-0.286528	0.278	0.436	1.53265e-22
Gm37245	7.08715e-27	0.29236	0.761	0.684	1.56534e-22
Syt14	9.85765e-27	-0.271869	0.335	0.491	2.17726e-22
Efr3a	1.02679e-26	-0.260179	0.286	0.442	2.26786e-22
Tspan5	1.24185e-26	0.311586	0.67	0.56	2.74287e-22
Bicd1	1.25723e-26	-0.272794	0.212	0.362	2.77685e-22
Bach2	1.40181e-26	0.27244	0.671	0.551	3.09617e-22
B4galnt3	1.88733e-26	0.291774	0.467	0.315	4.16855e-22
Arl15	2.03567e-26	-0.252048	0.906	0.932	4.49618e-22
Ogdh	2.50019e-26	0.256347	0.676	0.565	5.52218e-22
Rnf13	2.53898e-26	0.288422	0.414	0.28	5.60784e-22
Ccdc93	2.76071e-26	-0.257471	0.256	0.408	6.09758e-22
Akr1d1	2.88583e-26	0.323154	0.268	0.142	6.37392e-22
Ttc13	3.10695e-26	-0.252058	0.12	0.246	6.86233e-22
AW554918	3.12452e-26	-0.269644	0.473	0.622	6.90112e-22
Lgr4	3.19804e-26	0.318617	0.756	0.687	7.0635e-22
Slc25a12	4.09676e-26	0.276766	0.399	0.259	9.04851e-22
Synj1	5.06277e-26	-0.265491	0.269	0.419	1.11821e-21
Sypl2	5.60248e-26	-0.264052	0.302	0.463	1.23742e-21
Micu2	5.99026e-26	0.289266	0.406	0.265	1.32307e-21
Psmd14	6.34554e-26	-0.252176	0.3	0.46	1.40154e-21
Tmem176a	8.53138e-26	0.276213	0.437	0.3	1.88433e-21
Clip1	8.60456e-26	0.280866	0.339	0.207	1.90049e-21
Tln1	9.13989e-26	0.274518	0.308	0.179	2.01873e-21
Rab40c	1.02203e-25	-0.269772	0.297	0.451	2.25736e-21
Stk3	1.19865e-25	-0.25479	0.417	0.568	2.64746e-21
Sema6a	1.26316e-25	-0.294055	0.482	0.637	2.78994e-21
Tial1	1.34988e-25	-0.255105	0.292	0.448	2.98148e-21
Gm13483	1.69877e-25	-0.297785	0.119	0.239	3.75208e-21
Xpa	1.86889e-25	0.265644	0.24	0.123	4.12783e-21
Sergef	1.87097e-25	-0.266543	0.232	0.379	4.1324e-21
Map2k5	1.92935e-25	0.262705	0.669	0.55	4.26135e-21
0610040J01Rik	2.01171e-25	-0.270924	0.47	0.619	4.44326e-21
Mib1	2.1354e-25	-0.258028	0.432	0.589	4.71646e-21
Atxn7l1	2.21757e-25	0.28114	0.529	0.395	4.89795e-21
Cyb5b	2.2966e-25	0.306925	0.572	0.463	5.07251e-21
Mrps28	2.55859e-25	-0.26352	0.23	0.378	5.65116e-21
Col4a1	3.03687e-25	-0.302033	0.272	0.422	6.70754e-21
Mtif2	3.53716e-25	0.278806	0.375	0.238	7.81253e-21
Tgfbr3	3.60791e-25	-0.254869	0.166	0.303	7.96878e-21
1110019D14Rik	3.88782e-25	0.300714	0.419	0.278	8.58703e-21
Coq3	4.25096e-25	0.274602	0.322	0.192	9.38909e-21
Hdac4	4.25326e-25	-0.265901	0.329	0.487	9.39418e-21
Ube2w	4.27893e-25	-0.266466	0.371	0.519	9.45086e-21
Ptpn13	4.34729e-25	-0.370519	0.539	0.656	9.60187e-21
Kat2b	4.60081e-25	0.251408	0.412	0.272	1.01618e-20
Pdk2	4.74458e-25	0.273131	0.382	0.246	1.04794e-20
Gclm	5.05665e-25	-0.257621	0.35	0.511	1.11686e-20
Zkscan1	5.73012e-25	0.292813	0.449	0.319	1.26561e-20
Esyt2	6.63385e-25	-0.257154	0.402	0.549	1.46522e-20
Nkain2	8.9239e-25	-0.360561	0.093	0.203	1.97102e-20
Calr	1.03044e-24	-0.284719	0.267	0.412	2.27594e-20
Amacr	1.30555e-24	0.276804	0.314	0.187	2.88358e-20
Zfp638	1.33493e-24	-0.265753	0.537	0.666	2.94846e-20
Spint2	1.33593e-24	0.259753	0.407	0.272	2.95066e-20
Ireb2	1.36056e-24	-0.278695	0.369	0.522	3.00506e-20
Tmem80	1.40744e-24	0.257854	0.224	0.11	3.10862e-20
C77080	1.61025e-24	-0.266216	0.081	0.189	3.55656e-20
Mlec	1.90708e-24	0.272944	0.478	0.351	4.21217e-20
Rapgef6	2.45431e-24	-0.275614	0.405	0.545	5.42083e-20
Cpped1	2.85442e-24	0.25907	0.551	0.431	6.30455e-20
Zswim5	2.88162e-24	-0.28661	0.322	0.469	6.36464e-20
Mbtd1	2.98042e-24	-0.25319	0.57	0.699	6.58285e-20
R3hdm1	3.4241e-24	-0.250143	0.564	0.686	7.56281e-20
Kdm5b	3.64566e-24	-0.265884	0.279	0.431	8.05217e-20
Rarb	4.28329e-24	0.335434	0.322	0.196	9.46051e-20
Wars2	4.37674e-24	-0.25092	0.242	0.391	9.66691e-20
Nfib	4.52964e-24	0.30371	0.793	0.716	1.00046e-19
Rassf3	6.12854e-24	0.278391	0.576	0.457	1.35361e-19
Zfp101	6.68768e-24	0.257808	0.245	0.129	1.47711e-19
Tmem259	6.78123e-24	0.252593	0.384	0.252	1.49777e-19
4833439L19Rik	7.48943e-24	0.271844	0.602	0.484	1.65419e-19
Pkp2	8.49676e-24	-0.275239	0.264	0.408	1.87668e-19
Rab28	9.2437e-24	-0.254372	0.266	0.413	2.04166e-19
Snx30	1.04096e-23	-0.268093	0.411	0.568	2.29916e-19
Ppp1r16b	1.50541e-23	0.265433	0.684	0.587	3.325e-19
Kynu	1.76747e-23	0.341999	0.512	0.384	3.9038e-19
Asph	1.80789e-23	0.262847	0.338	0.209	3.99309e-19
Ptgr2	1.86322e-23	0.275936	0.369	0.243	4.11529e-19
Neo1	2.15123e-23	-0.256114	0.407	0.548	4.75143e-19
Pcdh17	2.25293e-23	0.321462	0.517	0.399	4.97605e-19
Tbc1d13	2.50626e-23	0.258789	0.468	0.345	5.53558e-19
Rai14	2.5548e-23	-0.256195	0.463	0.614	5.64278e-19
Car2	2.56123e-23	-0.272731	0.265	0.412	5.65699e-19
Amn1	4.44955e-23	-0.251637	0.237	0.377	9.82772e-19
Bod1l	4.65539e-23	-0.250314	0.332	0.481	1.02824e-18
Ngly1	4.68904e-23	0.257123	0.372	0.244	1.03567e-18
Dennd6a	5.19326e-23	0.274248	0.349	0.223	1.14704e-18
Ino80d	5.23246e-23	-0.252068	0.44	0.579	1.15569e-18
Depdc5	5.27036e-23	-0.266388	0.259	0.399	1.16407e-18
Abtb2	6.11989e-23	0.25612	0.582	0.45	1.3517e-18
Celsr2	6.54695e-23	0.266944	0.299	0.176	1.44602e-18
Trim37	6.86535e-23	-0.263229	0.229	0.365	1.51635e-18
A4galt	7.87632e-23	0.291302	0.319	0.195	1.73964e-18
Etv6	8.2366e-23	0.334422	0.637	0.562	1.81922e-18
Chdh	8.98636e-23	0.263888	0.441	0.318	1.98482e-18
Fhl1	1.30322e-22	0.297652	0.493	0.373	2.87841e-18
Nuak2	1.41189e-22	0.410016	0.552	0.417	3.11844e-18
Atf2	1.69248e-22	-0.25249	0.417	0.554	3.73818e-18
Ppp1r21	1.70299e-22	0.265012	0.373	0.251	3.76139e-18
Ano6	2.05554e-22	0.257422	0.529	0.412	4.54007e-18
Gpc6	2.16499e-22	-0.292867	0.034	0.112	4.78182e-18
Sdc4	3.08576e-22	0.260576	0.348	0.222	6.81553e-18
Mb21d2	3.40366e-22	0.277184	0.421	0.3	7.51766e-18
Calml4	3.71803e-22	0.264318	0.386	0.262	8.21202e-18
Aspa	3.8286e-22	-0.259693	0.83	0.88	8.45624e-18
Herc2	4.21802e-22	-0.252671	0.349	0.495	9.31634e-18
Mtus1	6.73589e-22	0.25017	0.751	0.67	1.48776e-17
Sema4a	8.09695e-22	0.278293	0.383	0.261	1.78837e-17
Foxp1	8.18468e-22	-0.264758	0.579	0.697	1.80775e-17
4732471J01Rik	8.21714e-22	0.283131	0.373	0.253	1.81492e-17
Acnat2	9.21268e-22	0.270546	0.622	0.528	2.0348e-17
Txlng	1.07697e-21	-0.256896	0.528	0.662	2.37871e-17
Slf1	2.18404e-21	-0.25564	0.232	0.367	4.82388e-17
Slc7a12	2.85315e-21	-0.272267	0.066	0.158	6.30175e-17
AC166995.1	3.25747e-21	0.333527	0.512	0.398	7.19478e-17
Usp9x	4.09167e-21	-0.254506	0.541	0.672	9.03726e-17
Farp1	4.77514e-21	-0.25342	0.567	0.678	1.05469e-16
Slc17a3	4.87275e-21	0.251319	0.778	0.744	1.07624e-16
Acy3	5.78222e-21	0.275476	0.508	0.398	1.27712e-16
Shroom4	6.59866e-21	0.252235	0.82	0.748	1.45745e-16
Ivns1abp	7.7363e-21	-0.258629	0.657	0.753	1.70872e-16
Enpp3	7.86662e-21	0.269345	0.517	0.396	1.7375e-16
Parn	9.15603e-21	0.268861	0.382	0.266	2.02229e-16
Tsc22d3	1.39662e-20	-0.282564	0.233	0.358	3.0847e-16
Mkrn1	2.41726e-20	-0.255279	0.145	0.256	5.339e-16
Fam171a1	2.5263e-20	0.253205	0.355	0.239	5.57985e-16
Gm8126	2.8396e-20	0.269246	0.156	0.069	6.27182e-16
Prlr	4.84212e-20	0.574408	0.396	0.311	1.06948e-15
Zfp644	5.21234e-20	0.254172	0.5	0.39	1.15125e-15
Ppp1r9a	6.17936e-20	-0.275488	0.227	0.357	1.36484e-15
E130102H24Rik	6.82003e-20	0.25063	0.476	0.369	1.50634e-15
Slc22a23	7.56136e-20	0.322854	0.692	0.621	1.67008e-15
Ifrd1	9.05304e-20	-0.293094	0.295	0.429	1.99954e-15
Hspa5	1.07039e-19	-0.267399	0.276	0.408	2.36418e-15
Hsd3b3	1.58334e-19	0.261435	0.318	0.205	3.49713e-15
Lrrc58	1.88404e-19	0.250345	0.435	0.326	4.16127e-15
Psmd9	2.03015e-19	0.308855	0.352	0.246	4.48398e-15
Fermt1	2.10137e-19	0.251917	0.383	0.269	4.6413e-15
Ankrd12	7.08454e-19	-0.259289	0.474	0.6	1.56476e-14
Idh1	8.2012e-19	0.25441	0.643	0.562	1.8114e-14
Ces1f	1.86441e-18	0.501214	0.43	0.367	4.11792e-14
Mettl7b	1.90603e-18	0.259285	0.366	0.257	4.20985e-14
Tuft1	2.34488e-18	0.251045	0.32	0.214	5.17913e-14
Cped1	9.24998e-17	0.26092	0.14	0.065	2.04304e-12
Sult1c2	4.1308e-16	0.264172	0.385	0.288	9.1237e-12
Dlg2	6.28178e-15	0.303608	0.262	0.174	1.38746e-10
B4galt1	7.00211e-15	0.256466	0.352	0.258	1.54656e-10
Selenop	5.1784e-14	-0.286501	0.346	0.442	1.14375e-09
Slc7a7	8.05791e-14	0.352363	0.386	0.301	1.77975e-09
Kank1	9.79973e-14	0.272706	0.479	0.409	2.16447e-09
Arrdc3	3.6568e-13	0.252992	0.377	0.29	8.07678e-09
Fmo5	4.01061e-13	-0.409454	0.25	0.337	8.85824e-09
Lpl	1.10451e-12	0.275506	0.368	0.289	2.43953e-08
Fam13a	4.40648e-12	0.376858	0.677	0.658	9.73258e-08
Neat1	1.33275e-11	-0.251989	0.98	0.977	2.94365e-07
Mdm2	2.50155e-11	-0.328898	0.299	0.39	5.52518e-07
Itga6	9.78847e-09	0.318269	0.715	0.722	0.000216198
Acox1	1.49005e-08	-0.289576	0.841	0.869	0.000329108
Cyp4b1	4.03646e-08	0.44982	0.611	0.695	0.000891534
Slc7a13	2.72128e-07	0.259654	0.331	0.469	0.00601048

## Sheet: PT3
	p_val	avg_logFC	pct.1	pct.2	p_val_adj
Grip1	9.90152e-184	-1.5923	0.399	0.892	2.18695e-179
Atp11a	2.21738e-168	1.06542	0.986	0.733	4.89753e-164
Gm42397	2.75526e-168	1.0782	0.996	0.672	6.08554e-164
Mat2a	3.46413e-167	1.14901	0.976	0.735	7.65123e-163
4930533I22Rik	4.75183e-164	1.15802	0.944	0.349	1.04954e-159
Pbld1	2.89092e-162	1.04602	0.901	0.314	6.38518e-158
Eda	5.61664e-159	-1.48484	0.067	0.609	1.24055e-154
Kcnip4	8.56547e-156	-2.71585	0.053	0.578	1.89185e-151
Fgf1	2.85929e-155	1.34525	0.947	0.588	6.31532e-151
Hnf4aos	1.60458e-154	0.973707	0.972	0.633	3.54404e-150
Hgd	4.06172e-146	0.959197	0.91	0.388	8.97111e-142
Rbpms	1.15762e-134	-0.936843	0.8	0.959	2.55683e-130
Col4a3	8.45837e-126	0.844376	0.996	0.794	1.8682e-121
Pcyt2	3.19992e-125	0.856918	0.862	0.413	7.06767e-121
Cep112	3.48444e-125	-1.01677	0.069	0.533	7.69609e-121
Lrmda	3.89113e-123	0.679552	0.993	0.868	8.59434e-119
Gm39033	6.77074e-120	0.913846	0.775	0.225	1.49545e-115
Galnt14	6.06591e-117	0.920741	0.858	0.422	1.33978e-112
0610005C13Rik	4.01286e-116	0.795792	0.893	0.464	8.8632e-112
Acsm2	4.41881e-115	2.04642	0.616	0.155	9.75983e-111
Csad	1.14209e-113	0.822445	0.91	0.479	2.52253e-109
Aldh1a1	3.50864e-113	-1.21673	0.01	0.4	7.74953e-109
Pck1	9.94421e-113	0.978571	0.783	0.278	2.19638e-108
Large1	1.80862e-112	-0.946385	0.551	0.859	3.99469e-108
Trim7	1.29293e-111	0.843975	0.914	0.651	2.85569e-107
Slc22a18	3.16631e-110	0.815726	0.859	0.433	6.99343e-106
Mad1l1	8.99113e-110	-0.983246	0.517	0.828	1.98587e-105
Pde4c	9.0478e-110	0.79832	0.909	0.527	1.99839e-105
Pcbp3	9.56526e-109	-0.968094	0.58	0.855	2.11268e-104
Alcam	2.75016e-107	-1.56187	0.255	0.651	6.07428e-103
Ralgapa2	7.431e-107	-0.826181	0.712	0.911	1.64128e-102
Ghr	9.2954e-106	0.627073	1	0.993	2.05308e-101
Gpc3	5.26447e-105	-1.43817	0.037	0.424	1.16276e-100
Uxs1	2.32825e-104	-0.995441	0.24	0.664	5.1424e-100
Vmp1	2.57093e-103	-0.831076	0.734	0.924	5.67842e-99
Gm26917	1.02531e-102	-0.76584	0.794	0.954	2.2646e-98
Peg3	4.70516e-102	-0.75054	0.02	0.389	1.03923e-97
Auts2	1.0511e-101	-0.604167	0.956	0.982	2.32156e-97
Hif3a	2.8469e-101	-0.8186	0.012	0.371	6.28795e-97
Dock10	4.31071e-101	-1.15841	0.031	0.407	9.52107e-97
Sema3c	3.67806e-100	-1.07286	0.497	0.8	8.12373e-96
Napsa	7.20466e-100	0.867847	0.951	0.681	1.59129e-95
Adhfe1	1.85393e-99	0.871248	0.789	0.359	4.09478e-95
Grid1	9.41457e-97	-1.12457	0.124	0.533	2.0794e-92
Osbpl8	2.04744e-96	0.609446	0.995	0.964	4.52218e-92
Gpr137b	9.49568e-96	0.696779	0.863	0.424	2.09731e-91
Tpk1	2.54537e-94	0.691187	0.922	0.634	5.62196e-90
Pdzd2	6.45466e-94	0.788866	0.825	0.436	1.42564e-89
Kap	1.35805e-93	0.70656	0.993	0.992	2.99951e-89
Snca	6.06544e-93	-0.787834	0.01	0.34	1.33967e-88
Cttnbp2	1.01844e-92	-1.05758	0.045	0.405	2.24943e-88
Rims2	8.96667e-92	-0.750107	0.695	0.885	1.98047e-87
Ugt3a2	6.06818e-91	0.704555	0.824	0.362	1.34028e-86
Ccdc107	9.45973e-91	0.683776	0.872	0.568	2.08937e-86
Gstt2	8.14748e-90	0.661819	0.892	0.521	1.79953e-85
Acad10	2.3236e-87	0.755679	0.685	0.248	5.13213e-83
Garnl3	1.59585e-85	-0.782908	0.017	0.333	3.52476e-81
Itga1	2.1973e-85	-0.913961	0.61	0.845	4.85317e-81
AC117197.3	6.94621e-85	-2.04052	0.132	0.502	1.53421e-80
Diaph3	8.37416e-85	-0.766788	0.012	0.321	1.8496e-80
Spats2l	1.08619e-84	0.789275	0.715	0.291	2.39906e-80
Slc22a4	1.18341e-83	0.71765	0.68	0.238	2.6138e-79
Rad51b	6.13892e-83	-1.14063	0.059	0.399	1.3559e-78
Ddx5	9.20665e-83	0.550294	0.946	0.762	2.03347e-78
Prom1	1.3139e-82	-0.754209	0.26	0.664	2.90201e-78
Gpx3	4.41702e-82	0.755501	0.813	0.479	9.75587e-78
Slc16a9	9.87389e-82	0.746313	0.802	0.422	2.18085e-77
Cmip	9.88675e-82	0.553067	0.979	0.907	2.18369e-77
Lhfpl2	1.35922e-81	-0.69888	0.033	0.354	3.0021e-77
Hoxb3os	1.08467e-80	0.665124	0.632	0.199	2.3957e-76
Srgap1	4.35851e-80	-0.882819	0.025	0.334	9.62664e-76
Cnnm2	5.96342e-80	-0.929587	0.299	0.648	1.31714e-75
Ass1	7.22128e-80	0.760799	0.755	0.396	1.59496e-75
Gm15860	1.73977e-79	0.990252	0.551	0.152	3.84263e-75
Sugct	2.02006e-79	0.70193	0.947	0.755	4.4617e-75
Aspdh	5.16901e-79	0.665207	0.593	0.167	1.14168e-74
Upb1	1.46465e-78	0.631386	0.794	0.353	3.23498e-74
Lactb2	1.73175e-78	0.526372	0.968	0.812	3.82491e-74
Tef	3.33755e-78	0.642278	0.797	0.404	7.37165e-74
Aldh8a1	5.2217e-78	0.655706	0.757	0.358	1.15332e-73
Rab11fip3	1.52258e-77	0.509073	0.979	0.862	3.36293e-73
Slc6a18	5.45144e-77	0.630581	0.969	0.719	1.20406e-72
Vmn1r20	2.13698e-76	0.706404	0.601	0.189	4.71995e-72
Rasa4	2.42959e-76	-0.588922	0.009	0.288	5.36623e-72
Slc6a20b	3.69459e-76	0.618709	0.838	0.469	8.16023e-72
Sdk1	3.99982e-76	-0.96001	0.096	0.439	8.8344e-72
Zbtb46	5.9715e-76	-0.550168	0.029	0.334	1.31893e-71
Ncam1	8.65307e-76	-0.724459	0.009	0.286	1.9112e-71
Gm853	1.27051e-75	0.607744	0.888	0.456	2.80619e-71
Glt1d1	1.28346e-75	0.756463	0.655	0.249	2.83477e-71
Xkr4	1.85843e-75	-1.0793	0.017	0.301	4.10472e-71
Atp2b1	5.85332e-75	-0.843731	0.359	0.668	1.29282e-70
Miox	9.48571e-75	0.855573	0.736	0.369	2.09511e-70
Cep128	9.61962e-75	-0.867671	0.109	0.446	2.12469e-70
Pdk4	1.01736e-74	-0.919374	0.198	0.561	2.24703e-70
Slc13a2	1.35899e-74	0.709079	0.708	0.287	3.00161e-70
Mast4	2.56934e-74	-0.688852	0.797	0.926	5.6749e-70
Etv6	3.40572e-74	0.687895	0.946	0.819	7.52221e-70
Elovl6	4.39055e-74	-0.709399	0.465	0.832	9.6974e-70
Folr1	6.16845e-74	0.613568	0.816	0.453	1.36243e-69
Dpf3	8.75842e-74	-0.744053	0.263	0.615	1.93447e-69
Dpysl3	9.13453e-74	-0.646272	0.054	0.369	2.01754e-69
Slc22a12	1.96789e-73	0.684189	0.666	0.268	4.34648e-69
Msra	5.12817e-73	0.614112	0.914	0.679	1.13266e-68
Bphl	6.2847e-73	0.627581	0.743	0.385	1.3881e-68
Gfra1	9.12305e-73	0.751725	0.518	0.127	2.01501e-68
A630089N07Rik	1.02158e-72	-0.666709	0.076	0.405	2.25637e-68
Scamp2	1.67588e-72	0.673657	0.78	0.424	3.70152e-68
Gpd2	2.14088e-72	-0.811436	0.531	0.8	4.72856e-68
Nrg1	2.78393e-72	-1.02198	0.555	0.829	6.14887e-68
Rgs6	1.84426e-71	-1.11994	0.087	0.413	4.07341e-67
Epb41l2	1.89823e-71	-0.625379	0.031	0.321	4.19262e-67
Mtor	2.74195e-71	0.692517	0.859	0.633	6.05614e-67
Agps	9.79072e-71	0.675099	0.9	0.658	2.16248e-66
Acss3	1.04895e-70	-0.731753	0.105	0.438	2.31681e-66
St8sia1	2.5126e-70	0.687143	0.81	0.472	5.54957e-66
Pde4d	8.33674e-70	0.352201	0.997	0.996	1.84134e-65
Spp1	3.48855e-69	-0.887985	0.237	0.586	7.70515e-65
Eci3	4.25675e-69	0.647436	0.718	0.319	9.40187e-65
Cox6b2	4.91899e-69	-0.495261	0.01	0.268	1.08646e-64
Ttc3	5.36503e-69	-0.725437	0.417	0.708	1.18497e-64
Chpt1	1.28639e-68	0.45416	0.995	0.953	2.84124e-64
Atg10	2.59013e-68	0.670629	0.625	0.232	5.72082e-64
Pak3	1.07357e-67	-0.962663	0.041	0.322	2.3712e-63
Dab1	2.7535e-67	-0.822627	0.082	0.388	6.08165e-63
Garem1	6.09136e-67	-0.694483	0.59	0.796	1.3454e-62
Magi1	6.96668e-67	-0.536978	0.895	0.96	1.53873e-62
Lrrk2	7.13712e-67	0.471618	0.958	0.858	1.57638e-62
Samd4	1.37326e-66	-0.845501	0.032	0.307	3.03313e-62
Fnip2	1.59814e-66	0.496427	0.955	0.776	3.52982e-62
Acyp2	1.75167e-66	0.590377	0.886	0.553	3.86891e-62
Thrb	1.76573e-66	0.496657	0.986	0.912	3.89997e-62
Peak1	5.50608e-66	-0.641835	0.603	0.833	1.21613e-61
Kcnj15	1.63824e-65	0.629708	0.865	0.596	3.61837e-61
Esr1	3.28006e-65	0.86212	0.663	0.342	7.24466e-61
Plxdc2	4.429e-65	0.499399	0.962	0.835	9.78234e-61
Myof	4.89189e-65	-0.606658	0.019	0.275	1.08047e-60
Mep1b	9.96164e-65	0.768423	0.733	0.405	2.20023e-60
Nat8f6	1.3964e-64	0.713936	0.318	0.016	3.08422e-60
Nxn	1.63812e-64	-0.747953	0.269	0.602	3.61812e-60
Rbm47	2.58646e-64	0.472053	0.981	0.919	5.71272e-60
Akr1c21	6.87249e-64	0.976177	0.421	0.094	1.51793e-59
Acot12	1.37352e-63	0.712196	0.63	0.295	3.03369e-59
Cmah	6.28056e-63	0.590849	0.906	0.662	1.38719e-58
Rnf180	8.88315e-63	-1.16041	0.032	0.292	1.96202e-58
Hoga1	1.12735e-62	0.478837	0.94	0.767	2.48997e-58
Cbs	1.90141e-62	0.617095	0.44	0.101	4.19964e-58
Fggy	1.90299e-62	0.465296	0.964	0.795	4.20313e-58
Dcbld1	2.36504e-62	-0.644105	0.466	0.742	5.22366e-58
Sema5a	2.686e-62	-0.644761	0.807	0.927	5.93258e-58
Slc23a1	5.31364e-62	0.578031	0.895	0.66	1.17362e-57
Nr3c2	1.40821e-61	-0.731294	0.337	0.656	3.11032e-57
Txnip	2.33494e-61	-0.638661	0.114	0.42	5.15719e-57
Malat1	2.40407e-61	0.255553	1	1	5.30987e-57
Fmo1	2.88104e-61	0.594475	0.661	0.304	6.36335e-57
Cdcp1	7.63084e-61	0.548261	0.599	0.226	1.68542e-56
Slc28a1	8.41645e-61	0.64651	0.585	0.206	1.85894e-56
Slc22a2	8.5494e-61	0.615391	0.601	0.233	1.88831e-56
Tspan18	1.03688e-60	-0.572414	0.094	0.401	2.29017e-56
Cndp1	1.73737e-60	0.651338	0.557	0.199	3.83733e-56
Spata6	1.99364e-60	-0.69465	0.335	0.634	4.40335e-56
Kcnb1	2.91017e-60	-0.477708	0.015	0.251	6.4277e-56
Prickle2	3.27496e-60	-0.708966	0.129	0.449	7.23341e-56
Carmil1	6.12949e-60	-0.616595	0.548	0.796	1.35382e-55
Adam11	6.54548e-60	-0.427719	0.006	0.228	1.4457e-55
Cfap44	1.16464e-59	-0.504687	0.001	0.214	2.57233e-55
Nat8f3	1.96225e-59	0.656167	0.324	0.032	4.33401e-55
Fmnl2	1.99776e-59	-0.716297	0.153	0.462	4.41244e-55
E2f3	2.80259e-59	-0.644352	0.092	0.381	6.19009e-55
Gsap	1.10469e-58	0.6683	0.512	0.173	2.43992e-54
Proc	1.15437e-58	0.560186	0.538	0.188	2.54965e-54
Clec18a	1.69122e-58	-0.461137	0.01	0.235	3.7354e-54
Cdc14a	1.78596e-58	-0.645292	0.107	0.404	3.94466e-54
Col4a4	2.58859e-58	0.505491	0.934	0.767	5.71742e-54
Cadm1	2.64151e-58	-0.851967	0.186	0.496	5.83431e-54
Acy3	3.06873e-58	0.575879	0.749	0.446	6.77791e-54
Ddi2	5.48005e-58	0.524667	0.885	0.653	1.21038e-53
Slc25a21	9.99555e-58	0.462894	0.985	0.942	2.20772e-53
Arhgap23	1.90509e-57	-0.614548	0.045	0.299	4.20776e-53
Abcc4	3.30768e-57	-0.786924	0.096	0.381	7.30568e-53
Slc35d2	8.00502e-57	0.577147	0.542	0.199	1.76807e-52
Ccdc162	9.71494e-57	0.605406	0.607	0.233	2.14574e-52
Gpr137c	1.03243e-56	-0.6356	0.11	0.404	2.28032e-52
Alg13	1.09451e-56	-0.600502	0.121	0.421	2.41745e-52
Cfap77	3.00436e-56	-0.492147	0.045	0.301	6.63574e-52
Fut8	3.34369e-56	0.516544	0.864	0.608	7.38521e-52
Ablim2	7.09346e-56	-0.483879	0.035	0.281	1.56673e-51
Brca1	7.92036e-56	-0.512569	0.019	0.246	1.74937e-51
Pecr	8.35404e-56	0.613675	0.829	0.596	1.84516e-51
Smyd3	1.21835e-55	-0.647006	0.666	0.824	2.69096e-51
Zdhhc14	2.17474e-55	-0.692494	0.171	0.466	4.80334e-51
Hykk	2.8834e-55	0.579288	0.817	0.594	6.36857e-51
Rtn4	3.85414e-55	-0.711138	0.263	0.56	8.51264e-51
Prodh2	4.25141e-55	-0.649656	0.21	0.52	9.39009e-51
Fhod3	4.65646e-55	-0.58278	0.807	0.926	1.02847e-50
Cftr	6.33077e-55	-0.693001	0.03	0.264	1.39828e-50
Spns2	9.49667e-55	-0.57956	0.048	0.299	2.09753e-50
Cryl1	1.42337e-54	0.51589	0.872	0.644	3.1438e-50
Thnsl2	2.58632e-54	0.529496	0.557	0.213	5.7124e-50
Pth1r	3.03691e-54	0.516747	0.679	0.344	6.70762e-50
Pipox	3.70707e-54	0.54842	0.734	0.425	8.18781e-50
Slc22a29	4.10625e-54	-0.616823	0.126	0.421	9.06947e-50
Gm30097	4.84654e-54	0.603978	0.512	0.172	1.07045e-49
Mboat2	5.49983e-54	-0.571755	0.091	0.369	1.21475e-49
Mthfd1l	6.75395e-54	-0.477843	0.019	0.241	1.49174e-49
Cinp	9.95657e-54	-0.593265	0.068	0.326	2.19911e-49
Gm10804	3.57894e-53	0.527439	0.663	0.302	7.9048e-49
Ivd	6.03731e-53	0.549307	0.66	0.344	1.33346e-48
Trpm3	9.16161e-53	-0.743016	0.409	0.684	2.02353e-48
Pbx4	1.0436e-52	-0.466212	0.013	0.221	2.30501e-48
Srr	1.34443e-52	0.510573	0.772	0.467	2.96943e-48
Slc27a2	1.5766e-52	0.362158	0.995	0.932	3.48224e-48
Bdh2	2.10677e-52	0.563459	0.453	0.138	4.65321e-48
Galnt18	4.11689e-52	-0.533411	0.881	0.935	9.09297e-48
Hmgcs2	6.86939e-52	-0.542419	0.033	0.262	1.51724e-47
Odf2	1.21854e-51	-0.653085	0.357	0.631	2.69139e-47
Casz1	2.19266e-51	-0.539105	0.075	0.334	4.84293e-47
Slc4a11	2.20669e-51	-0.54399	0.013	0.218	4.87392e-47
Lrrc8d	2.7534e-51	0.497687	0.859	0.621	6.08144e-47
Fth1	3.78482e-51	0.655967	0.751	0.494	8.35953e-47
Gclc	3.82244e-51	-0.671194	0.741	0.899	8.44263e-47
Slc39a8	4.29936e-51	0.552774	0.476	0.156	9.49601e-47
Rreb1	7.53303e-51	0.490309	0.85	0.607	1.66382e-46
Frmd4b	1.04386e-50	0.518556	0.896	0.718	2.30557e-46
Mapk13	1.50278e-50	-0.434664	0.051	0.292	3.31918e-46
Stox2	1.58037e-50	-0.66914	0.606	0.799	3.49056e-46
Nasp	3.17941e-50	-0.560131	0.167	0.447	7.02236e-46
Rdh16f2	4.14467e-50	0.701083	0.827	0.644	9.15434e-46
Kcnh8	5.33077e-50	-0.628629	0.002	0.184	1.17741e-45
Unc13b	5.64793e-50	-0.515163	0.073	0.328	1.24746e-45
Fah	6.89934e-50	0.524751	0.548	0.227	1.52386e-45
Gmds	1.43168e-49	-0.737909	0.458	0.689	3.16215e-45
Aoah	1.67963e-49	0.569095	0.587	0.255	3.70979e-45
AI314278	1.75355e-49	0.493345	0.835	0.539	3.87306e-45
Emid1	2.14371e-49	-0.481737	0.011	0.206	4.73481e-45
Hpn	4.13475e-49	0.489604	0.698	0.394	9.13243e-45
Rgl1	4.87221e-49	0.46669	0.873	0.681	1.07613e-44
Nfkbiz	5.24731e-49	-0.727982	0.136	0.407	1.15897e-44
Errfi1	7.67738e-49	0.691166	0.827	0.615	1.6957e-44
Ugt3a1	1.67666e-48	0.48578	0.726	0.38	3.70323e-44
Ldhd	1.88039e-48	0.50767	0.534	0.216	4.15321e-44
Ano4	5.12196e-48	-0.790029	0.065	0.3	1.13129e-43
Slc17a1	5.46341e-48	0.49293	0.859	0.665	1.2067e-43
Fam169b	7.3969e-48	0.51069	0.427	0.125	1.63375e-43
Mbnl2	8.26169e-48	-0.517406	0.706	0.853	1.82476e-43
Pacs1	9.63959e-48	-0.631706	0.246	0.532	2.1291e-43
Haao	1.31947e-47	0.508218	0.488	0.181	2.91431e-43
Nr6a1	1.43174e-47	-0.502613	0.745	0.861	3.16229e-43
Cyp51	1.4456e-47	0.575525	0.604	0.293	3.19289e-43
Abcc5	1.50646e-47	-0.548826	0.378	0.644	3.32733e-43
Ncoa1	1.52521e-47	-0.460963	0.778	0.886	3.36872e-43
Iah1	2.98256e-47	0.515887	0.59	0.274	6.58759e-43
Gm34240	3.07e-47	-0.468493	0.01	0.195	6.7807e-43
Dhrs3	3.30889e-47	0.531972	0.636	0.313	7.30834e-43
Sptlc2	6.73974e-47	-0.604796	0.403	0.645	1.48861e-42
Etl4	7.75148e-47	-0.532559	0.709	0.849	1.71207e-42
Adgrl3	8.63951e-47	-0.698585	0.023	0.222	1.90821e-42
Fam214a	2.28102e-46	0.50636	0.822	0.588	5.03809e-42
Agrn	2.71336e-46	-0.561534	0.334	0.605	5.993e-42
Gm15348	3.23594e-46	0.464698	0.26	0.024	7.14722e-42
Mpp7	4.86623e-46	-0.507479	0.587	0.775	1.0748e-41
Cacna1h	5.19903e-46	-0.323349	0.003	0.175	1.14831e-41
Hap1	5.97286e-46	-0.324666	0.008	0.187	1.31923e-41
Kif21a	1.14162e-45	-0.581297	0.516	0.728	2.52149e-41
Tnfrsf12a	1.58406e-45	-0.336023	0.009	0.187	3.49872e-41
Thsd4	1.58824e-45	-0.631271	0.038	0.248	3.50795e-41
Tmem116	1.77614e-45	0.516623	0.659	0.348	3.92296e-41
Sh3kbp1	3.48441e-45	-0.473706	0.066	0.299	7.69601e-41
Cldn7	3.88851e-45	-0.410649	0.028	0.229	8.58856e-41
Sipa1l2	4.16664e-45	-0.369308	0.027	0.228	9.20286e-41
Kmo	5.00184e-45	0.457561	0.374	0.096	1.10476e-40
Phip	5.56813e-45	-0.540503	0.595	0.795	1.22983e-40
Cep192	5.9855e-45	-0.531023	0.131	0.386	1.32202e-40
Airn	6.54867e-45	-0.788681	0.268	0.522	1.4464e-40
Sgk2	6.62923e-45	0.484922	0.627	0.312	1.4642e-40
Pdgfd	1.04112e-44	-0.892836	0.12	0.369	2.29953e-40
Por	1.33249e-44	0.764709	0.842	0.625	2.94308e-40
Ptprs	1.68572e-44	-0.406294	0.018	0.206	3.72325e-40
Ext1	2.79478e-44	-0.515058	0.871	0.932	6.17283e-40
Gk	3.2086e-44	0.368394	0.98	0.912	7.08684e-40
Slc5a11	3.78859e-44	0.492772	0.684	0.386	8.36786e-40
Rnf24	4.06571e-44	0.624107	0.704	0.433	8.97993e-40
Hexb	5.18427e-44	0.43605	0.374	0.098	1.14505e-39
Bicc1	5.84329e-44	-0.450238	0.965	0.974	1.29061e-39
Acsm5	5.92635e-44	0.421538	0.767	0.452	1.30895e-39
Rdh12	6.91425e-44	-0.378792	0.001	0.16	1.52715e-39
Adgrb2	8.37419e-44	-0.324141	0.003	0.165	1.84961e-39
Spag5	1.25605e-43	-0.562827	0.72	0.851	2.77424e-39
Tes	1.9231e-43	-0.414046	0.029	0.224	4.24754e-39
Rora	2.50287e-43	-0.544731	0.791	0.892	5.5281e-39
Nectin2	2.99741e-43	-0.381151	0.044	0.254	6.62039e-39
Knl1	3.00891e-43	-0.396204	0.01	0.184	6.64579e-39
Kif23	3.27102e-43	-0.359173	0.009	0.179	7.22471e-39
Top2a	3.50622e-43	-0.523048	0.002	0.16	7.74419e-39
Ptprn	3.68408e-43	-0.386678	0.002	0.16	8.13703e-39
Dennd2a	3.90323e-43	-0.386149	0.013	0.189	8.62107e-39
Dscaml1	4.00138e-43	-0.613284	0.022	0.209	8.83784e-39
Nlrp6	5.92918e-43	0.432984	0.493	0.185	1.30958e-38
Cenpp	6.05403e-43	-0.873508	0.054	0.265	1.33715e-38
Mical3	9.39263e-43	-0.531656	0.348	0.601	2.07455e-38
Ppargc1a	1.08657e-42	-0.567085	0.466	0.695	2.3999e-38
Pdzrn3	1.15308e-42	0.503269	0.861	0.64	2.54681e-38
Cldn10	1.20957e-42	0.46371	0.831	0.589	2.67157e-38
Kl	1.33931e-42	-0.578338	0.38	0.649	2.95814e-38
Sh3tc2	2.10595e-42	0.450323	0.842	0.579	4.65141e-38
Sirt3	2.26731e-42	0.460888	0.727	0.476	5.0078e-38
Dkk2	2.43589e-42	0.59165	0.538	0.234	5.38016e-38
Dnah9	4.683e-42	-0.383398	0.01	0.176	1.03433e-37
Cdh4	4.97637e-42	-0.88103	0.224	0.475	1.09913e-37
Cyp2a4	8.85111e-42	0.419934	0.28	0.044	1.95495e-37
Olfm2	1.1681e-41	-0.378516	0.004	0.162	2.57999e-37
Map4	1.17531e-41	-0.568859	0.514	0.702	2.59592e-37
Gm41162	1.51163e-41	0.5578	0.384	0.107	3.33873e-37
Defb19	1.5446e-41	-0.317083	0.002	0.154	3.41156e-37
Slco1a1	1.65986e-41	0.65916	0.199	0.004	3.66613e-37
Gm15396	1.79924e-41	0.520526	0.527	0.231	3.97399e-37
Gas2l3	1.87672e-41	-0.278959	0.003	0.156	4.14511e-37
Strbp	2.45327e-41	-0.453491	0.796	0.886	5.41853e-37
Catspere2	2.7917e-41	-0.654321	0.245	0.495	6.16603e-37
Ebf4	3.50476e-41	-0.268161	0.005	0.162	7.74097e-37
Dmgdh	3.52066e-41	0.446744	0.659	0.361	7.77608e-37
Cyp2d9	4.31089e-41	0.548481	0.38	0.115	9.52146e-37
Ngef	4.38381e-41	0.465533	0.679	0.387	9.68253e-37
Keg1	6.16408e-41	0.419037	0.988	0.946	1.36146e-36
Mpv17l	9.21229e-41	0.497286	0.806	0.56	2.03472e-36
Acsl4	1.06e-40	-0.554667	0.099	0.326	2.34123e-36
Cenph	1.07097e-40	-0.302103	0.006	0.164	2.36545e-36
Irs1	1.28774e-40	-0.386699	0.024	0.204	2.84424e-36
Cyp24a1	1.30808e-40	-0.683759	0.037	0.231	2.88916e-36
Cacna1b	1.63996e-40	-0.406779	0.002	0.151	3.62218e-36
Ybx2	1.7141e-40	-0.36038	0.024	0.206	3.78594e-36
Naaladl2	1.74059e-40	-0.734551	0.372	0.627	3.84443e-36
Dcaf8	2.31954e-40	0.452731	0.739	0.502	5.12316e-36
Kansl1l	2.58513e-40	0.345256	0.951	0.847	5.70978e-36
Glis1	2.59109e-40	0.515172	0.756	0.533	5.72294e-36
Gcnt1	3.07326e-40	0.386555	0.866	0.626	6.7879e-36
Esco2	3.20006e-40	-0.295119	0	0.145	7.06797e-36
Gpm6b	3.32478e-40	-0.479763	0.013	0.178	7.34344e-36
Srpk2	4.44614e-40	-0.511289	0.507	0.708	9.82019e-36
Pla1a	4.66717e-40	-0.378212	0.013	0.178	1.03084e-35
Mms22l	5.5151e-40	-0.480929	0.052	0.253	1.21812e-35
Cyr61	5.81134e-40	-0.588939	0.049	0.248	1.28355e-35
Unc13a	6.14129e-40	-0.281497	0.004	0.156	1.35643e-35
Cradd	6.46097e-40	0.504849	0.664	0.379	1.42703e-35
Crot	7.48824e-40	0.58744	0.747	0.527	1.65393e-35
D030045P18Rik	7.81403e-40	-0.500902	0.178	0.444	1.72588e-35
Mcam	8.66565e-40	-0.322592	0.003	0.151	1.91398e-35
Chd9	9.5245e-40	-0.747408	0.776	0.851	2.10368e-35
Mapk4	1.09821e-39	-0.498682	0.494	0.707	2.42563e-35
Magi3	1.35486e-39	-0.501292	0.515	0.738	2.99248e-35
Clic4	1.42935e-39	0.443867	0.876	0.714	3.157e-35
Cdc42se2	1.7244e-39	-0.473168	0.148	0.398	3.80868e-35
Lekr1	1.88666e-39	0.49549	0.452	0.174	4.16707e-35
Lztr1	3.32605e-39	0.453284	0.518	0.239	7.34625e-35
Atad2	3.7395e-39	-0.54064	0.045	0.239	8.25943e-35
Ezh2	4.90032e-39	-0.521877	0.082	0.295	1.08233e-34
Mllt3	5.83322e-39	-0.551516	0.518	0.726	1.28838e-34
Neurl1b	6.59228e-39	-0.316276	0.012	0.172	1.45604e-34
Snx29	7.05114e-39	0.251142	0.996	0.989	1.55739e-34
Gm42418	7.7962e-39	-0.392281	0.975	0.989	1.72195e-34
Kif15	8.41057e-39	-0.378859	0.009	0.164	1.85764e-34
Egfem1	1.15513e-38	-0.633235	0.035	0.22	2.55133e-34
Creb5	1.41311e-38	-0.740864	0.01	0.166	3.12114e-34
Shank3	1.46525e-38	-0.327207	0.013	0.173	3.23629e-34
Tbc1d4	1.54092e-38	-0.541678	0.194	0.446	3.40343e-34
Aass	1.55598e-38	0.592483	0.651	0.433	3.43669e-34
Tacc2	1.68777e-38	0.4765	0.873	0.759	3.72779e-34
Slco1a6	1.73324e-38	0.386259	0.976	0.876	3.82822e-34
Gm15336	2.02973e-38	-0.516681	0.073	0.282	4.48307e-34
Mogat1	2.62597e-38	0.486778	0.284	0.058	5.79999e-34
Gm3336	2.64486e-38	0.424314	0.355	0.101	5.8417e-34
1700025G04Rik	2.69182e-38	-0.403288	0.01	0.164	5.94543e-34
Slc16a4	2.73823e-38	0.509477	0.452	0.181	6.04793e-34
Ttc36	2.76237e-38	0.454338	0.43	0.162	6.10124e-34
Chst11	5.94004e-38	0.727485	0.365	0.124	1.31198e-33
Aak1	8.27377e-38	-0.495148	0.558	0.731	1.82743e-33
Eif4g3	8.32831e-38	0.387647	0.936	0.848	1.83947e-33
Nat8	1.05504e-37	0.376614	0.235	0.029	2.33027e-33
Neu1	1.0731e-37	0.467227	0.561	0.295	2.37016e-33
D630029K05Rik	1.19071e-37	0.383675	0.278	0.054	2.62992e-33
Adamtsl1	1.24838e-37	-0.592123	0.031	0.207	2.7573e-33
Ido2	1.29986e-37	0.438803	0.399	0.134	2.87101e-33
Plekhg2	1.42343e-37	-0.348489	0.028	0.204	3.14392e-33
Nckap5	1.46014e-37	-0.763407	0.162	0.391	3.22502e-33
Gm33472	1.54011e-37	0.540434	0.353	0.106	3.40164e-33
Spc25	1.82116e-37	-0.358817	0.042	0.229	4.0224e-33
Amph	1.90452e-37	-0.35836	0.003	0.142	4.20651e-33
Macrod1	2.01604e-37	0.427418	0.873	0.676	4.45283e-33
Nudt19	2.05236e-37	0.462817	0.528	0.246	4.53305e-33
Nol4l	3.2473e-37	-0.440161	0.077	0.287	7.17232e-33
Ube2e2	3.79037e-37	-0.523753	0.677	0.805	8.37179e-33
Ncald	4.34586e-37	-0.537902	0.172	0.416	9.5987e-33
Csf1	4.37708e-37	-0.49074	0.007	0.153	9.66765e-33
AI987944	5.71278e-37	-0.436722	0.079	0.289	1.26178e-32
Gm11754	6.09284e-37	0.483775	0.304	0.074	1.34573e-32
Clybl	6.72658e-37	0.383443	0.926	0.813	1.4857e-32
Ppm1k	1.25927e-36	0.527569	0.514	0.252	2.78135e-32
Nfat5	1.32197e-36	-0.505014	0.69	0.811	2.91983e-32
Gipc2	1.40172e-36	0.396423	0.831	0.615	3.09598e-32
Exoc4	1.66529e-36	-0.452401	0.908	0.94	3.67813e-32
Bora	1.69763e-36	-0.353925	0.025	0.193	3.74956e-32
Plch1	1.77173e-36	-0.473764	0.252	0.508	3.91321e-32
R3hdm2	1.85884e-36	0.446947	0.631	0.362	4.10561e-32
Mturn	2.29743e-36	0.46164	0.39	0.141	5.07432e-32
Myo9a	2.43097e-36	-0.409014	0.696	0.845	5.36928e-32
Rasa3	2.83431e-36	-0.320762	0.023	0.187	6.26014e-32
Grb14	3.02048e-36	-0.374977	0.055	0.248	6.67133e-32
Chka	3.08248e-36	-0.576209	0.589	0.754	6.80826e-32
Vmn1r18	3.21577e-36	0.442577	0.457	0.186	7.10267e-32
Slc17a3	3.21655e-36	0.381527	0.932	0.781	7.1044e-32
Gprin3	3.39037e-36	-0.363067	0.021	0.182	7.48831e-32
Zbtb7c	3.73109e-36	-0.581684	0.128	0.358	8.24085e-32
Ctnna2	4.14895e-36	0.704327	0.336	0.104	9.16378e-32
Lrp11	4.25466e-36	-0.337652	0.032	0.206	9.39726e-32
Ptk7	5.51405e-36	-0.333677	0.022	0.185	1.21789e-31
Stat5b	5.57583e-36	0.425354	0.779	0.548	1.23153e-31
Mia2	5.70302e-36	0.347734	0.871	0.684	1.25963e-31
Chrm3	6.22449e-36	0.465229	0.796	0.581	1.3748e-31
Trpc1	6.35525e-36	0.412406	0.766	0.531	1.40368e-31
Tns1	6.52892e-36	0.364279	0.978	0.967	1.44204e-31
Papss2	7.52179e-36	0.553439	0.776	0.542	1.66134e-31
Nid1	8.30488e-36	-0.2963	0.012	0.162	1.8343e-31
Jpt1	1.03123e-35	-0.409573	0.054	0.244	2.27769e-31
Cnksr3	1.11081e-35	-0.510501	0.274	0.506	2.45345e-31
Gm7932	1.11751e-35	0.481404	0.355	0.113	2.46824e-31
Ncapg2	1.1849e-35	-0.304532	0.009	0.152	2.61709e-31
Cyp2j13	1.30694e-35	-0.50428	0.247	0.519	2.88663e-31
Prdx5	1.34069e-35	0.398073	0.57	0.296	2.96119e-31
Cutal	1.52162e-35	0.410742	0.451	0.184	3.36081e-31
Rhbdl3	1.52949e-35	-0.333697	0.013	0.164	3.37819e-31
Bbs9	1.61868e-35	-0.481866	0.428	0.638	3.57518e-31
Lrriq1	2.42837e-35	-0.430819	0.053	0.241	5.36354e-31
Ctnnal1	2.55315e-35	-0.444749	0.099	0.315	5.63913e-31
Stil	2.62144e-35	-0.269327	0.005	0.142	5.78998e-31
Slc7a8	2.83045e-35	-0.512549	0.179	0.419	6.25161e-31
Exoc6	3.66294e-35	0.411471	0.822	0.619	8.09035e-31
St6galnac3	4.15072e-35	-0.621764	0.149	0.378	9.16769e-31
Tpmt	4.44537e-35	0.394188	0.798	0.558	9.81849e-31
Ttr	4.72726e-35	-0.412836	0.065	0.264	1.04411e-30
Tet2	4.77299e-35	0.429936	0.924	0.805	1.05421e-30
A630012P03Rik	6.62171e-35	-0.309916	0.007	0.145	1.46254e-30
Acsl1	1.06668e-34	-0.50673	0.614	0.838	2.35597e-30
Npas3	1.37115e-34	-0.687077	0.321	0.568	3.02845e-30
Nos1ap	1.76985e-34	-0.505506	0.481	0.667	3.90908e-30
Slc34a1	1.80536e-34	1.0597	0.784	0.636	3.98749e-30
Ugt2b5	1.88191e-34	-0.365126	0.018	0.171	4.15657e-30
Evc	1.9309e-34	0.441911	0.445	0.195	4.26478e-30
Tnik	1.96278e-34	-0.527067	0.016	0.164	4.3352e-30
Cdh6	2.14652e-34	-0.489435	0.497	0.736	4.74103e-30
Egr1	2.24169e-34	-0.381787	0.007	0.144	4.95121e-30
Palm	2.3878e-34	0.414726	0.512	0.247	5.27394e-30
Dmtn	3.10548e-34	0.401737	0.502	0.236	6.85908e-30
Zfp444	3.39572e-34	0.426603	0.668	0.427	7.50013e-30
Gm10271	3.52597e-34	0.429348	0.346	0.111	7.78781e-30
Apoe	3.67029e-34	-0.470866	0.128	0.342	8.10656e-30
Plod3	3.8676e-34	-0.358871	0.052	0.232	8.54237e-30
Acss2	4.32137e-34	0.461352	0.863	0.728	9.54461e-30
Pknox2	4.77056e-34	-0.465916	0.173	0.421	1.05367e-29
Gpt2	5.16615e-34	-0.367531	0.058	0.245	1.14105e-29
Gm35721	6.37553e-34	0.434188	0.501	0.233	1.40816e-29
Tinagl1	8.89577e-34	-0.506891	0.031	0.193	1.96481e-29
Chac2	9.55052e-34	0.422355	0.444	0.192	2.10942e-29
Pola1	1.11915e-33	-0.603898	0.102	0.304	2.47187e-29
Clec16a	1.2243e-33	-0.47312	0.435	0.639	2.70411e-29
Bhlhb9	1.33366e-33	-0.28145	0.022	0.176	2.94566e-29
D630024D03Rik	1.90975e-33	0.42138	0.369	0.129	4.21805e-29
Fat1	1.98593e-33	-0.495636	0.291	0.519	4.38631e-29
9130011E15Rik	2.16121e-33	0.427711	0.674	0.4	4.77346e-29
Tgfb1	2.53578e-33	-0.320746	0.017	0.162	5.60078e-29
Txnrd1	2.56522e-33	-0.513822	0.276	0.5	5.6658e-29
Mdn1	2.63049e-33	-0.457063	0.263	0.494	5.80997e-29
Arhgap39	3.07004e-33	-0.505201	0.305	0.525	6.7808e-29
Cenpf	3.41272e-33	-0.30468	0.002	0.125	7.53768e-29
Jazf1	3.84981e-33	-0.371998	0.02	0.169	8.50307e-29
Dpyd	3.97033e-33	-0.375914	0.837	0.901	8.76927e-29
Bmp4	4.48156e-33	0.373883	0.369	0.127	9.89842e-29
Phyh	4.48481e-33	0.400379	0.377	0.141	9.9056e-29
Sel1l	4.68081e-33	-0.465976	0.36	0.581	1.03385e-28
Pgpep1	5.20337e-33	0.431802	0.504	0.248	1.14927e-28
Mfsd2a	7.03213e-33	0.399842	0.244	0.046	1.55319e-28
Mitf	7.09546e-33	-0.498644	0.394	0.62	1.56717e-28
Acad12	7.28263e-33	0.387669	0.34	0.107	1.60851e-28
Kif4	7.76396e-33	-0.273898	0.002	0.124	1.71483e-28
Ppp3ca	8.42906e-33	-0.39707	0.79	0.869	1.86173e-28
Gm15217	1.11318e-32	0.35331	0.246	0.049	2.45868e-28
Mkl1	1.18447e-32	-0.506037	0.394	0.584	2.61614e-28
Nin	1.23568e-32	-0.344094	0.029	0.186	2.72924e-28
Nr1h4	1.28362e-32	-0.635113	0.595	0.726	2.83514e-28
Gm31600	1.58725e-32	0.347253	0.292	0.074	3.50575e-28
C330002G04Rik	2.08003e-32	0.442281	0.438	0.182	4.59417e-28
Mast2	2.47157e-32	-0.509859	0.511	0.676	5.45895e-28
Ndel1	2.69112e-32	0.376709	0.819	0.652	5.94388e-28
Gm1604a	2.82294e-32	-0.453669	0.17	0.402	6.23504e-28
Pdxk	3.93003e-32	-0.473369	0.188	0.413	8.68025e-28
Pds5b	5.37505e-32	-0.492385	0.364	0.573	1.18719e-27
Fut9	6.90111e-32	0.252693	0.994	0.958	1.52425e-27
Oxct1	8.69296e-32	0.365415	0.919	0.805	1.92001e-27
Mgmt	9.18585e-32	-0.501208	0.241	0.476	2.02888e-27
Hs2st1	9.57082e-32	-0.49517	0.44	0.64	2.11391e-27
Gatsl2	1.01866e-31	-0.444148	0.478	0.687	2.24991e-27
Dnase1	1.08224e-31	0.431311	0.236	0.045	2.39034e-27
Rps6ka3	1.15489e-31	-0.473371	0.46	0.665	2.5508e-27
Gucy1a2	1.43362e-31	-0.385834	0.042	0.207	3.16644e-27
Gss	1.52456e-31	0.415806	0.826	0.629	3.36731e-27
Klf10	1.66427e-31	-0.355048	0.08	0.269	3.67588e-27
Lmbr1	1.87253e-31	-0.440787	0.303	0.529	4.13585e-27
Kif24	2.0526e-31	-0.440129	0.129	0.336	4.53357e-27
Slc41a2	2.36414e-31	0.37876	0.397	0.155	5.22167e-27
Hspg2	2.39543e-31	-0.319935	0.031	0.186	5.2908e-27
Notum	2.41746e-31	0.331874	0.252	0.056	5.33944e-27
Ppp2r5c	2.48413e-31	-0.440774	0.405	0.604	5.4867e-27
Ptprn2	2.97039e-31	-0.395004	0.015	0.151	6.5607e-27
Hsd17b2	3.01371e-31	0.438847	0.43	0.186	6.65639e-27
Hat1	3.16493e-31	-0.451741	0.146	0.355	6.99038e-27
Kif11	4.40548e-31	-0.272286	0.006	0.129	9.73038e-27
Rsrp1	5.78878e-31	0.370341	0.824	0.648	1.27857e-26
Nsd1	6.15215e-31	0.354382	0.854	0.712	1.35882e-26
Acaa2	6.34719e-31	-0.394792	0.108	0.305	1.4019e-26
Gm36041	8.01535e-31	-0.312127	0.006	0.128	1.77035e-26
Vti1a	8.05077e-31	0.324473	0.941	0.859	1.77817e-26
Sin3a	8.19971e-31	-0.479598	0.302	0.514	1.81107e-26
Wnk2	8.38959e-31	-0.397015	0.11	0.311	1.85301e-26
Kifc5b	8.57202e-31	-0.314332	0.032	0.187	1.8933e-26
Spink1	9.55131e-31	-0.441954	0.441	0.639	2.1096e-26
Hs6st3	9.68966e-31	-0.64822	0.1	0.285	2.14016e-26
Acy1	9.75472e-31	0.529918	0.431	0.189	2.15453e-26
Rdh19	9.92548e-31	-0.316748	0.026	0.174	2.19224e-26
Slc22a27	1.5008e-30	-0.497644	0.093	0.287	3.31482e-26
Psd3	1.59284e-30	-0.704768	0.133	0.329	3.51811e-26
Dach1	1.62113e-30	-0.600717	0.515	0.688	3.5806e-26
Hadha	1.9212e-30	-0.443087	0.28	0.493	4.24335e-26
Lcorl	2.01728e-30	-0.482635	0.458	0.633	4.45556e-26
Rps6ka5	2.09097e-30	-0.463111	0.263	0.487	4.61833e-26
Ect2	2.88263e-30	-0.483384	0.122	0.322	6.36686e-26
Cdkl5	4.91694e-30	-0.368098	0.107	0.302	1.086e-25
Acox2	5.06098e-30	0.502888	0.657	0.42	1.11782e-25
Timp3	5.39023e-30	0.720232	0.831	0.721	1.19054e-25
Bbx	8.71597e-30	-0.428396	0.479	0.662	1.9251e-25
Rab39	9.02144e-30	-0.29563	0.012	0.14	1.99256e-25
Gm27216	9.28532e-30	0.390507	0.333	0.12	2.05085e-25
Npas2	1.26928e-29	0.436837	0.444	0.212	2.80346e-25
Osbpl3	1.28013e-29	0.335889	0.937	0.859	2.82742e-25
Fam117a	1.60615e-29	-0.306357	0.052	0.22	3.54751e-25
Akt3	1.77522e-29	-0.444165	0.186	0.401	3.92093e-25
Pax2	1.93121e-29	0.401942	0.616	0.355	4.26547e-25
Nipsnap2	2.05687e-29	0.383515	0.476	0.229	4.54302e-25
Ctgf	2.50019e-29	-0.338113	0.024	0.165	5.52216e-25
Ccdc30	2.57192e-29	-0.424013	0.325	0.545	5.6806e-25
Nmt2	2.60398e-29	-0.442777	0.167	0.371	5.75141e-25
Sap130	2.915e-29	-0.448346	0.368	0.574	6.43837e-25
Dlgap4	3.08127e-29	-0.393473	0.141	0.344	6.8056e-25
Abhd14b	3.53013e-29	0.378411	0.562	0.314	7.797e-25
Slc35f1	3.9036e-29	-0.515958	0.115	0.305	8.62189e-25
Cpe	4.26794e-29	-0.349031	0.009	0.128	9.42659e-25
Gm3137	4.65134e-29	0.367061	0.466	0.213	1.02734e-24
Brip1	4.89165e-29	-0.33942	0.03	0.174	1.08042e-24
Peli2	5.01777e-29	0.404922	0.66	0.434	1.10827e-24
Phf21b	7.36134e-29	-0.326476	0.081	0.259	1.6259e-24
Xkr6	7.73204e-29	-0.502	0.256	0.46	1.70778e-24
Pard6g	7.74507e-29	-0.250817	0.017	0.148	1.71065e-24
Elovl2	7.84654e-29	-0.319704	0.086	0.273	1.73307e-24
Ftx	8.63735e-29	0.381966	0.547	0.308	1.90773e-24
Ubash3b	8.97718e-29	-0.314755	0.032	0.179	1.98279e-24
Sort1	1.14201e-28	-0.304115	0.036	0.186	2.52236e-24
Slc38a2	1.49485e-28	-0.402926	0.161	0.367	3.30167e-24
Polr3e	1.51235e-28	0.456834	0.615	0.406	3.34032e-24
Clpx	1.54947e-28	0.39801	0.766	0.581	3.42233e-24
Usp28	1.5802e-28	-0.336734	0.081	0.262	3.49019e-24
Col6a6	1.59045e-28	-0.626717	0.112	0.301	3.51284e-24
Samd9l	1.73087e-28	0.385796	0.415	0.182	3.82298e-24
Taok3	1.89421e-28	-0.47272	0.47	0.638	4.18373e-24
Ssbp4	1.92918e-28	-0.255099	0.015	0.141	4.26098e-24
Tmem131l	1.93199e-28	-0.406124	0.112	0.298	4.26719e-24
Grk3	2.09015e-28	-0.325625	0.072	0.249	4.61652e-24
Ddx10	2.31111e-28	-0.430456	0.224	0.435	5.10455e-24
Zfp516	2.52319e-28	-0.29815	0.027	0.166	5.57297e-24
Tmem252	2.7464e-28	-0.482642	0.169	0.366	6.06597e-24
Slc17a2	3.4e-28	-0.419799	0.148	0.355	7.50959e-24
Pm20d1	3.41921e-28	0.358332	0.342	0.128	7.55201e-24
Zgrf1	3.62563e-28	-0.430694	0.037	0.181	8.00792e-24
Tbc1d5	3.63037e-28	0.331176	0.867	0.705	8.01841e-24
Gdpd5	3.66944e-28	-0.362376	0.103	0.293	8.10468e-24
Tyw3	3.67177e-28	0.352621	0.34	0.122	8.10984e-24
Dhtkd1	3.82774e-28	0.38314	0.649	0.436	8.45434e-24
Hoxa7	4.47961e-28	0.319218	0.326	0.112	9.89411e-24
Slc47a1	4.85479e-28	0.257767	0.983	0.936	1.07228e-23
Myo10	5.02826e-28	-0.500512	0.46	0.639	1.11059e-23
4930452B06Rik	5.62442e-28	-0.26687	0.026	0.164	1.24227e-23
Fmo5	6.60896e-28	0.512003	0.359	0.148	1.45972e-23
Mgat3	6.67745e-28	0.358243	0.404	0.179	1.47485e-23
Arhgap26	6.76257e-28	-1.02023	0.934	0.941	1.49365e-23
Wwc1	6.92249e-28	0.419574	0.952	0.888	1.52897e-23
Rp2	7.20625e-28	-0.38078	0.075	0.247	1.59164e-23
Stra6l	7.82354e-28	0.312833	0.241	0.058	1.72799e-23
Pbx3	8.28911e-28	-0.56188	0.303	0.499	1.83082e-23
Rasal2	8.56462e-28	-0.382473	0.762	0.845	1.89167e-23
Evl	1.11794e-27	-0.389715	0.099	0.279	2.4692e-23
Bhmt2	1.23382e-27	0.392611	0.58	0.345	2.72513e-23
Homer3	1.26602e-27	-0.257563	0.023	0.155	2.79625e-23
Hells	1.27101e-27	-0.359756	0.04	0.187	2.80728e-23
Cadps2	1.41469e-27	-0.422896	0.173	0.384	3.12463e-23
Zfp385b	1.75713e-27	-0.379524	0.054	0.212	3.88097e-23
Dgat2	1.7789e-27	0.31857	0.322	0.114	3.92906e-23
Isoc2a	1.78363e-27	0.411505	0.597	0.368	3.93949e-23
Rdh11	1.79981e-27	-0.262349	0.017	0.141	3.97525e-23
Entpd5	1.87911e-27	0.3696	0.561	0.319	4.15039e-23
Plod2	1.98809e-27	-0.447427	0.276	0.484	4.3911e-23
Sgk1	2.03219e-27	-0.460679	0.279	0.491	4.4885e-23
Eml4	2.05617e-27	-0.444786	0.107	0.289	4.54146e-23
Coro1c	2.09171e-27	-0.434081	0.21	0.412	4.61996e-23
Vkorc1l1	2.48169e-27	-0.432056	0.283	0.489	5.48131e-23
Sgpl1	2.54058e-27	-0.37243	0.138	0.332	5.61138e-23
Ephx2	2.61976e-27	0.459033	0.372	0.162	5.78626e-23
Ksr1	2.77578e-27	-0.279152	0.031	0.172	6.13087e-23
Kifc1	3.14344e-27	-0.279905	0.016	0.139	6.94293e-23
Isyna1	3.15067e-27	-0.267679	0.035	0.178	6.95888e-23
Efcab11	4.53994e-27	-0.285532	0.008	0.119	1.00274e-22
Fanca	4.60294e-27	-0.254867	0.017	0.14	1.01665e-22
Myo5a	5.57305e-27	0.362321	0.628	0.391	1.23092e-22
Cmbl	5.97404e-27	0.358803	0.347	0.138	1.31949e-22
Csrnp3	6.0629e-27	-0.379581	0.071	0.234	1.33911e-22
Ablim1	6.59201e-27	0.271256	0.943	0.854	1.45598e-22
Wwp2	6.61111e-27	0.370327	0.543	0.304	1.4602e-22
Tbc1d31	6.6642e-27	-0.326928	0.076	0.247	1.47192e-22
Lncpint	6.80382e-27	0.310732	0.898	0.811	1.50276e-22
Prkca	6.84783e-27	-0.437153	0.607	0.752	1.51248e-22
Cpeb2	7.07195e-27	-0.457784	0.418	0.602	1.56198e-22
Sema6a	7.37864e-27	-0.454413	0.476	0.649	1.62972e-22
Ankrd11	7.9081e-27	-0.315619	0.757	0.855	1.74666e-22
C8a	8.20746e-27	0.386986	0.622	0.385	1.81278e-22
Slc9a8	1.01626e-26	0.426368	0.868	0.731	2.2446e-22
Dut	1.06569e-26	-0.338028	0.051	0.202	2.35378e-22
Map2	1.08969e-26	-0.310022	0.017	0.14	2.4068e-22
Inmt	1.10582e-26	0.32327	0.203	0.038	2.44243e-22
Slc22a1	1.4947e-26	0.356902	0.619	0.386	3.30134e-22
Inpp5a	1.72774e-26	-0.385341	0.226	0.432	3.81607e-22
Pdgfb	1.72879e-26	-0.385231	0.057	0.211	3.81837e-22
H2afz	2.25158e-26	-0.342072	0.111	0.294	4.97307e-22
1600014C10Rik	2.29786e-26	0.471163	0.372	0.172	5.07528e-22
Fmo2	2.91448e-26	0.411863	0.301	0.109	6.43721e-22
Armc9	3.11721e-26	-0.416321	0.359	0.552	6.88499e-22
Tmem55a	3.1257e-26	-0.445924	0.339	0.529	6.90373e-22
Vps8	4.16832e-26	0.355144	0.533	0.291	9.20656e-22
Runx1t1	4.59215e-26	0.449259	0.191	0.035	1.01427e-21
Cdk19	4.81834e-26	-0.423484	0.397	0.586	1.06423e-21
Wwox	4.93008e-26	-0.36261	0.911	0.941	1.08891e-21
Mmd	5.33929e-26	-0.263702	0.043	0.189	1.17929e-21
A1cf	5.44567e-26	0.371753	0.699	0.506	1.20279e-21
Fryl	5.70379e-26	-0.445658	0.506	0.646	1.2598e-21
Slc11a2	6.07224e-26	0.356946	0.448	0.224	1.34117e-21
Gria3	6.3701e-26	-0.508029	0.161	0.354	1.40696e-21
Atrnl1	6.41124e-26	-0.28043	0.916	0.965	1.41605e-21
Raph1	6.48773e-26	-0.436465	0.201	0.392	1.43294e-21
Ntf3	7.14074e-26	-0.443535	0.141	0.335	1.57718e-21
Selenbp1	7.99176e-26	0.386398	0.666	0.453	1.76514e-21
Lpgat1	8.13025e-26	0.357521	0.829	0.639	1.79573e-21
Gkap1	8.2731e-26	-0.420795	0.397	0.587	1.82728e-21
Evi5l	8.36568e-26	-0.32045	0.083	0.252	1.84773e-21
Mapkapk3	8.51198e-26	-0.337995	0.079	0.248	1.88004e-21
Tmem219	8.76649e-26	0.381125	0.41	0.195	1.93626e-21
Mpp1	9.18908e-26	-0.42472	0.231	0.432	2.02959e-21
Ngf	1.00799e-25	-0.380231	0.003	0.102	2.22635e-21
Galc	1.04891e-25	0.356428	0.403	0.187	2.31672e-21
Rundc3b	1.06623e-25	-0.368889	0.066	0.225	2.35498e-21
Mcc	1.15204e-25	0.348745	0.207	0.044	2.54451e-21
AC162302.1	1.21445e-25	0.310607	0.366	0.154	2.68236e-21
Ggt1	1.23327e-25	0.324352	0.795	0.601	2.72392e-21
Adk	1.27824e-25	0.283108	0.962	0.895	2.82326e-21
Tert	1.31269e-25	-0.25342	0.018	0.138	2.89934e-21
Sorcs1	1.36922e-25	-0.711583	0.059	0.207	3.02419e-21
Luzp1	1.48017e-25	-0.41444	0.409	0.586	3.26924e-21
Spata5	1.78529e-25	-0.42735	0.291	0.482	3.94318e-21
Slc9a7	1.8162e-25	-0.307391	0.067	0.229	4.01145e-21
Baz1a	1.84173e-25	-0.439066	0.264	0.456	4.06783e-21
Mdk	1.85758e-25	-0.265873	0.037	0.173	4.10284e-21
Gstz1	1.89783e-25	0.339646	0.645	0.435	4.19174e-21
Gm35281	2.18791e-25	0.375214	0.735	0.536	4.83244e-21
Steap2	2.34196e-25	-0.486472	0.394	0.569	5.17268e-21
Rragd	2.46941e-25	-0.339599	0.024	0.149	5.45419e-21
Casp8	2.52437e-25	-0.421093	0.269	0.471	5.57558e-21
Far1	2.65273e-25	0.351678	0.845	0.728	5.85908e-21
Nup93	2.73777e-25	-0.322233	0.071	0.229	6.04691e-21
Cgref1	2.84306e-25	0.297031	0.302	0.106	6.27946e-21
Aqp4	2.9707e-25	0.357506	0.148	0.014	6.56139e-21
Tulp3	4.06702e-25	-0.394317	0.499	0.684	8.98283e-21
Ugp2	4.07296e-25	-0.494715	0.367	0.546	8.99595e-21
Fam117b	4.56499e-25	-0.392037	0.304	0.509	1.00827e-20
Gnb1	5.36219e-25	-0.365538	0.357	0.559	1.18435e-20
Slc3a1	5.63929e-25	0.327659	0.906	0.785	1.24555e-20
Ccser1	5.89603e-25	-0.323863	0.868	0.919	1.30226e-20
Lama5	7.05423e-25	-0.414381	0.208	0.396	1.55807e-20
Tfdp2	7.09936e-25	-0.378481	0.403	0.592	1.56804e-20
Erc2	8.08696e-25	0.563751	0.831	0.794	1.78617e-20
Arhgef17	8.90751e-25	-0.330863	0.107	0.282	1.9674e-20
Sik1	9.13431e-25	0.467492	0.518	0.315	2.0175e-20
Tnfsf10	9.17766e-25	0.357431	0.275	0.093	2.02707e-20
Gm26632	9.3886e-25	-0.410495	0.206	0.395	2.07366e-20
Ubtd2	1.04348e-24	-0.275918	0.031	0.161	2.30473e-20
Dennd5b	1.14193e-24	0.323462	0.838	0.686	2.52219e-20
Zwint	1.31087e-24	-0.385678	0.197	0.382	2.89532e-20
Rab11a	1.31216e-24	-0.361761	0.145	0.327	2.89816e-20
Znrf3	1.34503e-24	-0.424713	0.459	0.628	2.97076e-20
Il1rap	1.38278e-24	-0.287805	0.041	0.176	3.05416e-20
Scoc	1.4948e-24	0.298275	0.371	0.159	3.30157e-20
Kcnh7	1.7587e-24	-0.42841	0.018	0.133	3.88444e-20
Dag1	1.9659e-24	-0.463739	0.431	0.605	4.34207e-20
Apaf1	2.27822e-24	-0.321614	0.099	0.266	5.0319e-20
Aacs	2.3411e-24	0.450859	0.544	0.327	5.17078e-20
Tmbim6	2.36679e-24	0.303484	0.784	0.604	5.22753e-20
Guca2b	2.48001e-24	0.309898	0.409	0.187	5.4776e-20
Gm16124	3.48536e-24	0.32262	0.308	0.116	7.69812e-20
Mab21l3	3.51479e-24	-0.261319	0.009	0.111	7.76311e-20
Rfx7	4.01739e-24	-0.374202	0.663	0.796	8.87321e-20
Xylb	4.32387e-24	0.341071	0.743	0.547	9.55012e-20
Cyp2d26	4.40572e-24	-0.498321	0.128	0.299	9.73092e-20
Lmnb1	4.82182e-24	-0.328056	0.069	0.219	1.065e-19
Secisbp2	5.19946e-24	0.343191	0.52	0.298	1.1484e-19
BC049987	5.56979e-24	0.280894	0.213	0.054	1.2302e-19
Tubb5	6.83904e-24	-0.250576	0.021	0.138	1.51054e-19
Lin54	7.56279e-24	-0.350395	0.106	0.275	1.67039e-19
Nfe2l2	8.01149e-24	-0.420225	0.416	0.582	1.7695e-19
Dennd3	8.08317e-24	0.373462	0.64	0.44	1.78533e-19
9530026P05Rik	8.49179e-24	-0.518113	0.192	0.379	1.87558e-19
Slc38a9	8.6939e-24	-0.42113	0.359	0.535	1.92022e-19
Cryz	9.41003e-24	0.327228	0.371	0.166	2.07839e-19
Pign	1.09742e-23	-0.389566	0.434	0.612	2.42387e-19
Dao	1.17257e-23	0.314567	0.833	0.693	2.58985e-19
Frmd5	1.20184e-23	-0.59208	0.025	0.144	2.65449e-19
Trio	1.27518e-23	-0.32041	0.856	0.899	2.81649e-19
Gna12	1.43321e-23	0.355612	0.534	0.318	3.16552e-19
Bicdl1	1.47242e-23	-0.416577	0.424	0.605	3.25214e-19
Foxn2	1.62629e-23	-0.320834	0.108	0.278	3.59199e-19
Afap1l2	1.6463e-23	0.385377	0.418	0.214	3.63619e-19
Cep152	1.81652e-23	-0.276465	0.103	0.269	4.01215e-19
Scrn3	1.85504e-23	0.283341	0.273	0.094	4.09723e-19
Sord	1.9296e-23	0.31169	0.803	0.618	4.2619e-19
Camkmt	2.12955e-23	-0.422833	0.483	0.66	4.70354e-19
Calml4	2.20181e-23	0.316092	0.579	0.351	4.86314e-19
Gphn	2.26163e-23	-0.257215	0.946	0.971	4.99526e-19
Heatr5a	2.40165e-23	-0.386113	0.229	0.421	5.30452e-19
Zbtb16	2.46901e-23	-0.382986	0.16	0.349	5.4533e-19
Cyp4a14	2.47363e-23	-0.333077	0.059	0.206	5.46351e-19
Dip2c	2.52104e-23	-0.34483	0.76	0.838	5.56823e-19
Prim2	2.66886e-23	-0.388697	0.189	0.38	5.8947e-19
Gm45645	2.71682e-23	0.330096	0.199	0.048	6.00065e-19
Shank2	3.68104e-23	-0.399772	0.853	0.905	8.13031e-19
Pbx1	4.05206e-23	0.265271	0.958	0.927	8.94979e-19
Cyp2j7	4.63199e-23	0.364456	0.387	0.179	1.02307e-18
Kifc2	4.64585e-23	-0.327522	0.089	0.245	1.02613e-18
Slc5a4a	5.17581e-23	0.286632	0.311	0.119	1.14318e-18
Tcf7l1	5.45956e-23	-0.352923	0.059	0.202	1.20585e-18
Blm	5.75628e-23	-0.305939	0.031	0.152	1.27139e-18
Slc40a1	5.79879e-23	-0.310934	0.068	0.218	1.28078e-18
Cyp4a10	6.00495e-23	-0.466765	0.233	0.415	1.32631e-18
Epb41l3	6.04192e-23	-0.354522	0.097	0.262	1.33448e-18
Slc22a7	6.77714e-23	0.377238	0.44	0.225	1.49687e-18
Rps6ka2	7.14758e-23	-0.32335	0.112	0.285	1.57869e-18
Igsf3	7.24522e-23	-0.298033	0.058	0.199	1.60025e-18
Clint1	7.49893e-23	0.33806	0.784	0.664	1.65629e-18
Fer	7.53164e-23	-0.380591	0.213	0.4	1.66351e-18
Pdzk1	7.73812e-23	0.273607	0.941	0.855	1.70912e-18
Lamc1	7.81724e-23	-0.420276	0.231	0.413	1.72659e-18
Wnk3	8.22708e-23	-0.259678	0.03	0.151	1.81712e-18
Klhl14	8.74404e-23	-0.254925	0.019	0.129	1.9313e-18
1700011H14Rik	9.27495e-23	-0.317489	0.128	0.301	2.04856e-18
Stard5	1.02893e-22	0.329424	0.753	0.571	2.27261e-18
Lama3	1.06632e-22	0.433343	0.409	0.22	2.35519e-18
Tor1aip1	1.20153e-22	0.345817	0.493	0.291	2.65381e-18
Slco3a1	1.27413e-22	0.5237	0.699	0.578	2.81417e-18
Csf1r	1.30381e-22	0.309012	0.386	0.184	2.87974e-18
Ceacam2	1.34462e-22	0.367383	0.18	0.039	2.96986e-18
Ace	1.3951e-22	0.359593	0.354	0.156	3.08135e-18
Rffl	1.41048e-22	0.319134	0.838	0.673	3.11532e-18
Dopey2	1.51741e-22	-0.351886	0.147	0.324	3.35151e-18
Pard3b	1.58048e-22	-0.437156	0.507	0.673	3.49081e-18
Tnfaip8	1.58745e-22	0.434543	0.52	0.321	3.50621e-18
Bcat2	1.73472e-22	0.321271	0.309	0.126	3.83147e-18
Igf2bp2	1.80358e-22	-0.344634	0.083	0.235	3.98358e-18
Mpped2	2.12865e-22	-0.470659	0.649	0.758	4.70155e-18
Zfp239	2.37071e-22	-0.347151	0.118	0.285	5.2362e-18
Lamp2	2.51404e-22	0.310768	0.818	0.688	5.55277e-18
Fchsd2	2.74459e-22	-0.366775	0.612	0.745	6.06198e-18
Rnd3	2.79878e-22	-0.269231	0.039	0.165	6.18166e-18
Dzip1l	2.94985e-22	0.304628	0.442	0.234	6.51533e-18
Elmsan1	3.77056e-22	-0.386857	0.327	0.511	8.32803e-18
Nox4	3.92939e-22	-0.454429	0.464	0.639	8.67884e-18
Mccc2	4.05199e-22	0.320478	0.599	0.367	8.94964e-18
Lama1	4.17868e-22	-0.329462	0.106	0.265	9.22946e-18
Cit	4.31426e-22	-0.453508	0.092	0.241	9.5289e-18
Clasp1	5.18113e-22	-0.361269	0.438	0.608	1.14436e-17
Ogt	5.81296e-22	0.292865	0.825	0.688	1.28391e-17
Map3k1	5.85756e-22	-0.390651	0.257	0.444	1.29376e-17
Ddhd2	6.21409e-22	-0.440066	0.224	0.398	1.37251e-17
Ankrd10	6.53358e-22	-0.362129	0.28	0.466	1.44307e-17
Ccl28	6.789e-22	-0.508965	0.067	0.207	1.49949e-17
Slc15a2	7.41297e-22	0.314545	0.78	0.572	1.6373e-17
Ptk2	9.48898e-22	-0.351624	0.57	0.698	2.09583e-17
Helz	1.02134e-21	-0.368558	0.565	0.694	2.25583e-17
Atp8a1	1.11966e-21	-0.327515	0.109	0.269	2.47299e-17
Sgtb	1.19431e-21	-0.265333	0.057	0.193	2.63786e-17
Gucd1	1.2102e-21	0.295619	0.672	0.467	2.67297e-17
Phactr4	1.31966e-21	0.273882	0.753	0.56	2.91473e-17
Srgap2	1.33981e-21	-0.33084	0.547	0.686	2.95923e-17
Acsm3	1.64548e-21	0.718676	0.344	0.171	3.63437e-17
Atxn7	2.16053e-21	0.316149	0.655	0.469	4.77197e-17
Ptch1	2.16958e-21	-0.431895	0.33	0.501	4.79195e-17
Tmem45b	2.22195e-21	-0.423106	0.23	0.415	4.90761e-17
Hsp90b1	2.35767e-21	-0.465739	0.388	0.546	5.20739e-17
Pacrg	2.44087e-21	-0.38327	0.408	0.589	5.39115e-17
Dnase2a	2.54959e-21	-0.308917	0.1	0.255	5.63128e-17
Tbcel	2.61515e-21	0.31158	0.49	0.287	5.77609e-17
Dis3l2	2.80398e-21	0.344842	0.687	0.493	6.19315e-17
Nipsnap1	2.88615e-21	0.310666	0.712	0.536	6.37464e-17
Stxbp5l	3.37562e-21	-0.396059	0.331	0.507	7.45573e-17
Cryzl2	3.85653e-21	0.293293	0.822	0.633	8.51792e-17
Dst	4.13756e-21	0.283176	0.82	0.644	9.13863e-17
Ksr2	4.40243e-21	0.317027	0.639	0.429	9.72364e-17
Erbb3	4.52864e-21	0.302348	0.499	0.286	1.00024e-16
Tmtc2	5.4036e-21	-0.349536	0.034	0.151	1.19349e-16
Map3k20	5.87163e-21	-0.357602	0.115	0.269	1.29687e-16
Pdlim5	6.11702e-21	-0.451787	0.427	0.571	1.35107e-16
Tnk2	6.17975e-21	-0.251931	0.051	0.18	1.36492e-16
Ppp1r13b	6.39797e-21	-0.350533	0.206	0.384	1.41312e-16
Gsta3	6.47079e-21	-0.323259	0.068	0.204	1.4292e-16
Ror1	6.88887e-21	0.298731	0.885	0.78	1.52154e-16
Pcbd2	6.91759e-21	0.302973	0.38	0.182	1.52789e-16
Aspscr1	7.28235e-21	0.298872	0.438	0.234	1.60845e-16
Scnn1a	7.52415e-21	0.3046	0.267	0.1	1.66186e-16
Ptbp3	7.89112e-21	-0.377956	0.355	0.534	1.74291e-16
Slc5a8	8.74316e-21	0.309762	0.755	0.595	1.9311e-16
Ppm1l	8.9726e-21	-0.389608	0.455	0.631	1.98178e-16
Snx5	9.16255e-21	-0.337554	0.219	0.393	2.02373e-16
Dnah2	9.68089e-21	-0.343961	0.174	0.347	2.13822e-16
Ppl	1.06251e-20	-0.292011	0.035	0.152	2.34677e-16
Chd3	1.10629e-20	0.349986	0.539	0.342	2.44347e-16
Me1	1.18322e-20	-0.339834	0.666	0.781	2.61339e-16
Zfp641	1.20515e-20	-0.434469	0.319	0.484	2.66182e-16
Lrrc58	1.21709e-20	0.29478	0.501	0.3	2.68818e-16
Cep162	1.25943e-20	-0.358003	0.243	0.415	2.7817e-16
Ctsh	1.28542e-20	0.283297	0.466	0.256	2.8391e-16
Brwd1	1.51421e-20	-0.348905	0.626	0.74	3.34444e-16
Smg1	1.53143e-20	-0.306031	0.684	0.775	3.38246e-16
Azin1	1.69584e-20	-0.345323	0.257	0.435	3.74559e-16
Hpgd	1.69863e-20	-0.320452	0.216	0.404	3.75176e-16
Bdh1	1.71175e-20	0.315598	0.714	0.494	3.78075e-16
Mertk	1.72079e-20	0.289653	0.869	0.715	3.80072e-16
Syt14	1.76966e-20	-0.417016	0.184	0.348	3.90865e-16
Ptpn13	1.95372e-20	-0.357807	0.714	0.806	4.31519e-16
Sufu	1.98203e-20	0.306242	0.764	0.592	4.37771e-16
Lcp1	2.11402e-20	-0.411761	0.266	0.442	4.66923e-16
Dglucy	2.12038e-20	0.281006	0.757	0.592	4.68329e-16
Prkcd	2.26703e-20	-0.349376	0.32	0.491	5.00719e-16
Polr2a	2.29983e-20	0.323841	0.5	0.3	5.07962e-16
Myh14	2.61059e-20	0.269945	0.293	0.12	5.766e-16
Tmem175	2.62975e-20	0.284512	0.281	0.113	5.80833e-16
Josd2	2.64962e-20	0.260976	0.33	0.145	5.85222e-16
Dcakd	3.13018e-20	0.287185	0.393	0.194	6.91362e-16
Rngtt	3.15834e-20	-0.399142	0.428	0.575	6.97583e-16
Pgap1	3.19298e-20	-0.319033	0.122	0.279	7.05233e-16
Zbtb44	3.55058e-20	0.317506	0.652	0.448	7.84217e-16
Tm7sf3	3.74826e-20	0.301211	0.328	0.155	8.27877e-16
Hook2	3.80816e-20	0.319619	0.525	0.325	8.41109e-16
Mtus1	3.90353e-20	0.350481	0.826	0.685	8.62172e-16
Pde5a	4.30223e-20	-0.268897	0.057	0.185	9.50235e-16
Nudcd1	4.31455e-20	-0.295768	0.123	0.282	9.52954e-16
Hpcal1	4.35037e-20	-0.353038	0.43	0.587	9.60865e-16
Cyp2j11	4.35635e-20	0.301341	0.9	0.764	9.62188e-16
Ggct	4.68585e-20	0.341773	0.397	0.211	1.03496e-15
Arhgef38	5.19058e-20	0.325544	0.686	0.478	1.14644e-15
Rhobtb3	5.54721e-20	-0.251325	0.038	0.155	1.22521e-15
Neu2	5.92447e-20	0.264936	0.245	0.087	1.30854e-15
Fads2	6.67247e-20	0.305271	0.356	0.175	1.47375e-15
Nop56	7.59589e-20	-0.274563	0.085	0.227	1.6777e-15
Kng2	7.68012e-20	0.404266	0.659	0.468	1.69631e-15
Lpar3	8.20155e-20	0.271502	0.188	0.051	1.81148e-15
Farp1	8.36743e-20	-0.285035	0.696	0.824	1.84811e-15
Specc1	1.04525e-19	-0.372405	0.147	0.308	2.30864e-15
Cabcoco1	1.0668e-19	0.317118	0.33	0.146	2.35624e-15
Jam3	1.08251e-19	-0.306207	0.074	0.208	2.39093e-15
Cenpe	1.13815e-19	-0.257506	0.025	0.129	2.51384e-15
Kcnt2	1.15411e-19	-0.33893	0.03	0.138	2.54909e-15
Tmem178	1.16333e-19	0.344578	0.334	0.155	2.56944e-15
Klf6	1.55457e-19	-0.287602	0.04	0.155	3.43358e-15
Rufy3	1.65327e-19	0.29226	0.84	0.765	3.65157e-15
Deptor	1.72232e-19	-0.362378	0.546	0.674	3.8041e-15
Cyb5a	1.80188e-19	0.323956	0.677	0.522	3.97982e-15
Fam107a	1.84654e-19	0.340481	0.565	0.365	4.07845e-15
Skiv2l2	2.0102e-19	0.300309	0.528	0.332	4.43994e-15
Herc3	2.11343e-19	0.266574	0.836	0.7	4.66794e-15
Wdfy3	2.13582e-19	0.252238	0.886	0.776	4.71739e-15
Mok	2.44781e-19	-0.35294	0.275	0.445	5.40647e-15
Cfap69	3.10052e-19	-0.419145	0.362	0.524	6.84812e-15
Prep	3.34115e-19	-0.276029	0.08	0.216	7.3796e-15
Micu3	3.49845e-19	0.337909	0.511	0.327	7.72703e-15
Rcan1	3.5294e-19	-0.327574	0.161	0.321	7.79539e-15
Cyp2d22	3.66e-19	-0.294579	0.081	0.219	8.08384e-15
Gm32569	3.77311e-19	0.288324	0.356	0.179	8.33366e-15
Agfg2	3.95349e-19	-0.337003	0.202	0.366	8.73207e-15
Nit1	3.98891e-19	0.279625	0.498	0.299	8.81031e-15
Zranb3	3.99365e-19	-0.307159	0.1	0.245	8.82078e-15
Bag2	4.20381e-19	-0.252355	0.059	0.186	9.28495e-15
Gm14320	4.7367e-19	0.280966	0.278	0.114	1.0462e-14
Camta1	5.07661e-19	-0.364011	0.331	0.495	1.12127e-14
Prkag2	5.19035e-19	-0.324029	0.736	0.816	1.14639e-14
Utrn	5.20498e-19	-0.401849	0.609	0.744	1.14962e-14
Wdr78	5.22486e-19	-0.301236	0.187	0.356	1.15401e-14
Nhs	5.66996e-19	0.285147	0.97	0.926	1.25232e-14
Pah	5.92756e-19	0.553907	0.378	0.219	1.30922e-14
Sigirr	6.64701e-19	0.285789	0.316	0.142	1.46812e-14
Ccs	6.72945e-19	0.30853	0.603	0.419	1.48633e-14
Cltc	6.87517e-19	-0.366698	0.544	0.675	1.51852e-14
Rbsn	7.20415e-19	0.258452	0.391	0.202	1.59118e-14
Sh3gl2	7.40144e-19	-0.467904	0.23	0.394	1.63476e-14
Hipk2	8.59383e-19	-0.329439	0.684	0.786	1.89812e-14
Adtrp	1.01063e-18	0.306129	0.538	0.339	2.23217e-14
Rock2	1.07872e-18	-0.349229	0.636	0.732	2.38257e-14
Cep126	1.19916e-18	-0.330293	0.183	0.345	2.64859e-14
Fam184a	1.22996e-18	-0.346916	0.334	0.507	2.7166e-14
Tsc22d1	1.24851e-18	-0.350158	0.341	0.498	2.75758e-14
Usf3	1.28119e-18	0.298393	0.51	0.314	2.82977e-14
Smc4	1.29209e-18	-0.296754	0.126	0.278	2.85383e-14
Pias1	1.33971e-18	-0.311608	0.685	0.768	2.95901e-14
Atad5	1.44919e-18	-0.291708	0.077	0.207	3.20082e-14
Hsd17b14	1.53046e-18	0.296343	0.183	0.053	3.38032e-14
Ano3	1.54741e-18	-0.264757	0.029	0.131	3.41776e-14
Ankrd6	1.57283e-18	-0.499159	0.107	0.247	3.47391e-14
Stim1	1.64779e-18	-0.361745	0.237	0.407	3.63948e-14
Dnajc19	1.65811e-18	0.28852	0.414	0.232	3.66227e-14
Rab27a	1.72093e-18	0.3056	0.282	0.121	3.80101e-14
Man1a	1.79455e-18	-0.439418	0.52	0.636	3.96361e-14
Hnf1aos1	1.79939e-18	0.273425	0.857	0.713	3.97432e-14
Memo1	1.84463e-18	-0.35234	0.316	0.481	4.07423e-14
Mipol1	1.95969e-18	0.288298	0.315	0.145	4.32838e-14
Trim35	2.09623e-18	-0.266925	0.148	0.304	4.62994e-14
Ddc	2.37793e-18	0.341192	0.661	0.475	5.25213e-14
Osbpl10	2.58951e-18	-0.345337	0.268	0.432	5.71945e-14
Gm10787	2.65199e-18	0.258163	0.284	0.12	5.85746e-14
Stt3b	2.95246e-18	-0.333106	0.49	0.632	6.5211e-14
Lrch1	2.98932e-18	-0.338599	0.394	0.549	6.60251e-14
Sntb2	3.14586e-18	-0.341515	0.288	0.458	6.94827e-14
Il17re	3.36644e-18	0.291411	0.196	0.062	7.43545e-14
Irak2	3.64945e-18	0.293827	0.516	0.331	8.06054e-14
Zc3h15	3.71596e-18	-0.337256	0.316	0.482	8.20743e-14
Pip5k1b	3.71929e-18	-0.325669	0.064	0.186	8.21481e-14
Eipr1	3.78646e-18	-0.308967	0.181	0.341	8.36316e-14
Madd	3.95269e-18	-0.279105	0.134	0.286	8.73031e-14
Adh1	4.4831e-18	0.25712	0.23	0.084	9.90182e-14
Immp2l	4.6251e-18	-0.515155	0.412	0.556	1.02155e-13
Xpnpep1	4.70322e-18	0.323697	0.575	0.394	1.0388e-13
Inpp5b	4.82908e-18	0.31872	0.531	0.347	1.0666e-13
Ly6a	4.86806e-18	-0.293594	0.087	0.22	1.07521e-13
Anxa4	5.44342e-18	-0.327459	0.145	0.295	1.20229e-13
Anapc15	5.77047e-18	0.253671	0.304	0.139	1.27452e-13
Mum1	6.53514e-18	0.354637	0.35	0.191	1.44342e-13
Tcf20	6.92585e-18	-0.315848	0.667	0.762	1.52971e-13
Diaph1	7.92104e-18	-0.319366	0.352	0.525	1.74952e-13
Ttc7b	8.30503e-18	0.278364	0.652	0.46	1.83433e-13
Cpsf7	8.60762e-18	0.256881	0.36	0.181	1.90117e-13
Rangap1	9.2962e-18	-0.281804	0.132	0.28	2.05325e-13
Lrp2	9.31493e-18	0.260614	0.993	0.969	2.05739e-13
Srcin1	9.31941e-18	0.270599	0.56	0.353	2.05838e-13
Ttc39c	1.03548e-17	0.262476	0.353	0.176	2.28707e-13
Acacb	1.04661e-17	-0.279718	0.089	0.221	2.31165e-13
Mep1a	1.11144e-17	0.257301	0.865	0.769	2.45483e-13
Gtf2f2	1.22057e-17	-0.31356	0.245	0.411	2.69586e-13
AW554918	1.30416e-17	-0.337404	0.526	0.649	2.88051e-13
Abca3	1.38076e-17	0.25111	0.794	0.62	3.04968e-13
Pde9a	1.42468e-17	0.260386	0.521	0.333	3.14668e-13
Ccdc62	1.44438e-17	0.270143	0.286	0.129	3.19021e-13
Sav1	1.50162e-17	-0.323669	0.163	0.311	3.31663e-13
Grb7	1.57858e-17	0.270598	0.309	0.146	3.48661e-13
Ppp1r12b	1.66783e-17	-0.321274	0.497	0.628	3.68373e-13
Gm15879	1.73636e-17	0.268776	0.346	0.172	3.8351e-13
Cndp2	1.8384e-17	0.29825	0.445	0.264	4.06048e-13
Ppp1r21	1.85835e-17	0.288583	0.479	0.295	4.10453e-13
Uba6	1.86941e-17	-0.338481	0.155	0.304	4.12898e-13
Serpinf2	1.89991e-17	0.319792	0.323	0.164	4.19634e-13
Tmem164	1.99671e-17	-0.322688	0.454	0.615	4.41013e-13
Kmt2a	2.06286e-17	-0.334488	0.462	0.599	4.55623e-13
Ssh2	2.15201e-17	-0.349909	0.672	0.76	4.75315e-13
Zbtb20	2.22412e-17	0.522113	0.999	0.994	4.91241e-13
Plppr1	2.23632e-17	-0.278929	0.063	0.182	4.93937e-13
Acp6	2.40114e-17	0.285694	0.419	0.249	5.30341e-13
Vps50	2.40894e-17	-0.31801	0.289	0.455	5.32062e-13
Phactr2	2.41987e-17	0.266419	0.874	0.764	5.34476e-13
Gm10732	2.54869e-17	0.281127	0.68	0.498	5.6293e-13
Dock6	2.62878e-17	-0.252836	0.111	0.252	5.80618e-13
BC035947	3.10551e-17	0.278123	0.449	0.271	6.85913e-13
Stard8	3.22823e-17	-0.321357	0.175	0.328	7.13018e-13
Psap	3.36232e-17	0.288972	0.569	0.393	7.42636e-13
Pdia6	3.50263e-17	-0.282251	0.141	0.287	7.73626e-13
Mtmr11	3.635e-17	0.276708	0.393	0.213	8.02863e-13
Whrn	3.73002e-17	-0.352829	0.187	0.332	8.23851e-13
Fbxo21	3.85952e-17	-0.293766	0.136	0.28	8.52452e-13
Msn	3.93625e-17	-0.341346	0.259	0.411	8.69399e-13
Ak4	4.01838e-17	0.299109	0.558	0.372	8.8754e-13
Dlg1	4.59387e-17	-0.280499	0.785	0.834	1.01465e-12
Nsd2	4.66394e-17	-0.375165	0.363	0.506	1.03012e-12
Ppp3cc	4.69745e-17	0.295749	0.445	0.26	1.03753e-12
P3h2	4.76448e-17	-0.344575	0.916	0.921	1.05233e-12
Slc24a3	4.83868e-17	-0.254492	0.045	0.154	1.06872e-12
Il34	5.10029e-17	-0.770281	0.271	0.407	1.1265e-12
Zbtb11	5.25957e-17	-0.330259	0.268	0.426	1.16168e-12
Ola1	5.65177e-17	-0.331538	0.188	0.34	1.24831e-12
Bahcc1	5.74616e-17	-0.353598	0.172	0.322	1.26916e-12
Dip2b	5.90551e-17	-0.363503	0.437	0.564	1.30435e-12
Col18a1	6.12774e-17	-0.405439	0.323	0.472	1.35343e-12
Gas2	6.21452e-17	-0.331244	0.762	0.871	1.3726e-12
Syt12	6.27139e-17	-0.25297	0.091	0.22	1.38516e-12
Chchd6	6.55942e-17	-0.310874	0.252	0.412	1.44878e-12
Acot9	6.6114e-17	-0.257586	0.104	0.238	1.46026e-12
Serpina1f	6.95594e-17	0.332128	0.353	0.191	1.53636e-12
Osbpl9	6.9794e-17	0.306614	0.908	0.848	1.54154e-12
Ybx1	7.24561e-17	-0.338638	0.296	0.452	1.60034e-12
Actn1	7.81248e-17	-0.36511	0.199	0.355	1.72554e-12
Taf3	7.92301e-17	-0.30988	0.408	0.559	1.74996e-12
Atxn7l1	7.94909e-17	0.282133	0.63	0.459	1.75571e-12
Zc3h6	8.2689e-17	0.280967	0.305	0.147	1.82635e-12
Mcoln2	8.42044e-17	0.269523	0.196	0.066	1.85982e-12
Bzw2	1.00929e-16	-0.269982	0.11	0.248	2.22922e-12
9030624G23Rik	1.01509e-16	0.349428	0.316	0.159	2.24203e-12
4931406P16Rik	1.14141e-16	-0.327372	0.286	0.428	2.52104e-12
Ezh1	1.21689e-16	0.293215	0.512	0.341	2.68774e-12
Rsu1	1.24005e-16	-0.334211	0.268	0.42	2.73889e-12
Ssbp2	1.30052e-16	-0.329143	0.486	0.62	2.87245e-12
Myo9b	1.31854e-16	-0.291528	0.197	0.349	2.91225e-12
Hao2	1.35096e-16	0.296453	0.805	0.64	2.98387e-12
Gm6999	1.3728e-16	0.312663	0.271	0.124	3.0321e-12
Slc25a19	1.38761e-16	0.251722	0.301	0.144	3.06481e-12
Pcdh7	1.41627e-16	-0.391988	0.106	0.236	3.12813e-12
Hspa12a	1.47173e-16	-0.254458	0.075	0.195	3.25062e-12
Phtf2	1.47383e-16	-0.305745	0.192	0.342	3.25524e-12
Slc25a23	1.48941e-16	-0.286359	0.211	0.372	3.28966e-12
Kcnq5	1.71195e-16	-0.355229	0.038	0.136	3.78118e-12
Pfkp	1.77919e-16	-0.26057	0.111	0.248	3.9297e-12
Serpine2	1.78788e-16	-0.25837	0.033	0.131	3.94889e-12
Map3k10	1.79148e-16	-0.27708	0.138	0.278	3.95684e-12
Sfxn5	1.81738e-16	0.291605	0.624	0.448	4.01405e-12
Fam118b	1.83473e-16	-0.256022	0.118	0.254	4.05236e-12
Cdc14b	2.09183e-16	-0.335888	0.444	0.588	4.62023e-12
Lypd6	2.124e-16	-0.254687	0.041	0.144	4.69128e-12
Shq1	2.26569e-16	-0.294953	0.172	0.321	5.00422e-12
Acot7	2.41825e-16	-0.324853	0.232	0.395	5.3412e-12
Ostf1	2.42927e-16	-0.316468	0.261	0.419	5.36553e-12
Klhl2	2.49098e-16	-0.288996	0.358	0.511	5.50182e-12
0610040F04Rik	2.62512e-16	-0.287725	0.398	0.567	5.79809e-12
Mt1	2.7413e-16	-0.258533	0.052	0.16	6.05471e-12
Pkd2	2.7646e-16	0.260715	0.816	0.671	6.10616e-12
Klf12	2.83743e-16	-0.292991	0.679	0.794	6.26703e-12
Car2	2.85632e-16	-0.269936	0.109	0.241	6.30875e-12
Kyat3	2.88535e-16	0.428862	0.572	0.409	6.37287e-12
Osbpl1a	3.17253e-16	0.25417	0.688	0.514	7.00717e-12
Cubn	3.26255e-16	0.264687	0.921	0.802	7.20599e-12
Epn2	3.55893e-16	-0.341059	0.374	0.509	7.86062e-12
Fhit	3.61844e-16	-0.372732	0.897	0.919	7.99205e-12
Map2k6	3.75041e-16	-0.310382	0.508	0.656	8.28353e-12
Ildr2	3.7769e-16	0.263107	0.197	0.071	8.34204e-12
Zbtb38	4.02871e-16	-0.404016	0.35	0.478	8.8982e-12
Khdrbs1	4.06423e-16	-0.31431	0.354	0.501	8.97667e-12
Prkch	4.16258e-16	-0.263801	0.042	0.142	9.1939e-12
Gm28153	4.37288e-16	-0.349961	0.37	0.518	9.65839e-12
Tox	4.51202e-16	-0.428796	0.24	0.394	9.9657e-12
Scfd2	4.68553e-16	-0.373731	0.356	0.5	1.03489e-11
Gpm6a	4.76081e-16	0.318244	0.84	0.748	1.05152e-11
Ulk4	5.00609e-16	-0.300534	0.128	0.265	1.1057e-11
Lzts2	5.2958e-16	-0.304364	0.199	0.347	1.16968e-11
Atpif1	5.4615e-16	0.286313	0.659	0.5	1.20628e-11
Ggnbp2	6.25017e-16	0.257588	0.693	0.509	1.38047e-11
Rai14	6.3697e-16	-0.329818	0.386	0.524	1.40688e-11
Slc9a3	6.45591e-16	0.282578	0.211	0.08	1.42592e-11
Adss	6.55477e-16	-0.305413	0.249	0.399	1.44775e-11
Rnf128	6.8373e-16	-0.322898	0.246	0.404	1.51015e-11
Kazn	6.94592e-16	-0.339803	0.259	0.414	1.53415e-11
Cited2	7.48641e-16	0.298184	0.307	0.154	1.65352e-11
Agxt2	7.50738e-16	0.333807	0.527	0.372	1.65815e-11
Lrrc8b	7.97762e-16	0.293945	0.353	0.194	1.76202e-11
Erc1	9.82183e-16	-0.300813	0.609	0.705	2.16935e-11
Nptn	9.99776e-16	-0.335816	0.307	0.453	2.20821e-11
Neurl4	1.01584e-15	0.25808	0.51	0.334	2.24368e-11
Stat3	1.01874e-15	-0.364084	0.356	0.496	2.2501e-11
Thra	1.06605e-15	0.268036	0.381	0.212	2.35459e-11
Myo1e	1.21025e-15	-0.33068	0.522	0.642	2.67307e-11
Gm16685	1.25892e-15	-0.392106	0.133	0.268	2.78058e-11
Ift122	1.46835e-15	0.285782	0.528	0.355	3.24314e-11
Mapre2	1.56688e-15	-0.315889	0.399	0.54	3.46078e-11
Ipo11	1.59444e-15	-0.298788	0.252	0.405	3.52163e-11
Wasf3	1.62138e-15	0.292257	0.327	0.172	3.58115e-11
Tpt1	1.64643e-15	-0.307891	0.264	0.416	3.63647e-11
mt-Co1	1.79199e-15	0.262005	0.611	0.435	3.95797e-11
Ar	1.82814e-15	0.262461	0.877	0.752	4.03782e-11
Slc1a1	1.85414e-15	0.250356	0.901	0.799	4.09524e-11
Rbms2	1.92742e-15	-0.304584	0.166	0.308	4.2571e-11
Cpq	2.02474e-15	0.284678	0.537	0.373	4.47204e-11
St3gal4	2.15252e-15	-0.27416	0.052	0.156	4.75427e-11
Abi2	2.19872e-15	-0.279623	0.183	0.329	4.85632e-11
Sh3bp5	2.43739e-15	0.287818	0.576	0.412	5.38347e-11
BC052040	2.51015e-15	-0.275269	0.224	0.381	5.54417e-11
Mcph1	2.83699e-15	-0.3389	0.252	0.398	6.26607e-11
Smurf1	3.19625e-15	-0.323252	0.224	0.369	7.05955e-11
Ccdc180	3.71575e-15	0.253214	0.21	0.082	8.20698e-11
Gm7854	3.82447e-15	0.253168	0.221	0.088	8.44711e-11
Sh2d4b	3.83014e-15	-0.259714	0.07	0.184	8.45964e-11
Eps15l1	4.13995e-15	-0.274797	0.445	0.578	9.14392e-11
Acadm	4.23049e-15	0.309423	0.747	0.616	9.34388e-11
Mlh3	4.23381e-15	0.276363	0.277	0.138	9.35123e-11
Ptpn3	4.47151e-15	0.269699	0.767	0.626	9.87623e-11
Ctbs	4.52983e-15	0.267403	0.361	0.202	1.0005e-10
Limch1	4.58806e-15	0.280574	0.509	0.342	1.01337e-10
Wdr72	4.79994e-15	-0.333247	0.247	0.393	1.06016e-10
Bcl2l1	4.88659e-15	-0.289251	0.62	0.732	1.0793e-10
Zmynd8	5.23585e-15	0.276268	0.659	0.507	1.15644e-10
Prickle1	5.36013e-15	-0.316865	0.411	0.576	1.18389e-10
Ino80d	5.74457e-15	-0.302336	0.511	0.626	1.2688e-10
Rell1	5.87558e-15	-0.277941	0.12	0.252	1.29774e-10
Psmd9	6.06575e-15	0.269998	0.431	0.271	1.33974e-10
Hibadh	6.09969e-15	0.265577	0.724	0.568	1.34724e-10
Fbxl7	6.33269e-15	-0.291826	0.059	0.164	1.3987e-10
Syn3	6.47667e-15	0.290353	0.688	0.549	1.4305e-10
Ndrg1	6.6236e-15	0.279089	0.87	0.761	1.46295e-10
Yaf2	6.97177e-15	-0.307675	0.199	0.341	1.53986e-10
Ugdh	7.07687e-15	0.282927	0.536	0.372	1.56307e-10
Afg1l	7.42273e-15	0.254832	0.401	0.236	1.63946e-10
Lamp1	7.88826e-15	-0.298376	0.367	0.514	1.74228e-10
Fbxw7	8.24666e-15	-0.324046	0.355	0.486	1.82144e-10
Cdyl	8.57214e-15	-0.292156	0.224	0.373	1.89333e-10
Chst9	9.24222e-15	-0.304258	0.034	0.124	2.04133e-10
Dpp6	9.61248e-15	-0.282605	0.032	0.12	2.12311e-10
Sipa1l1	1.05481e-14	0.252985	0.879	0.784	2.32975e-10
Gldc	1.10417e-14	-0.369366	0.227	0.372	2.43878e-10
Tpm3	1.11989e-14	-0.289151	0.269	0.415	2.4735e-10
Cables1	1.14205e-14	-0.280605	0.062	0.167	2.52245e-10
Ankrd28	1.27626e-14	-0.291883	0.583	0.695	2.81888e-10
Cnppd1	1.36291e-14	0.252604	0.374	0.219	3.01026e-10
Aco1	1.40703e-14	0.255043	0.551	0.384	3.10771e-10
Eva1c	1.43467e-14	0.576981	0.3	0.162	3.16875e-10
Pdia4	1.54101e-14	-0.261443	0.134	0.264	3.40364e-10
Med13	1.54187e-14	-0.261222	0.611	0.714	3.40554e-10
Rplp1	1.63963e-14	-0.296559	0.166	0.304	3.62144e-10
P2rx4	1.77551e-14	0.269417	0.307	0.161	3.92157e-10
Herc4	1.79691e-14	0.261196	0.7	0.572	3.96884e-10
Pcdh17	1.80723e-14	0.299726	0.419	0.255	3.99162e-10
Fam208a	1.84543e-14	0.259791	0.682	0.539	4.076e-10
Grk5	2.01665e-14	-0.389618	0.215	0.348	4.45418e-10
Mid1	2.01977e-14	-0.270818	0.11	0.233	4.46106e-10
Atm	2.14629e-14	-0.278044	0.231	0.374	4.74051e-10
Dtnb	2.57403e-14	-0.312045	0.602	0.693	5.68525e-10
Rai1	2.59309e-14	-0.27347	0.472	0.6	5.72736e-10
Snhg11	2.81513e-14	0.295303	0.851	0.782	6.21779e-10
Tcn2	3.27714e-14	0.284989	0.631	0.486	7.23822e-10
Pkn2	3.39444e-14	-0.27107	0.505	0.636	7.49729e-10
Efr3a	3.54758e-14	-0.303978	0.321	0.462	7.83555e-10
Dync2h1	3.71505e-14	0.254399	0.769	0.638	8.20543e-10
Arsb	3.79781e-14	0.315738	0.385	0.233	8.38822e-10
Mef2d	3.88037e-14	-0.302325	0.452	0.581	8.57058e-10
Esyt2	4.15594e-14	-0.278883	0.481	0.613	9.17922e-10
Them7	4.22601e-14	-0.294667	0.934	0.945	9.334e-10
Slc10a7	4.24195e-14	-0.316862	0.311	0.444	9.36919e-10
Nlk	4.65068e-14	-0.281912	0.62	0.712	1.0272e-09
Erbb4	4.77792e-14	-0.684928	0.304	0.436	1.0553e-09
Gm10283	4.81638e-14	-0.313193	0.243	0.391	1.06379e-09
Gm19950	5.23614e-14	-0.374026	0.675	0.775	1.15651e-09
Nmrk1	5.43153e-14	-0.306294	0.481	0.609	1.19966e-09
Plec	6.84642e-14	-0.275347	0.108	0.227	1.51217e-09
C1qtnf3	7.71663e-14	0.31743	0.303	0.162	1.70437e-09
Gtf2h2	7.83938e-14	-0.300266	0.274	0.418	1.73148e-09
Cdkl1	7.97753e-14	-0.354559	0.256	0.401	1.762e-09
Sesn3	8.31286e-14	-0.27396	0.164	0.3	1.83606e-09
Bicral	8.78086e-14	0.253714	0.3	0.158	1.93943e-09
Urgcp	1.34023e-13	0.263714	0.568	0.402	2.96018e-09
Parn	1.35391e-13	0.253686	0.441	0.281	2.99038e-09
Ube2w	1.38508e-13	-0.270692	0.408	0.541	3.05922e-09
N4bp2l1	1.43335e-13	-0.250927	0.148	0.278	3.16583e-09
Fam69a	1.43434e-13	-0.30104	0.134	0.254	3.16803e-09
Mgat5	1.72815e-13	-0.311332	0.548	0.652	3.81696e-09
Mylip	1.73651e-13	0.279058	0.403	0.255	3.83543e-09
Acox3	1.82719e-13	0.304478	0.439	0.292	4.03572e-09
Gm37240	1.84969e-13	-0.32018	0.436	0.545	4.08541e-09
Aldh9a1	1.8569e-13	0.266195	0.384	0.233	4.10134e-09
Manf	1.88757e-13	-0.268495	0.238	0.376	4.16908e-09
Plau	1.94948e-13	0.252414	0.652	0.465	4.30581e-09
Tenm4	2.24322e-13	-0.316134	0.155	0.284	4.95459e-09
Kat2b	2.33086e-13	0.254768	0.499	0.338	5.14817e-09
Tusc3	2.35095e-13	-0.264964	0.21	0.348	5.19255e-09
Casc4	2.65319e-13	-0.312558	0.336	0.478	5.8601e-09
Asap1	2.81911e-13	-0.307639	0.679	0.746	6.22656e-09
Txndc5	2.90603e-13	-0.251899	0.246	0.389	6.41855e-09
Arid4b	3.08515e-13	-0.251184	0.659	0.744	6.81417e-09
Cntnap5a	3.12562e-13	0.366186	0.128	0.035	6.90356e-09
Gc	3.14224e-13	-0.330287	0.099	0.208	6.94026e-09
Bcr	3.1994e-13	-0.272925	0.28	0.414	7.06651e-09
Prkd1	3.82063e-13	-0.253548	0.052	0.146	8.43863e-09
Myh9	4.03325e-13	-0.32807	0.399	0.522	8.90824e-09
Vps13c	4.19609e-13	-0.267896	0.165	0.293	9.26789e-09
Gnas	4.55725e-13	-0.27766	0.431	0.559	1.00656e-08
Pde1a	4.62299e-13	-0.447681	0.366	0.495	1.02108e-08
Anks1	4.835e-13	-0.270595	0.541	0.644	1.06791e-08
Pde8a	4.99371e-13	0.302539	0.42	0.269	1.10296e-08
Tcte2	5.03671e-13	0.252645	0.421	0.262	1.11246e-08
Ywhaq	5.3856e-13	-0.292184	0.216	0.345	1.18952e-08
Itsn1	5.85827e-13	-0.267487	0.302	0.445	1.29392e-08
Ints6	5.8855e-13	-0.287079	0.523	0.635	1.29993e-08
Smad3	5.89987e-13	-0.307759	0.553	0.667	1.3031e-08
Tmod3	6.17118e-13	-0.265379	0.173	0.298	1.36303e-08
Cblb	6.45708e-13	-0.275666	0.461	0.585	1.42618e-08
Plcb4	6.52918e-13	-0.287059	0.174	0.302	1.4421e-08
Clcn5	6.53131e-13	-0.276382	0.303	0.441	1.44257e-08
Iqsec2	7.02206e-13	0.256484	0.595	0.435	1.55096e-08
Dcaf5	7.33735e-13	-0.274214	0.452	0.572	1.6206e-08
Hsph1	7.50084e-13	-0.270514	0.259	0.392	1.65671e-08
Egf	7.55302e-13	0.303718	0.5	0.339	1.66824e-08
Foxq1	8.21174e-13	0.365816	0.246	0.125	1.81373e-08
Ptpn14	8.25184e-13	-0.282305	0.11	0.221	1.82258e-08
S100a10	9.62365e-13	-0.268163	0.162	0.288	2.12558e-08
Slc7a9	1.00376e-12	0.259796	0.451	0.298	2.21702e-08
Arf3	1.02948e-12	-0.27157	0.229	0.36	2.2738e-08
Ces1f	1.03502e-12	0.391406	0.518	0.407	2.28605e-08
Iqsec1	1.0571e-12	-0.331039	0.262	0.387	2.33481e-08
Thada	1.10881e-12	-0.279848	0.589	0.674	2.44903e-08
Gm37245	1.11322e-12	0.257401	0.845	0.766	2.45877e-08
Col4a1	1.16485e-12	-0.298317	0.417	0.536	2.57281e-08
Sae1	1.17134e-12	-0.273634	0.238	0.368	2.58713e-08
Unc5c	1.22074e-12	-0.415246	0.157	0.275	2.69624e-08
Rbbp7	1.30784e-12	-0.253264	0.162	0.288	2.88864e-08
Kcnj2	1.32979e-12	0.286535	0.271	0.145	2.93711e-08
Acap2	1.55699e-12	-0.289705	0.3	0.432	3.43892e-08
Zzef1	1.67628e-12	-0.259691	0.469	0.582	3.70239e-08
Rpsa	1.68794e-12	-0.262652	0.162	0.289	3.72815e-08
Dpp10	1.73764e-12	-0.370334	0.045	0.129	3.83793e-08
Abhd3	1.81889e-12	-0.250753	0.189	0.315	4.01739e-08
Gpi1	1.90399e-12	-0.292452	0.296	0.424	4.20534e-08
Cask	1.93619e-12	-0.270717	0.19	0.32	4.27647e-08
Kcnh1	1.9498e-12	0.287446	0.249	0.127	4.30652e-08
Bcar1	1.96771e-12	-0.299002	0.271	0.396	4.34608e-08
Bin1	2.04486e-12	-0.267476	0.135	0.253	4.51648e-08
Tenm3	2.09171e-12	-0.301104	0.059	0.151	4.61996e-08
Ppp2r1b	2.10562e-12	0.272352	0.336	0.2	4.65069e-08
Zdhhc20	2.14334e-12	-0.256216	0.318	0.453	4.73399e-08
Hspbap1	2.5224e-12	-0.264112	0.141	0.259	5.57123e-08
Ikbkb	2.98625e-12	0.264132	0.693	0.562	6.59573e-08
Atxn10	3.04351e-12	-0.294204	0.401	0.521	6.72219e-08
Myl12b	3.17588e-12	-0.272673	0.255	0.384	7.01457e-08
Brip1os	3.22719e-12	-0.292849	0.385	0.509	7.1279e-08
Acnat1	3.33669e-12	0.270698	0.781	0.673	7.36974e-08
Shtn1	3.38189e-12	-0.328097	0.358	0.479	7.46957e-08
Trp53inp1	3.57522e-12	-0.264289	0.14	0.254	7.89659e-08
Mbtd1	3.82065e-12	-0.26192	0.589	0.681	8.43867e-08
Pcca	4.05995e-12	-0.288728	0.796	0.829	8.96721e-08
Tbc1d1	4.15573e-12	-0.341345	0.309	0.432	9.17876e-08
Man2a1	4.16577e-12	-0.285545	0.524	0.622	9.20094e-08
Rnf38	4.36615e-12	-0.291902	0.403	0.528	9.64351e-08
Ssbp3	4.54332e-12	-0.347283	0.416	0.513	1.00348e-07
Slc39a11	5.52089e-12	-0.272847	0.491	0.606	1.2194e-07
Uchl3	5.53566e-12	-0.266043	0.184	0.306	1.22266e-07
Fam126a	5.8135e-12	-0.255379	0.238	0.369	1.28403e-07
Havcr1	5.99551e-12	-0.283958	0.045	0.129	1.32423e-07
2010111I01Rik	6.89003e-12	-0.250363	0.754	0.795	1.5218e-07
4732471J01Rik	7.0328e-12	0.324289	0.502	0.355	1.55334e-07
Notch2	7.08357e-12	0.268966	0.517	0.371	1.56455e-07
Ube2h	7.23999e-12	-0.267846	0.547	0.654	1.5991e-07
Thsd7a	7.34763e-12	-0.440153	0.064	0.153	1.62287e-07
Prlr	7.34838e-12	0.503709	0.621	0.561	1.62304e-07
Mlxip	7.70687e-12	-0.269722	0.205	0.328	1.70222e-07
Trim24	8.06421e-12	-0.289044	0.422	0.536	1.78114e-07
Pdia3	8.62024e-12	-0.307314	0.301	0.418	1.90395e-07
Mtf2	8.88813e-12	-0.290689	0.288	0.408	1.96312e-07
Shmt1	9.73907e-12	0.262262	0.421	0.284	2.15107e-07
Cnot6	1.06297e-11	-0.266872	0.336	0.46	2.34778e-07
Tcaim	1.3205e-11	0.25396	0.497	0.358	2.9166e-07
Plxna2	1.40926e-11	-0.250965	0.262	0.388	3.11262e-07
Zcchc11	1.75856e-11	-0.263385	0.37	0.494	3.88412e-07
Bnc2	1.77291e-11	0.604633	0.402	0.285	3.91582e-07
Cdk6	1.77737e-11	-0.405524	0.441	0.536	3.92567e-07
Rfx3	2.08833e-11	-0.274234	0.51	0.609	4.6125e-07
Plekha8	2.17862e-11	-0.275811	0.27	0.388	4.81191e-07
Lyplal1	2.23557e-11	0.272602	0.438	0.304	4.93771e-07
Mbd2	2.25357e-11	-0.265074	0.422	0.535	4.97745e-07
Slc25a4	2.41571e-11	-0.2521	0.121	0.228	5.33557e-07
0610040J01Rik	2.42652e-11	-0.323258	0.216	0.332	5.35945e-07
Slc5a2	2.45471e-11	0.270816	0.145	0.054	5.42172e-07
Plcl2	2.99777e-11	-0.317533	0.216	0.327	6.62118e-07
Sertad2	3.19101e-11	-0.269408	0.387	0.516	7.04798e-07
Rab40c	3.26715e-11	-0.255739	0.358	0.472	7.21615e-07
Sorcs2	3.28488e-11	-0.380087	0.123	0.232	7.25532e-07
Pik3c2g	3.72647e-11	0.344773	0.315	0.193	8.23065e-07
Elf2	3.7553e-11	-0.289197	0.328	0.441	8.29433e-07
Tyw1	3.9604e-11	-0.264908	0.201	0.315	8.74733e-07
Nt5c2	4.82313e-11	-0.314584	0.689	0.728	1.06529e-06
Sipa1l3	6.03306e-11	-0.281856	0.379	0.492	1.33252e-06
Gpc5	7.08478e-11	-0.487554	0.232	0.344	1.56481e-06
Slc25a36	7.36451e-11	-0.255169	0.665	0.721	1.6266e-06
Abcc3	9.63015e-11	0.427834	0.287	0.178	2.12701e-06
Smarca2	1.00657e-10	0.447489	0.663	0.599	2.22321e-06
Dennd1b	1.08857e-10	-0.267646	0.559	0.648	2.40432e-06
Fgfr1	1.11532e-10	0.25378	0.49	0.361	2.46341e-06
Abca13	1.13299e-10	0.258993	0.248	0.133	2.50244e-06
Fmn1	1.3783e-10	-0.361776	0.799	0.818	3.04426e-06
Stxbp6	1.42101e-10	-0.275857	0.808	0.849	3.13858e-06
Alpl	1.49153e-10	-0.257401	0.136	0.244	3.29435e-06
Rdh10	1.80795e-10	-0.333905	0.178	0.285	3.99321e-06
Hspa5	1.85754e-10	-0.267018	0.233	0.351	4.10276e-06
Cyp4b1	1.91956e-10	0.772214	0.355	0.254	4.23973e-06
Unc13c	2.10043e-10	0.386728	0.342	0.227	4.63922e-06
Nt5e	2.21278e-10	0.253168	0.631	0.519	4.88737e-06
Cmss1	2.27961e-10	-0.292472	0.568	0.627	5.03498e-06
9930021J03Rik	2.47021e-10	-0.275651	0.528	0.601	5.45596e-06
Sycp3	2.69754e-10	0.256299	0.639	0.521	5.95806e-06
Grb10	3.10001e-10	-0.258656	0.249	0.362	6.84699e-06
Ckap5	3.55446e-10	-0.341781	0.336	0.439	7.85073e-06
Chsy3	4.22792e-10	-0.26039	0.058	0.138	9.3382e-06
Ifrd1	5.06686e-10	-0.327395	0.32	0.431	1.11912e-05
Phlpp1	5.40452e-10	-0.270638	0.574	0.652	1.1937e-05
Cnot6l	5.58872e-10	-0.264169	0.345	0.461	1.23438e-05
Arhgap12	5.94118e-10	-0.253007	0.416	0.511	1.31223e-05
Klhl22	6.14753e-10	-0.253508	0.292	0.404	1.3578e-05
Gm28539	6.18828e-10	-0.261762	0.281	0.398	1.36681e-05
Ugt8a	8.89915e-10	0.354822	0.354	0.245	1.96556e-05
Fyb2	1.06698e-09	-0.255954	0.448	0.562	2.35664e-05
Ptprg	1.31899e-09	-0.258166	0.714	0.758	2.91325e-05
Hsd17b12	1.46894e-09	-0.25559	0.298	0.409	3.24444e-05
Mageb18	1.93673e-09	-0.508563	0.052	0.125	4.27765e-05
Tesk2	2.07834e-09	-0.273272	0.456	0.553	4.59044e-05
Smarcc1	2.22058e-09	-0.251635	0.386	0.485	4.90458e-05
2810474O19Rik	2.35039e-09	-0.518462	0.567	0.619	5.19131e-05
Egfr	3.33529e-09	-0.259481	0.803	0.836	7.36666e-05
Col4a2	3.91978e-09	-0.256902	0.412	0.514	8.65762e-05
Clasp2	7.78638e-09	-0.259231	0.428	0.516	0.000171978
Paqr5	9.01316e-09	-0.266896	0.6	0.675	0.000199074
Slit3	9.77943e-09	0.353832	0.171	0.086	0.000215998
Rbfox1	1.11493e-08	-0.336813	0.102	0.185	0.000246255
Dcdc2a	1.16942e-08	-0.451415	0.436	0.5	0.00025829
Alms1	1.24843e-08	-0.297415	0.219	0.312	0.000275741
Tkfc	1.25964e-08	-0.328811	0.431	0.514	0.000278216
Dmd	1.70048e-08	-0.256199	0.181	0.276	0.000375586
Slc10a2	1.81721e-08	-0.283116	0.462	0.553	0.000401366
Pkp2	2.06733e-08	-0.252283	0.314	0.413	0.000456611
Slc22a19	2.09101e-08	0.363127	0.639	0.547	0.000461842
Tle2	2.63194e-08	0.309484	0.165	0.085	0.000581316
Gm15638	2.75157e-08	0.25914	0.362	0.259	0.000607739
Plcb1	3.63657e-08	0.475386	0.513	0.428	0.00080321
Uty	3.7726e-08	0.303649	0.342	0.244	0.000833254
Aspa	6.63165e-08	-0.268488	0.856	0.828	0.00146473
Nfkb1	9.2125e-08	-0.379419	0.317	0.401	0.00203477
Aldob	1.55121e-07	-0.312993	0.814	0.816	0.00342615
Magi2	1.62126e-07	-0.317887	0.406	0.502	0.00358088
Shroom3	1.8122e-07	0.289876	0.317	0.222	0.00400261
Slc7a12	2.84721e-07	-0.251655	0.632	0.756	0.00628863

## Sheet: PT4
	p_val	avg_logFC	pct.1	pct.2	p_val_adj
Acsm2	4.17638e-38	2.49583	0.744	0.087	9.22438e-34
Kcnip4	2.45221e-26	-2.61177	0.008	0.602	5.41619e-22
Gpx3	5.5786e-25	1.41211	0.977	0.704	1.23215e-20
Slc34a1	6.99295e-21	1.15224	0.876	0.602	1.54453e-16
Dnase1	6.53931e-19	1.6452	0.419	0.034	1.44434e-14
Napsa	1.66661e-18	1.34309	0.744	0.282	3.68103e-14
Pck1	8.51541e-17	1.24675	0.667	0.214	1.8808e-12
Ttc36	9.42594e-16	1.31055	0.597	0.189	2.08191e-11
Akr1c21	1.56513e-15	1.42903	0.388	0.049	3.4569e-11
Cyp2a4	8.97907e-14	1.41421	0.287	0.015	1.98321e-09
Slc22a18	2.26537e-13	1.24705	0.403	0.078	5.00351e-09
Hgd	6.31009e-13	1.20239	0.326	0.039	1.39371e-08
Ass1	1.24704e-12	0.918059	0.729	0.374	2.75434e-08
Col4a3	5.91123e-12	1.26685	0.55	0.223	1.30561e-07
Pbld1	1.04531e-11	1.21098	0.295	0.039	2.30878e-07
Defb19	1.22463e-11	-1.51275	0	0.296	2.70484e-07
Slc6a18	1.78267e-11	1.06335	0.457	0.136	3.93738e-07
Spp1	2.10882e-11	-0.857342	0.488	0.801	4.65774e-07
Aldh1a1	2.18896e-11	-1.51207	0.016	0.316	4.83476e-07
Ggt1	2.51369e-11	1.02426	0.558	0.238	5.55198e-07
Ugt3a2	3.65086e-11	1.13284	0.31	0.049	8.06366e-07
Eci3	6.81605e-11	1.25711	0.31	0.053	1.50546e-06
Aqp1	8.56058e-11	1.08867	0.395	0.097	1.89078e-06
Hao2	8.96691e-11	0.977171	0.605	0.282	1.98052e-06
Gm42397	1.11966e-10	1.50304	0.38	0.107	2.47299e-06
Timp3	1.21392e-10	0.864207	0.744	0.476	2.68118e-06
Fmo1	1.5035e-10	1.11001	0.426	0.131	3.32078e-06
Galnt14	2.9065e-10	1.26088	0.295	0.053	6.41959e-06
Egf	3.80685e-10	1.19393	0.535	0.214	8.40819e-06
Tmbim6	6.1758e-10	0.78263	0.682	0.398	1.36405e-05
AC117197.3	6.86644e-10	-1.73603	0	0.252	1.51659e-05
Tubb5	7.49965e-10	-1.36469	0.062	0.35	1.65645e-05
AI314278	7.75284e-10	0.944751	0.326	0.068	1.71237e-05
Guca2b	9.85571e-10	1.13757	0.357	0.092	2.17683e-05
Cyp24a1	1.52198e-09	-1.17059	0.062	0.354	3.36159e-05
Pdzd2	1.99755e-09	1.07014	0.372	0.112	4.41198e-05
0610005C13Rik	4.43734e-09	0.963588	0.24	0.034	9.80076e-05
Mad1l1	4.95203e-09	-1.26622	0.178	0.476	0.000109376
Kap	5.71153e-09	0.965016	0.977	0.956	0.00012615
Aspdh	5.79749e-09	1.01106	0.217	0.024	0.000128049
Mt1	9.36502e-09	-1.14428	0.109	0.388	0.000206845
Folr1	1.06831e-08	0.824996	0.333	0.087	0.000235958
Igfbp7	1.12702e-08	0.724251	0.752	0.485	0.000248925
Pdk4	1.31528e-08	-1.1063	0.008	0.233	0.000290505
Nat8	1.82902e-08	0.678608	0.217	0.024	0.000403975
Pah	2.47991e-08	0.764256	0.566	0.291	0.000547737
Hmgcs2	3.37361e-08	-1.04955	0.039	0.282	0.000745129
D630029K05Rik	3.82014e-08	0.716183	0.14	0	0.000843754
Vmp1	4.17024e-08	-0.941814	0.248	0.524	0.00092108
Slc27a2	7.28358e-08	0.751262	0.705	0.485	0.00160873
Malat1	7.70538e-08	0.32914	1	1	0.00170189
Nat8f6	9.29714e-08	0.685158	0.147	0.005	0.00205346
Slco1a1	9.51002e-08	0.581295	0.132	0	0.00210048
Fgf1	1.00792e-07	1.03743	0.326	0.102	0.00222619
Pecr	1.01841e-07	0.896734	0.419	0.175	0.00224936
Prdx5	1.13979e-07	0.851723	0.589	0.335	0.00251744
Errfi1	1.31618e-07	0.699861	0.566	0.306	0.00290706
Aldh8a1	1.90036e-07	0.81383	0.31	0.092	0.00419733
Aoah	2.47119e-07	0.845017	0.194	0.029	0.00545811
Gpr137b	2.49937e-07	0.844108	0.233	0.049	0.00552036
Nt5dc2	2.75045e-07	-1.12136	0.008	0.199	0.00607492
Miox	3.11988e-07	0.58574	0.837	0.626	0.00689087
Cgref1	3.42194e-07	0.730163	0.186	0.024	0.00755804
Cyp4b1	4.12409e-07	1.14356	0.558	0.354	0.00910888
Itm2b	4.65789e-07	0.612478	0.628	0.374	0.0102879
Khk	5.30692e-07	0.779879	0.481	0.228	0.0117214
Rdh16f2	6.59948e-07	0.77903	0.38	0.146	0.0145763
S100g	6.92987e-07	0.916879	0.45	0.214	0.015306
Proc	7.05379e-07	0.763115	0.178	0.024	0.0155797
Gcnt1	7.50569e-07	0.717241	0.403	0.165	0.0165778
mt-Co1	7.52936e-07	0.496643	0.814	0.67	0.0166301
Rdh16	7.90751e-07	0.846773	0.279	0.083	0.0174653
Fut9	8.24784e-07	0.644159	0.721	0.49	0.018217
Dhrs3	8.38353e-07	0.813999	0.233	0.053	0.0185167
Fbp1	8.43746e-07	0.897669	0.465	0.248	0.0186358
Cox6b2	8.48184e-07	-0.916323	0.008	0.184	0.0187338
Spag5	8.73314e-07	-0.850268	0.333	0.573	0.0192889
Phyh	9.08552e-07	0.851408	0.372	0.15	0.0200672
Cldn10	9.62717e-07	0.741355	0.434	0.194	0.0212635
Slc22a12	1.08638e-06	0.719944	0.233	0.053	0.0239949
Dst	1.12034e-06	0.771435	0.512	0.262	0.0247449
Tln2	1.17844e-06	0.777641	0.388	0.165	0.0260283
Ttr	1.1966e-06	-1.1046	0.109	0.33	0.0264293
G6pc	1.2114e-06	0.771523	0.388	0.16	0.0267563
Tubb4b	1.33538e-06	-0.86312	0.147	0.383	0.0294944
mt-Nd4	1.60181e-06	0.550147	0.705	0.432	0.0353792
Acadm	1.8256e-06	0.756549	0.605	0.388	0.040322
Aass	1.93866e-06	0.767896	0.411	0.189	0.0428193
Ldhd	2.20417e-06	0.90897	0.349	0.141	0.0486835
Pth1r	2.20486e-06	0.938399	0.419	0.189	0.0486988

## Sheet: PT5
	p_val	avg_logFC	pct.1	pct.2	p_val_adj
Cyp2a4	3.26547e-30	0.428176	0.333	0	7.21244e-26
4930533I22Rik	2.28571e-19	0.808085	0.296	0.008	5.04844e-15
Cabcoco1	6.66846e-18	0.756098	0.481	0.044	1.47286e-13
Acsm2	7.72927e-16	1.90207	0.815	0.255	1.70716e-11
Grip1	9.2383e-16	-1.99123	0.481	0.979	2.04046e-11
Pcyt2	2.03516e-15	1.42484	0.926	0.388	4.49506e-11
Ugt3a2	8.1146e-15	0.810893	0.519	0.073	1.79227e-10
Adam12	1.26368e-13	1.08747	0.333	0.026	2.79109e-09
Kcnip4	1.75424e-13	-2.78057	0.148	0.883	3.8746e-09
Abca13	4.25312e-13	1.88568	0.519	0.089	9.39387e-09
Cdcp1	7.63647e-13	0.534673	0.519	0.081	1.68667e-08
Mansc4	9.24851e-13	0.34137	0.37	0.036	2.04272e-08
Mad1l1	1.33416e-12	-1.02317	0.778	0.987	2.94675e-08
Garnl3	2.29789e-12	-1.34087	0.074	0.818	5.07534e-08
Vmn1r20	2.4946e-12	0.25229	0.185	0.005	5.50983e-08
Hoxd3os1	2.63397e-12	0.287126	0.259	0.016	5.81764e-08
Dnase1	2.73987e-12	0.616066	0.259	0.016	6.05156e-08
Col4a3	3.19741e-12	1.42907	1	0.745	7.06212e-08
Eda	3.23828e-12	-1.43402	0.259	0.917	7.15238e-08
Gm39033	3.24639e-12	0.469355	0.296	0.023	7.1703e-08
Aspdh	1.08534e-11	0.514662	0.407	0.055	2.3972e-07
Cdh2	1.23886e-11	0.845061	0.481	0.081	2.73627e-07
Akr1c21	2.0534e-11	0.902557	0.519	0.104	4.53534e-07
Malat1	4.12375e-11	0.528313	1	1	9.10813e-07
Ttc3	4.888e-11	-1.05405	0.407	0.919	1.07961e-06
Pbld1	5.52861e-11	1.07147	0.741	0.271	1.2211e-06
D630024D03Rik	6.68434e-11	0.674825	0.37	0.049	1.47637e-06
Slc5a2	6.77414e-11	1.35274	0.556	0.133	1.4962e-06
9130011E15Rik	6.88339e-11	0.900007	0.889	0.424	1.52034e-06
Fchsd2	7.98749e-11	-0.954934	0.556	0.943	1.7642e-06
Gm32569	8.4559e-11	0.713398	0.704	0.195	1.86766e-06
Hmgcll1	8.62621e-11	0.681225	0.185	0.008	1.90527e-06
Sall3	8.62621e-11	0.462418	0.185	0.008	1.90527e-06
Gpr137b	1.59109e-10	0.788017	0.852	0.359	3.51423e-06
Igfbp7	1.82316e-10	0.795383	0.963	0.729	4.0268e-06
Kcnc3	1.84138e-10	-1.06974	0.111	0.753	4.06706e-06
Hgd	2.19663e-10	0.828447	0.519	0.12	4.8517e-06
Aoah	3.4191e-10	0.925803	0.741	0.258	7.55176e-06
Proc	3.87144e-10	0.437202	0.481	0.089	8.55085e-06
Mcc	4.09405e-10	0.376522	0.333	0.039	9.04252e-06
Gpr137c	4.3341e-10	-1.18636	0.148	0.773	9.57272e-06
Cdc42se2	4.83843e-10	-0.99348	0.148	0.755	1.06866e-05
Egfem1	5.12089e-10	-1.55258	0	0.701	1.13105e-05
Chrna4	5.66834e-10	0.504565	0.259	0.023	1.25197e-05
Emid1	5.82552e-10	-1.16655	0	0.698	1.28668e-05
Lnx1	6.29644e-10	0.580706	0.37	0.055	1.39069e-05
Dab1	6.48419e-10	-1.16452	0.148	0.76	1.43216e-05
Npas2	9.65997e-10	0.879942	0.741	0.242	2.1336e-05
Aqp1	1.11854e-09	0.479432	0.481	0.096	2.47053e-05
Gpx3	1.16842e-09	1.61318	0.889	0.581	2.58069e-05
Mif4gd	1.18875e-09	0.519071	0.407	0.068	2.6256e-05
Large1	1.55125e-09	-0.782193	0.889	0.984	3.42625e-05
Pdzd2	1.72228e-09	1.09865	0.778	0.406	3.804e-05
Slc13a2	1.91727e-09	0.616014	0.37	0.057	4.23468e-05
Peg3	2.00177e-09	-0.976113	0.037	0.711	4.4213e-05
Bcat1	2.09384e-09	0.308695	0.148	0.005	4.62466e-05
D10Wsu102e	2.60404e-09	-1.04987	0.259	0.828	5.75154e-05
Grid1	2.69743e-09	-1.15702	0.222	0.828	5.9578e-05
Bicdl1	3.26352e-09	-0.920844	0.148	0.789	7.20814e-05
Map2k6	3.55749e-09	-0.882198	0.296	0.823	7.85743e-05
Kng2	3.77831e-09	0.874365	0.444	0.091	8.34516e-05
Fgf1	3.92322e-09	1.30874	0.778	0.341	8.66521e-05
Rims2	4.66858e-09	-0.888547	0.556	0.945	0.000103115
Tbxas1	4.68114e-09	0.428162	0.37	0.06	0.000103392
Snca	4.79593e-09	-1.04873	0.074	0.698	0.000105928
Baiap2l2	5.38419e-09	0.616549	0.519	0.133	0.000118921
Auts2	5.59043e-09	-0.761571	0.815	1	0.000123476
Col4a4	5.70992e-09	0.799043	0.926	0.802	0.000126115
Slc35f1	6.16857e-09	-1.14398	0.222	0.755	0.000136245
Fam163a	6.7779e-09	0.678046	0.407	0.076	0.000149703
Upb1	7.09934e-09	0.637201	0.593	0.164	0.000156803
Cadm1	7.44992e-09	-1.0328	0.593	0.896	0.000164546
Thnsl2	9.61642e-09	0.465929	0.556	0.141	0.000212398
Cttnbp2	9.65557e-09	-1.00185	0.296	0.844	0.000213263
Cndp1	1.00536e-08	0.442511	0.444	0.091	0.000222055
Nr1h4	1.0428e-08	-0.906822	0.741	0.953	0.000230324
Me1	1.08185e-08	-0.878623	0.481	0.898	0.000238947
Lrmda	1.09911e-08	0.76132	0.963	0.911	0.000242761
Ntn4	1.18186e-08	0.802369	0.63	0.195	0.000261038
Alcam	1.19451e-08	-0.889824	0.481	0.961	0.000263831
Vmp1	1.24652e-08	-0.827305	0.704	0.964	0.000275319
Hif3a	1.29732e-08	-0.901925	0.074	0.672	0.000286539
Nxn	1.62334e-08	-0.861897	0.407	0.896	0.000358548
Spag5	1.62724e-08	-0.748239	0.889	0.984	0.000359409
Hmgcs2	2.0479e-08	-1.05252	0.074	0.685	0.000452319
Gm15860	2.35502e-08	0.728408	0.37	0.068	0.000520153
Dhrs3	2.63436e-08	0.61486	0.593	0.185	0.000581851
Nr6a1	2.87093e-08	-0.756898	0.741	0.935	0.000634103
Pcbp3	3.27654e-08	-0.708968	0.778	0.945	0.000723689
Sema5a	3.27655e-08	-0.860596	0.556	0.961	0.000723692
Dtd1	3.47747e-08	0.586213	0.519	0.133	0.000768068
Gm3336	3.54871e-08	0.368716	0.259	0.031	0.000783803
Adhfe1	3.81424e-08	0.738986	0.704	0.273	0.000842451
Scfd2	3.86549e-08	-0.820012	0.444	0.914	0.00085377
Pkhd1	4.21408e-08	0.752573	1	0.979	0.000930763
Fggy	4.40269e-08	0.929912	0.852	0.659	0.000972422
Msra	4.70082e-08	0.855746	0.889	0.711	0.00103827
Rasa4	5.01279e-08	-0.814029	0.074	0.643	0.00110717
Kcnj1	5.47162e-08	0.595076	0.37	0.07	0.00120852
Elovl6	5.69816e-08	-0.847356	0.259	0.797	0.00125855
Gcnt1	6.13175e-08	0.747824	0.815	0.448	0.00135432
Ncam1	6.30043e-08	-1.05485	0.296	0.828	0.00139158
Pacs1	6.93576e-08	-0.864851	0.37	0.854	0.0015319
5031425E22Rik	7.05943e-08	0.715988	0.926	0.615	0.00155922
Ppm1h	7.14675e-08	0.8104	0.926	0.776	0.0015785
Kcnj15	7.3594e-08	0.778651	0.815	0.484	0.00162547
Afg1l	7.87429e-08	0.598863	0.704	0.266	0.00173919
Zfp641	8.2278e-08	-0.833621	0.111	0.716	0.00181727
Kcnk1	8.59174e-08	0.449888	0.37	0.07	0.00189766
Scarf1	9.0862e-08	0.517996	0.37	0.07	0.00200687
Ralgapa2	9.38582e-08	-0.799037	0.667	0.953	0.00207305
Dmtn	9.51644e-08	0.698312	0.556	0.185	0.0021019
Cftr	1.05954e-07	-0.915461	0.185	0.693	0.00234021
Oxct1	1.12456e-07	0.820609	1	0.797	0.00248381
Inmt	1.17627e-07	0.382349	0.296	0.047	0.00259803
Gclc	1.37587e-07	-0.921061	0.741	0.932	0.00303888
Ccser1	1.39376e-07	-0.79587	0.63	0.958	0.0030784
Dcaf8	1.42282e-07	0.642464	0.926	0.57	0.00314257
Mecom	1.4583e-07	1.85291	0.593	0.232	0.00322095
Glt1d1	1.48143e-07	0.420469	0.333	0.057	0.00327204
Stim1	1.59603e-07	-0.828461	0.333	0.852	0.00352515
Lztr1	1.64451e-07	0.753436	0.667	0.284	0.00363222
Deptor	1.72067e-07	-0.832694	0.37	0.781	0.00380044
Gm853	1.74019e-07	0.583759	0.259	0.036	0.00384356
Mgmt	1.77683e-07	-0.876626	0.148	0.695	0.00392449
Patj	1.95475e-07	0.686182	0.926	0.742	0.00431746
Fmnl2	2.10786e-07	-0.759763	0.259	0.786	0.00465564
Cdc14b	2.12201e-07	-0.724904	0.481	0.831	0.00468688
Cbs	2.2005e-07	0.569553	0.444	0.115	0.00486024
Sema6a	2.21905e-07	-0.90926	0.222	0.755	0.00490123
Ccdc30	2.24494e-07	-0.841411	0.222	0.698	0.0049584
Mdfic	2.28759e-07	0.440228	0.444	0.102	0.00505261
Cdk19	2.33346e-07	-0.573482	0.704	0.951	0.00515391
Eml5	2.37444e-07	-0.724618	0.407	0.797	0.00524443
Arsb	2.58513e-07	0.960307	0.704	0.354	0.00570977
Tmem72	2.63286e-07	0.455195	0.296	0.049	0.00581519
Acyp2	2.66167e-07	1.03168	0.741	0.445	0.00587882
Wwp2	2.77708e-07	0.582942	0.704	0.299	0.00613373
Ovol2	2.79426e-07	0.569234	0.407	0.094	0.00617169
Taok3	3.05051e-07	-0.709232	0.444	0.846	0.00673765
Galnt14	3.07857e-07	1.01881	0.667	0.32	0.00679964
Ints6	3.48312e-07	-0.76811	0.333	0.815	0.00769316
Rab27a	3.64521e-07	0.283464	0.296	0.047	0.00805117
Pdk4	3.91362e-07	-0.984107	0.185	0.719	0.00864402
Arid5b	3.91791e-07	-0.619516	0.889	0.958	0.00865349
Gm10271	4.1046e-07	0.252599	0.222	0.026	0.00906583
Efna5	4.84468e-07	1.44288	0.407	0.104	0.0107004
Prickle1	4.93368e-07	-0.830652	0.407	0.841	0.010897
Zcchc11	4.99736e-07	-0.734172	0.481	0.846	0.0110377
Rtn4	5.02573e-07	-0.756142	0.407	0.818	0.0111003
Rbpms	5.10369e-07	-0.577015	0.852	1	0.0112725
Hs2st1	5.31299e-07	-0.719635	0.556	0.891	0.0117348
Gm26688	5.32609e-07	0.564512	0.185	0.018	0.0117637
Alg13	5.40308e-07	-0.735144	0.296	0.839	0.0119338
Dpf3	5.55003e-07	-0.737653	0.444	0.875	0.0122584
Agrn	5.58778e-07	-0.706207	0.185	0.693	0.0123417
Tmem116	5.71585e-07	0.577335	0.63	0.258	0.0126246
Zdhhc20	6.05571e-07	-0.716283	0.259	0.742	0.0133753
Prdm16	6.08413e-07	0.832818	0.37	0.083	0.013438
Ocel1	6.64908e-07	0.353411	0.296	0.052	0.0146858
Slfn5	7.16975e-07	0.279185	0.185	0.018	0.0158358
Gm42397	7.18628e-07	1.71986	0.63	0.32	0.0158723
Alms1	7.3786e-07	-0.679746	0.593	0.893	0.0162971
Fam117b	7.48549e-07	-0.768604	0.296	0.724	0.0165332
Kyat1	7.56985e-07	-0.814201	0.111	0.638	0.0167195
Fth1	7.90006e-07	0.678177	0.889	0.594	0.0174489
Mdn1	8.40281e-07	-0.732786	0.296	0.75	0.0185593
Pth1r	9.98387e-07	0.603224	0.704	0.294	0.0220514
Mal	1.06493e-06	0.297318	0.296	0.052	0.023521
Hsd17b12	1.08218e-06	-0.704411	0.259	0.706	0.0239022
Unc13b	1.16208e-06	-0.765409	0.111	0.667	0.0256668
Gm16279	1.19782e-06	0.359997	0.407	0.099	0.0264563
Zbtb20	1.20531e-06	0.644363	1	1	0.0266216
Gm15318	1.21731e-06	0.495062	0.444	0.133	0.0268867
Gpc3	1.22021e-06	-1.11466	0.333	0.776	0.0269507
Napsa	1.28477e-06	0.90896	0.667	0.289	0.0283768
Ablim1	1.31169e-06	0.566423	0.963	0.789	0.0289713
Slc6a19	1.32528e-06	0.564999	0.481	0.148	0.0292714
Cdh4	1.3267e-06	-0.964111	0.37	0.779	0.0293029
Folr1	1.38582e-06	0.789469	0.704	0.349	0.0306086
Lhfpl2	1.40936e-06	-0.719933	0.185	0.706	0.0311285
Limch1	1.47237e-06	0.721473	0.889	0.516	0.0325202
Adam11	1.63735e-06	-0.672272	0.037	0.562	0.0361642
Gm12962	1.7125e-06	0.549468	0.185	0.021	0.037824
Rab11fip3	1.78211e-06	0.823668	0.926	0.878	0.0393614
Itpr1	1.80323e-06	0.563855	1	0.997	0.039828
Mpped2	1.80547e-06	-0.758797	0.333	0.781	0.0398775
Srsf3	2.05735e-06	0.63212	0.852	0.617	0.0454408
Tmem168	2.08114e-06	0.331863	0.407	0.102	0.0459662
Pcf11	2.10805e-06	0.588158	0.741	0.367	0.0465604
Ano4	2.23333e-06	-1.29773	0.148	0.617	0.0493276
Dopey2	2.25601e-06	-0.69992	0.074	0.56	0.0498284

## Sheet: DLOH
	p_val	avg_logFC	pct.1	pct.2	p_val_adj
Kcnip4	1.02823e-54	-3.19784	0.109	0.727	2.27104e-50
Acsm2	1.48434e-53	1.93169	0.853	0.269	3.27847e-49
Pbld1	2.36321e-47	1.2266	0.814	0.245	5.21961e-43
Eda	4.66094e-45	-1.13448	0.131	0.718	1.02946e-40
Ncam1	4.99052e-42	-1.09019	0.048	0.579	1.10226e-37
Gpx3	1.34649e-39	1.10789	0.939	0.681	2.97399e-35
Hgd	8.76302e-39	0.955473	0.744	0.162	1.93549e-34
Hif3a	5.23879e-38	-0.750867	0.013	0.472	1.15709e-33
Col4a3	6.97321e-38	0.825921	0.978	0.884	1.54017e-33
Galnt14	2.01544e-36	1.15741	0.772	0.301	4.4515e-32
Peg3	6.46188e-36	-0.568739	0.013	0.454	1.42724e-31
Hmgcs2	1.65968e-35	-0.985971	0.087	0.574	3.66573e-31
Slc22a18	1.6972e-35	0.968949	0.724	0.236	3.74861e-31
Ass1	4.91528e-35	1.05608	0.849	0.463	1.08564e-30
Pcyt2	2.22879e-34	0.795366	0.885	0.556	4.92273e-30
Srgap1	1.69343e-33	-1.00802	0.09	0.551	3.74028e-29
AC117197.3	2.32797e-33	-1.83927	0.048	0.481	5.14179e-29
Gm42397	2.46901e-33	1.37044	0.811	0.491	5.4533e-29
Garnl3	3.3737e-33	-0.774636	0.032	0.458	7.45149e-29
Kcnj15	4.18122e-32	1.09397	0.798	0.491	9.23506e-28
Adgrl3	1.66336e-31	-0.968761	0.029	0.44	3.67386e-27
Slc34a1	9.10457e-31	1.09217	0.923	0.778	2.01093e-26
Ugt3a2	1.45116e-30	0.814068	0.638	0.148	3.20518e-26
Mad1l1	2.81046e-30	-0.847256	0.478	0.81	6.20747e-26
Snca	5.13225e-30	-0.738903	0.048	0.463	1.13356e-25
Pde4c	5.27891e-30	0.711823	0.923	0.653	1.16595e-25
Msra	6.89189e-30	0.724066	0.891	0.639	1.52221e-25
Trim7	1.25888e-29	0.936627	0.779	0.431	2.78049e-25
Upb1	1.28732e-29	0.705984	0.647	0.153	2.8433e-25
Aldh1a1	1.81179e-29	-0.781435	0.022	0.403	4.0017e-25
Cep112	2.10986e-29	-0.750582	0.189	0.63	4.66005e-25
Snx29	3.85984e-29	0.691632	0.952	0.958	8.52523e-25
Cox6b2	1.63483e-28	-0.528731	0.026	0.398	3.61085e-24
Miox	1.7417e-28	1.03564	0.859	0.639	3.8469e-24
Adam11	2.41023e-28	-0.612291	0.038	0.421	5.32348e-24
0610005C13Rik	3.76386e-28	0.779614	0.772	0.37	8.31324e-24
Cmip	6.75775e-28	0.606169	0.968	0.931	1.49258e-23
Ttc3	1.055e-27	-0.747974	0.564	0.847	2.33017e-23
Cndp1	1.74002e-27	0.798146	0.535	0.088	3.84317e-23
Emid1	2.91663e-27	-0.573525	0.026	0.394	6.44196e-23
Atp2b1	3.76992e-27	-0.762729	0.622	0.856	8.32663e-23
Gstt2	1.06395e-26	0.750314	0.772	0.417	2.34995e-22
Large1	2.90476e-26	-0.636543	0.804	0.921	6.41574e-22
Vmp1	3.77718e-26	-0.78461	0.699	0.866	8.34266e-22
Slc22a12	7.65112e-26	0.650442	0.554	0.106	1.6899e-21
Pdzd2	1.46354e-25	0.676809	0.856	0.593	3.23252e-21
Aoah	1.899e-25	0.841812	0.676	0.264	4.19433e-21
Zbtb46	2.15539e-25	-0.549831	0.151	0.602	4.76062e-21
Aldh8a1	2.27448e-25	0.65652	0.615	0.19	5.02365e-21
D630024D03Rik	1.02745e-24	0.741939	0.583	0.153	2.26932e-20
Alcam	1.13294e-24	-0.971734	0.288	0.667	2.50233e-20
Rnf180	1.32139e-24	-0.946813	0.016	0.333	2.91854e-20
Fggy	1.48475e-24	0.58872	0.901	0.759	3.27938e-20
Grip1	1.61248e-24	-1.1203	0.346	0.694	3.56148e-20
Rasa4	1.83756e-24	-0.448376	0.042	0.398	4.05861e-20
Timp3	3.19945e-24	0.9025	0.955	0.912	7.06662e-20
Egfem1	3.91967e-24	-0.830211	0.038	0.375	8.65738e-20
Stox2	6.12067e-24	-0.530458	0.933	0.991	1.35187e-19
Dab1	7.57787e-24	-0.838283	0.16	0.523	1.67372e-19
Cabcoco1	7.90338e-24	0.736093	0.676	0.245	1.74562e-19
Alg13	9.55972e-24	-0.678405	0.17	0.556	2.11146e-19
Hoxb3os	1.20718e-23	0.629871	0.564	0.153	2.6663e-19
Dock10	3.72629e-23	-0.689913	0.054	0.403	8.23026e-19
Diaph3	4.86983e-23	-0.505577	0.026	0.338	1.0756e-18
Atg10	6.11064e-23	0.737339	0.679	0.287	1.34966e-18
Smyd3	6.96654e-23	-0.550397	0.798	0.935	1.5387e-18
Ebf4	8.00757e-23	-0.388278	0.019	0.324	1.76863e-18
Gm3336	1.19868e-22	0.669681	0.532	0.13	2.64752e-18
Gpr137c	1.4881e-22	-0.693876	0.125	0.486	3.28676e-18
Rora	2.36581e-22	-0.589084	0.859	0.977	5.22537e-18
Gm15860	2.43317e-22	0.808769	0.484	0.088	5.37413e-18
Dst	3.89536e-22	0.519775	0.978	0.912	8.60368e-18
Prickle2	4.46354e-22	-0.603315	0.103	0.477	9.85861e-18
Tns1	5.11118e-22	0.41925	0.987	0.981	1.12891e-17
Dnase1	6.34982e-22	0.702	0.462	0.074	1.40249e-17
Pdk4	8.48358e-22	-0.797814	0.176	0.532	1.87377e-17
Ablim2	9.86482e-22	-0.432152	0.035	0.347	2.17884e-17
Tmem116	1.38008e-21	0.534768	0.913	0.69	3.04818e-17
Epb41l2	1.45898e-21	-0.540221	0.067	0.412	3.22244e-17
Elovl6	1.56966e-21	-0.666585	0.356	0.722	3.46691e-17
Aspdh	1.59987e-21	0.588171	0.455	0.074	3.53363e-17
Rhbdl3	1.65946e-21	-0.446577	0.006	0.278	3.66524e-17
Slc22a4	1.74356e-21	0.63825	0.622	0.218	3.85099e-17
Fmo1	2.0164e-21	0.642634	0.663	0.282	4.45363e-17
Pck1	3.89448e-21	0.862818	0.74	0.347	8.60173e-17
Dach1	6.47419e-21	-0.577455	0.917	0.968	1.42995e-16
Hnf4aos	7.90668e-21	0.857367	0.769	0.579	1.74635e-16
Ddx5	1.10533e-20	0.442594	0.955	0.88	2.44135e-16
Gcnt1	1.1316e-20	0.677764	0.731	0.417	2.49937e-16
Errfi1	2.09977e-20	0.809402	0.846	0.708	4.63775e-16
Folr1	2.1687e-20	0.657082	0.734	0.403	4.79e-16
Ccdc107	2.72848e-20	0.618998	0.766	0.519	6.02639e-16
Lactb2	3.66287e-20	0.636928	0.827	0.62	8.09017e-16
Slc25a21	3.89872e-20	0.627824	0.881	0.769	8.6111e-16
Nxn	5.02473e-20	-0.595503	0.34	0.704	1.10981e-15
Osbpl3	5.57654e-20	0.563098	0.869	0.681	1.23169e-15
Mkl1	1.09491e-19	-0.5898	0.561	0.806	2.41832e-15
Defb19	1.60923e-19	-0.394183	0.006	0.255	3.55431e-15
Acss3	1.99715e-19	-0.70084	0.372	0.681	4.41111e-15
Lhfpl2	2.30959e-19	-0.48845	0.144	0.5	5.1012e-15
Rims2	2.60515e-19	-0.748574	0.42	0.699	5.75399e-15
Mapk13	3.7054e-19	-0.365395	0.032	0.31	8.18412e-15
Col4a4	4.06368e-19	0.417788	0.974	0.917	8.97545e-15
Rab11fip3	5.38277e-19	0.578218	0.888	0.801	1.18889e-14
Zbtb20	6.59048e-19	0.381236	1	1	1.45564e-14
Cryl1	6.73778e-19	0.745012	0.856	0.736	1.48817e-14
Pah	6.9812e-19	0.732857	0.808	0.579	1.54194e-14
Cdc14a	8.40754e-19	-0.486383	0.215	0.593	1.85697e-14
Itga1	1.10931e-18	-0.674133	0.593	0.787	2.45014e-14
Samd4	1.60758e-18	-0.731313	0.16	0.495	3.55066e-14
Bdh2	2.35666e-18	0.490841	0.545	0.171	5.20515e-14
Akr1c21	2.87249e-18	0.783129	0.494	0.157	6.34448e-14
C330002G04Rik	3.11579e-18	0.569841	0.49	0.13	6.88185e-14
Cyp24a1	3.20063e-18	-1.01044	0.119	0.435	7.06922e-14
Sema3c	3.3928e-18	-0.721978	0.484	0.736	7.49368e-14
Slc26a1	6.42678e-18	0.442558	0.362	0.042	1.41948e-13
Carmil1	6.8183e-18	-0.476946	0.692	0.87	1.50596e-13
Cttnbp2	7.62711e-18	-0.597575	0.526	0.769	1.6846e-13
Tef	8.75898e-18	0.543505	0.628	0.259	1.9346e-13
Plch1	9.35023e-18	-0.484681	0.218	0.56	2.06519e-13
Rtn4	1.06688e-17	-0.501833	0.471	0.782	2.35642e-13
Cdcp1	1.10736e-17	0.534882	0.551	0.194	2.44582e-13
Spp1	1.19279e-17	-0.584475	0.644	0.875	2.63452e-13
Cftr	1.36818e-17	-0.606757	0.115	0.426	3.02189e-13
Esrrg	3.40749e-17	0.299772	1	1	7.52612e-13
Gpc5	5.5725e-17	-1.07326	0.494	0.727	1.2308e-12
Adhfe1	8.79123e-17	0.591898	0.734	0.458	1.94172e-12
Myof	9.49088e-17	-0.549933	0.189	0.514	2.09625e-12
Akr1a1	9.49469e-17	0.669078	0.769	0.542	2.09709e-12
Nat8f3	1.11966e-16	0.574572	0.42	0.102	2.473e-12
Shank1	1.13744e-16	-0.344724	0.016	0.245	2.51227e-12
Agrn	1.19514e-16	-0.533638	0.317	0.611	2.6397e-12
Zbtb7c	1.43413e-16	-0.61623	0.26	0.574	3.16757e-12
Ncoa1	1.47197e-16	-0.408838	0.846	0.958	3.25113e-12
Fmnl2	1.63783e-16	-0.686609	0.516	0.815	3.61748e-12
Grid1	1.75652e-16	-0.704457	0.221	0.528	3.87962e-12
Exoc6	1.91144e-16	0.513883	0.821	0.602	4.22179e-12
Slc5a11	2.09637e-16	0.524477	0.593	0.264	4.63026e-12
Eci3	2.20159e-16	0.535477	0.452	0.125	4.86265e-12
Frmd5	3.76294e-16	-0.838971	0.026	0.255	8.31121e-12
Gpr137b	4.66154e-16	0.542338	0.679	0.356	1.02959e-11
Cfap77	4.98989e-16	-0.386169	0.042	0.292	1.10212e-11
Cep128	5.12866e-16	-0.590213	0.234	0.537	1.13277e-11
Fgf1	5.60519e-16	0.754942	0.878	0.722	1.23802e-11
Slc6a20b	5.88904e-16	0.554505	0.692	0.417	1.30071e-11
Kif6	6.31442e-16	-0.316056	0.026	0.255	1.39467e-11
Mgat3	6.57843e-16	0.433737	0.465	0.13	1.45298e-11
Sgpl1	7.18742e-16	-0.432441	0.183	0.5	1.58749e-11
Etl4	8.55988e-16	-0.506148	0.692	0.894	1.89062e-11
Baiap2l2	9.92628e-16	0.497439	0.679	0.347	2.19242e-11
Fut8	1.12584e-15	0.514362	0.827	0.667	2.48665e-11
Cinp	1.16295e-15	-0.389819	0.064	0.329	2.56861e-11
Tacc2	1.20004e-15	0.474325	0.891	0.792	2.65052e-11
AI314278	1.25253e-15	0.553778	0.651	0.352	2.76647e-11
Galnt3	1.31474e-15	0.506825	0.468	0.148	2.90387e-11
Dgkh	1.33046e-15	-0.472323	0.567	0.843	2.93858e-11
Smarca1	1.36168e-15	-0.293094	0.006	0.208	3.00755e-11
Rad51b	1.49352e-15	-0.577241	0.122	0.412	3.29874e-11
Nr6a1	1.50073e-15	-0.463668	0.769	0.903	3.31467e-11
Dmtn	1.75869e-15	0.504621	0.76	0.528	3.88441e-11
Xkr4	1.87721e-15	-0.826438	0.058	0.306	4.1462e-11
Lztr1	1.88933e-15	0.525726	0.561	0.241	4.17296e-11
Cep192	2.06975e-15	-0.47516	0.192	0.495	4.57146e-11
Sdk1	2.3611e-15	-0.729675	0.141	0.426	5.21496e-11
Pipox	2.59708e-15	0.486646	0.692	0.398	5.73616e-11
Zdhhc14	2.69801e-15	-0.495512	0.263	0.574	5.95909e-11
Mctp1	2.84724e-15	-0.443021	0.045	0.287	6.28869e-11
Plekha7	3.4691e-15	0.370341	0.974	0.926	7.6622e-11
Selenbp1	3.60725e-15	0.500944	0.692	0.417	7.96733e-11
Plcg1	4.06236e-15	-0.477676	0.394	0.681	8.97253e-11
Acsl4	4.41538e-15	-0.518672	0.234	0.532	9.75224e-11
Gm39033	4.62268e-15	0.508831	0.42	0.116	1.02101e-10
Arhgap23	5.01041e-15	-0.404316	0.096	0.37	1.10665e-10
Catspere2	5.30967e-15	-0.536953	0.269	0.565	1.17275e-10
Chrna7	5.88914e-15	-0.470218	0.045	0.282	1.30073e-10
Napsa	6.59786e-15	0.64582	0.67	0.352	1.45727e-10
Pth1r	6.70504e-15	0.514394	0.686	0.375	1.48094e-10
Shank3	6.84485e-15	-0.545365	0.141	0.468	1.51182e-10
E2f3	7.2547e-15	-0.438577	0.144	0.421	1.60234e-10
Plxdc2	7.52856e-15	0.374036	0.952	0.935	1.66283e-10
Shmt1	8.23765e-15	0.513847	0.792	0.5	1.81945e-10
Hic2	8.33017e-15	-0.304646	0.042	0.278	1.83988e-10
Sord	8.39118e-15	0.447624	0.84	0.62	1.85336e-10
Peak1	8.48173e-15	-0.416488	0.808	0.917	1.87336e-10
Mast2	8.51441e-15	-0.487979	0.458	0.713	1.88058e-10
Mansc4	8.77121e-15	0.369292	0.276	0.019	1.9373e-10
Ttc36	9.32285e-15	0.417555	0.417	0.102	2.05914e-10
Chd3	1.41016e-14	0.555036	0.67	0.412	3.11463e-10
Cpq	1.44998e-14	0.483219	0.798	0.542	3.20257e-10
Lekr1	1.46383e-14	0.512695	0.423	0.116	3.23317e-10
Magi1	1.533e-14	-0.336438	0.965	0.995	3.38595e-10
Thnsl2	1.55221e-14	0.42167	0.439	0.13	3.42836e-10
Gpc3	1.64859e-14	-0.707926	0.231	0.519	3.64124e-10
Nat8f6	1.73479e-14	0.432035	0.321	0.046	3.83162e-10
Pde1a	1.87708e-14	0.50738	0.949	0.88	4.14592e-10
Fmo2	2.47193e-14	0.565386	0.535	0.236	5.45976e-10
Slc13a2	2.55099e-14	0.571182	0.436	0.13	5.63437e-10
Chka	2.64034e-14	-0.459437	0.904	0.949	5.83172e-10
Pcsk6	2.99919e-14	0.597064	0.5	0.19	6.6243e-10
Pak3	3.15058e-14	-0.63542	0.042	0.264	6.95868e-10
Ect2	3.27352e-14	-0.284713	0.019	0.222	7.23023e-10
Fam214a	3.95075e-14	0.505157	0.772	0.62	8.72602e-10
Hpn	4.15565e-14	0.464686	0.673	0.403	9.17857e-10
Hap1	4.1972e-14	-0.257917	0.013	0.208	9.27036e-10
Fbp1	4.61004e-14	0.503281	0.798	0.509	1.01822e-09
Cnnm2	5.59561e-14	-0.611228	0.407	0.634	1.2359e-09
Cadm1	5.80284e-14	-0.671576	0.407	0.653	1.28167e-09
Nmt2	6.44984e-14	-0.427869	0.208	0.505	1.42458e-09
Spag5	6.60407e-14	-0.528245	0.577	0.787	1.45864e-09
4930533I22Rik	6.8121e-14	0.774924	0.388	0.097	1.50459e-09
Fam169b	7.14786e-14	0.400605	0.346	0.065	1.57875e-09
Ccser1	7.48947e-14	-0.424799	0.804	0.912	1.6542e-09
Lrmda	1.13713e-13	0.45518	0.929	0.912	2.51158e-09
Akt3	1.3322e-13	-0.466051	0.282	0.593	2.94243e-09
St8sia1	1.4085e-13	0.542001	0.58	0.273	3.11095e-09
Wwox	1.42309e-13	-0.390417	0.946	1	3.14317e-09
Samd9l	1.58729e-13	0.455886	0.58	0.296	3.50585e-09
Aass	1.66172e-13	0.600277	0.692	0.491	3.67023e-09
Slc28a1	1.68856e-13	0.406392	0.359	0.079	3.72951e-09
Slc23a1	2.13195e-13	0.521535	0.615	0.319	4.70883e-09
Tspan18	2.22309e-13	-0.419244	0.17	0.463	4.91013e-09
Tln2	2.60095e-13	0.403298	0.968	0.87	5.74471e-09
Phactr1	2.66533e-13	-0.588777	0.167	0.454	5.88692e-09
Acyp2	3.34733e-13	0.488395	0.744	0.491	7.39325e-09
Sap130	3.53928e-13	-0.389333	0.436	0.699	7.81721e-09
Naaladl2	3.59472e-13	-0.543877	0.474	0.741	7.93967e-09
Ksr2	3.65919e-13	0.48429	0.551	0.245	8.08205e-09
Cldn10	3.78154e-13	0.42643	0.862	0.718	8.35228e-09
Ror1	4.00688e-13	0.528492	0.772	0.593	8.84999e-09
Unc79	4.15525e-13	-0.256736	0.006	0.176	9.17769e-09
Map4	4.28381e-13	-0.424443	0.647	0.843	9.46164e-09
Actn1	4.50035e-13	-0.440048	0.141	0.403	9.93993e-09
Pdzrn3	4.94357e-13	0.570232	0.657	0.384	1.09189e-08
Proc	5.33308e-13	0.374495	0.349	0.079	1.17792e-08
Gpt2	5.46919e-13	-0.267842	0.096	0.352	1.20798e-08
Evc	5.56472e-13	0.432476	0.503	0.218	1.22908e-08
Itpr1	5.99614e-13	0.278187	0.981	0.981	1.32437e-08
Fth1	6.33335e-13	0.537093	0.728	0.542	1.39885e-08
Pecr	6.39203e-13	0.541811	0.74	0.505	1.41181e-08
Stat3	6.79871e-13	-0.451782	0.532	0.755	1.50163e-08
Col27a1	6.86616e-13	0.560528	0.612	0.352	1.51653e-08
Kmo	7.72631e-13	0.365293	0.33	0.069	1.70651e-08
9530026P05Rik	7.82705e-13	-0.518349	0.455	0.759	1.72876e-08
Osbpl9	8.62827e-13	0.397138	0.92	0.884	1.90573e-08
Sh3kbp1	8.70612e-13	-0.349331	0.067	0.301	1.92292e-08
Gdpd5	9.26292e-13	-0.288275	0.038	0.25	2.0459e-08
Tmem174	9.51901e-13	0.387752	0.378	0.106	2.10246e-08
Ralgapa2	1.00382e-12	-0.475002	0.792	0.829	2.21714e-08
Fah	1.14681e-12	0.376279	0.5	0.199	2.53295e-08
Ugt2b5	1.21409e-12	-0.338557	0.035	0.236	2.68156e-08
Dennd2a	1.23668e-12	-0.262777	0.019	0.204	2.73145e-08
Nasp	1.32087e-12	-0.365107	0.247	0.523	2.91741e-08
Airn	1.35314e-12	-0.477596	0.506	0.755	2.98867e-08
Fnip2	1.41073e-12	0.378019	0.907	0.847	3.11588e-08
Npas3	1.45586e-12	-0.621303	0.179	0.449	3.21556e-08
Nipsnap2	1.67433e-12	0.413597	0.699	0.407	3.6981e-08
Ift122	1.73806e-12	0.401655	0.571	0.264	3.83885e-08
Ngef	1.9252e-12	0.405523	0.631	0.329	4.25218e-08
Disc1	2.02283e-12	-0.35114	0.061	0.282	4.46783e-08
Gm36041	2.19305e-12	-0.265347	0.006	0.167	4.8438e-08
Srr	2.22059e-12	0.449839	0.679	0.426	4.90462e-08
Trpc1	2.39143e-12	0.475823	0.699	0.481	5.28194e-08
Cradd	2.49685e-12	0.446805	0.724	0.463	5.51479e-08
Patj	2.63983e-12	0.3943	0.913	0.81	5.8306e-08
Prdx5	2.6417e-12	0.423842	0.596	0.315	5.83473e-08
A630089N07Rik	2.65879e-12	-0.38317	0.192	0.468	5.87247e-08
Ankrd10	2.92803e-12	-0.370594	0.465	0.704	6.46713e-08
Reck	2.98831e-12	-0.300346	0.067	0.292	6.60028e-08
Exoc4	3.06819e-12	-0.340189	0.923	0.977	6.77672e-08
Bnc2	3.14048e-12	0.61361	0.769	0.634	6.93638e-08
Gm6999	3.15109e-12	0.407961	0.458	0.19	6.95981e-08
Ttr	3.30491e-12	-0.313806	0.103	0.352	7.29956e-08
Dmgdh	3.70383e-12	0.417255	0.385	0.116	8.18065e-08
Nlrp6	3.76134e-12	0.370266	0.365	0.097	8.30768e-08
Wnk2	3.99493e-12	-0.280654	0.106	0.356	8.82361e-08
Phf21b	4.05539e-12	-0.288104	0.071	0.296	8.95714e-08
Tnfaip8	4.11693e-12	0.633058	0.753	0.579	9.09306e-08
Slc16a9	4.31603e-12	0.476436	0.577	0.301	9.53281e-08
Atrnl1	4.33296e-12	-0.376064	0.875	0.949	9.57021e-08
Slco1a1	5.75615e-12	0.442433	0.196	0	1.27136e-07
Kcnb1	6.3143e-12	-0.341899	0.125	0.38	1.39464e-07
Odf2	6.39641e-12	-0.407236	0.506	0.731	1.41278e-07
Sema5a	6.55992e-12	-0.442293	0.833	0.894	1.44889e-07
Syn2	6.62738e-12	-0.25122	0.016	0.185	1.46379e-07
Abi3bp	6.84719e-12	-0.250972	0.042	0.245	1.51234e-07
Ephx2	7.58431e-12	0.490832	0.449	0.199	1.67515e-07
Cyb5a	7.58726e-12	0.442159	0.702	0.495	1.6758e-07
Tbc1d31	7.87617e-12	-0.337519	0.067	0.282	1.73961e-07
Garem1	8.05974e-12	-0.372327	0.782	0.898	1.78015e-07
Hs2st1	8.17751e-12	-0.488093	0.522	0.713	1.80617e-07
Cmbl	8.26406e-12	0.39702	0.388	0.13	1.82528e-07
Apoe	8.45193e-12	-0.440119	0.228	0.5	1.86678e-07
D030045P18Rik	8.60379e-12	-0.332188	0.099	0.333	1.90032e-07
Tbxas1	9.49171e-12	0.524071	0.628	0.356	2.09643e-07
Gm1604a	9.53148e-12	-0.307639	0.138	0.394	2.10522e-07
Slc9a3	9.78405e-12	0.460043	0.785	0.634	2.161e-07
Bcl2l15	9.8668e-12	-0.387291	0.019	0.19	2.17928e-07
Plekhg2	9.92156e-12	-0.269467	0.054	0.264	2.19137e-07
Haao	1.04838e-11	0.330917	0.343	0.088	2.31555e-07
Gm10271	1.09497e-11	0.274386	0.272	0.042	2.41846e-07
Slc22a1	1.12849e-11	0.420223	0.593	0.324	2.49249e-07
Eps8l2	1.12977e-11	0.307862	0.888	0.731	2.49533e-07
Srpk2	1.19613e-11	-0.42211	0.728	0.829	2.6419e-07
Hykk	1.21423e-11	0.506257	0.647	0.426	2.68188e-07
Stim1	1.26095e-11	-0.440373	0.234	0.486	2.78506e-07
Top2a	1.31314e-11	-0.292295	0	0.139	2.90032e-07
Nckap5	1.32763e-11	-0.367747	0.801	0.926	2.93234e-07
Ptprk	1.34162e-11	0.306847	0.968	0.968	2.96324e-07
Slc35d2	1.36471e-11	0.304029	0.346	0.088	3.01424e-07
A930001A20Rik	1.43904e-11	-0.278267	0.006	0.157	3.17841e-07
Ppp3ca	1.54498e-11	-0.325444	0.913	0.972	3.4124e-07
Rnf38	1.64157e-11	-0.374758	0.503	0.75	3.62573e-07
Bphl	1.6708e-11	0.426237	0.651	0.394	3.69029e-07
Slc22a2	1.70648e-11	0.381201	0.42	0.157	3.7691e-07
Kap	1.72627e-11	0.796809	0.952	0.954	3.81281e-07
Plekha6	1.84744e-11	0.355942	0.913	0.796	4.08043e-07
Prkch	1.90624e-11	-0.551575	0.199	0.481	4.2103e-07
Sipa1l2	1.9542e-11	-0.367061	0.144	0.394	4.31624e-07
Uxs1	1.99354e-11	-0.422463	0.272	0.519	4.40314e-07
Tmem252	2.13393e-11	-0.384158	0.176	0.421	4.71321e-07
Mpp7	2.14437e-11	-0.361788	0.692	0.856	4.73626e-07
A1cf	2.19189e-11	0.452001	0.673	0.454	4.84123e-07
Lama3	2.4102e-11	0.48814	0.641	0.444	5.32342e-07
Bora	2.62598e-11	-0.313276	0.045	0.236	5.79999e-07
Bin1	2.98348e-11	-0.303464	0.122	0.356	6.58961e-07
Dopey2	3.03048e-11	-0.329826	0.163	0.426	6.69342e-07
Rbpms	3.22146e-11	-0.313274	0.971	0.986	7.11525e-07
Acaa2	3.29721e-11	-0.404851	0.353	0.602	7.28255e-07
Macf1	3.43099e-11	-0.294032	0.971	0.995	7.57802e-07
R3hdm2	3.59962e-11	0.348483	0.75	0.477	7.95049e-07
Nfat5	3.70492e-11	-0.308018	0.939	0.981	8.18307e-07
Brwd1	3.776e-11	-0.364046	0.766	0.88	8.34005e-07
Mt1	3.99726e-11	-0.486689	0.179	0.417	8.82875e-07
Brca1	4.14061e-11	-0.301868	0.038	0.222	9.14538e-07
Sav1	4.36432e-11	-0.356654	0.189	0.431	9.63948e-07
Sin3a	4.40626e-11	-0.381139	0.324	0.565	9.7321e-07
Rnd3	4.45601e-11	-0.331739	0.087	0.301	9.84199e-07
Cyp2a4	4.50814e-11	0.253806	0.228	0.023	9.95712e-07
Ctnna2	4.52339e-11	0.501471	0.298	0.069	9.99081e-07
Prex1	5.00393e-11	-0.25616	0.054	0.255	1.10522e-06
Gclc	5.46914e-11	-0.57051	0.583	0.745	1.20797e-06
Cadps2	5.56182e-11	-0.525412	0.359	0.597	1.22844e-06
Acot12	5.91746e-11	0.451185	0.484	0.245	1.30699e-06
Tcirg1	6.49633e-11	-0.32396	0.119	0.343	1.43484e-06
Rai14	6.67151e-11	-0.427483	0.554	0.769	1.47354e-06
Tcf7l1	6.68326e-11	-0.399263	0.311	0.606	1.47613e-06
Chsy3	8.04514e-11	-0.427241	0.061	0.259	1.77693e-06
Gm853	9.07741e-11	0.513911	0.372	0.116	2.00493e-06
Fryl	9.78624e-11	-0.373152	0.654	0.801	2.16149e-06
Usp28	1.01948e-10	-0.334	0.128	0.356	2.25173e-06
Pi4k2b	1.02274e-10	-0.386299	0.218	0.454	2.25893e-06
Mms22l	1.02361e-10	-0.274273	0.074	0.282	2.26084e-06
Slc7a9	1.07604e-10	0.379063	0.5	0.231	2.37665e-06
Mageb18	1.10564e-10	-0.52279	0.029	0.194	2.44204e-06
Pacs1	1.13194e-10	-0.345463	0.455	0.704	2.50012e-06
Gm26917	1.1688e-10	-0.360437	0.849	0.907	2.58153e-06
Hs6st3	1.1798e-10	-0.577081	0.147	0.366	2.60583e-06
Cacnb4	1.18653e-10	0.405454	0.939	0.903	2.62068e-06
Lrriq1	1.1905e-10	-0.298787	0.067	0.269	2.62946e-06
Shroom3	1.25564e-10	0.363893	0.949	0.884	2.77333e-06
Phyh	1.37484e-10	0.403019	0.538	0.282	3.03661e-06
Spata6	1.41216e-10	-0.379789	0.429	0.657	3.11903e-06
Ptprs	1.45481e-10	-0.288752	0.096	0.31	3.21323e-06
Chil4	1.54061e-10	-0.295785	0	0.125	3.40275e-06
Gm10283	1.68768e-10	-0.374284	0.067	0.264	3.72758e-06
Spc25	1.73326e-10	-0.27362	0.099	0.315	3.82825e-06
Pcbp3	1.74257e-10	-0.548653	0.554	0.699	3.84881e-06
Txndc5	1.74327e-10	-0.259454	0.154	0.407	3.85036e-06
Gm32569	1.75716e-10	0.414668	0.631	0.38	3.88105e-06
Pds5b	1.8576e-10	-0.411309	0.532	0.708	4.10288e-06
Slc6a19	1.90369e-10	0.381125	0.381	0.13	4.20468e-06
Prkd1	1.9891e-10	-0.513095	0.577	0.801	4.39333e-06
Tbc1d4	1.99543e-10	-0.42751	0.452	0.667	4.40731e-06
Inpp5b	2.00079e-10	0.407994	0.59	0.361	4.41913e-06
Ptpdc1	2.00296e-10	0.329988	0.372	0.125	4.42394e-06
Rasal2	2.00504e-10	-0.380791	0.747	0.843	4.42852e-06
Mt2	2.07705e-10	-0.271014	0.029	0.194	4.58758e-06
Cyp4a14	2.12798e-10	-0.462757	0.144	0.389	4.70006e-06
Slc22a22	2.23709e-10	0.294758	0.343	0.102	4.94107e-06
Slc38a2	2.46588e-10	-0.338952	0.484	0.713	5.44638e-06
Hpgd	2.48411e-10	-0.289944	0.061	0.255	5.48666e-06
Gfra1	2.55803e-10	0.435176	0.356	0.12	5.64993e-06
Hao2	2.56063e-10	0.615386	0.728	0.565	5.65567e-06
Strbp	2.64092e-10	-0.28049	0.92	0.968	5.833e-06
Eci2	3.00286e-10	-0.436236	0.353	0.597	6.63242e-06
Cyr61	3.04116e-10	-0.298764	0.074	0.282	6.71702e-06
Pgpep1	3.06994e-10	0.347177	0.429	0.171	6.78058e-06
Nhs	3.29236e-10	0.434376	0.955	0.912	7.27184e-06
Tmbim6	3.30367e-10	0.351136	0.856	0.718	7.29681e-06
Chst11	3.35431e-10	0.413286	0.596	0.333	7.40866e-06
Csad	3.35825e-10	0.51518	0.647	0.454	7.41737e-06
Dao	3.404e-10	0.412918	0.75	0.602	7.51841e-06
Il1rap	3.43597e-10	-0.401327	0.186	0.421	7.58902e-06
Bckdha	3.51651e-10	0.320032	0.593	0.324	7.76692e-06
Aig1	4.07135e-10	-0.354996	0.724	0.866	8.9924e-06
Dpf3	4.11363e-10	-0.398825	0.439	0.657	9.08577e-06
Dcaf8	4.37856e-10	0.36227	0.814	0.671	9.67093e-06
Tmem181a	4.40041e-10	-0.358111	0.269	0.505	9.71918e-06
Xpo1	4.40084e-10	-0.378939	0.404	0.625	9.72014e-06
G6pc	4.51488e-10	0.564087	0.731	0.505	9.97202e-06
Spns2	4.53489e-10	-0.346779	0.128	0.347	1.00162e-05
Slc39a11	4.93307e-10	-0.338219	0.362	0.583	1.08957e-05
Heatr5a	5.37196e-10	-0.371126	0.298	0.551	1.18651e-05
St6galnac3	5.84949e-10	-0.511836	0.224	0.491	1.29198e-05
Tmem72	5.85746e-10	0.43798	0.821	0.611	1.29374e-05
Cdc14b	6.0089e-10	-0.366995	0.558	0.759	1.32718e-05
Smoc1	6.12483e-10	-0.263115	0.042	0.208	1.35279e-05
Cubn	6.16088e-10	0.468996	0.753	0.532	1.36075e-05
Cutal	6.7524e-10	0.302933	0.388	0.139	1.4914e-05
Fchsd2	6.89552e-10	-0.380087	0.651	0.801	1.52301e-05
Maml2	6.90371e-10	-0.348916	0.647	0.875	1.52482e-05
Mbnl2	7.51613e-10	-0.258981	0.92	0.972	1.66009e-05
Gm30097	7.74108e-10	0.339762	0.244	0.042	1.70977e-05
Asap1	7.76707e-10	-0.330683	0.827	0.907	1.71551e-05
Fech	7.81514e-10	0.30997	0.333	0.106	1.72613e-05
Atp8a1	8.17818e-10	-0.353807	0.34	0.593	1.80632e-05
Thrb	8.29825e-10	0.343935	0.942	0.87	1.83283e-05
Ly6e	8.42392e-10	-0.285717	0.189	0.444	1.86059e-05
Slc16a14	8.53768e-10	0.550129	0.465	0.227	1.88572e-05
Ctgf	8.70679e-10	-0.320916	0.045	0.213	1.92307e-05
Ccdc141	8.85993e-10	0.390273	0.913	0.782	1.95689e-05
Pign	1.01885e-09	-0.331947	0.571	0.731	2.25034e-05
Dlc1	1.0203e-09	-0.344887	0.253	0.537	2.25353e-05
Ak4	1.02755e-09	0.420897	0.455	0.218	2.26954e-05
Cpped1	1.04727e-09	0.341886	0.702	0.477	2.31311e-05
Arsb	1.05526e-09	0.434658	0.516	0.278	2.33076e-05
Homer3	1.10907e-09	-0.265117	0.08	0.282	2.44959e-05
Pzp	1.19744e-09	-0.265313	0.058	0.236	2.64478e-05
Casz1	1.23277e-09	-0.39782	0.452	0.69	2.72282e-05
Phip	1.27099e-09	-0.313459	0.744	0.875	2.80724e-05
Clcn3	1.33252e-09	0.351523	0.782	0.597	2.94313e-05
Plppr1	1.35125e-09	-0.337752	0.151	0.37	2.98452e-05
Tpk1	1.4168e-09	0.406451	0.779	0.69	3.12928e-05
Tcf4	1.42314e-09	-0.400733	0.811	0.935	3.14329e-05
Lamc1	1.56422e-09	-0.368686	0.41	0.648	3.4549e-05
Ccdc30	1.57626e-09	-0.362592	0.288	0.514	3.48149e-05
Slc35f1	1.61726e-09	-0.509279	0.276	0.5	3.57203e-05
Zwint	1.69614e-09	-0.350101	0.231	0.449	3.74626e-05
Fat1	1.69888e-09	-0.445582	0.298	0.509	3.75231e-05
Kng2	1.8113e-09	0.433313	0.917	0.787	4.00061e-05
Ablim1	1.82901e-09	0.283773	0.952	0.894	4.03973e-05
Agpat3	1.85281e-09	0.331527	0.734	0.556	4.09231e-05
Hoga1	1.86535e-09	0.38132	0.772	0.606	4.12e-05
Oxct1	1.87326e-09	0.296848	0.946	0.894	4.13747e-05
Ptprg	1.89848e-09	-0.480131	0.859	0.94	4.19316e-05
Ugt3a1	1.9418e-09	0.396343	0.436	0.204	4.28885e-05
Prim2	2.03258e-09	-0.329079	0.167	0.389	4.48936e-05
Lrrc8d	2.07075e-09	0.314087	0.907	0.838	4.57366e-05
Slc5a2	2.32213e-09	0.92193	0.458	0.259	5.1289e-05
Pard3b	2.41026e-09	-0.282213	0.901	0.963	5.32353e-05
Cdc42se2	2.45946e-09	-0.394959	0.279	0.491	5.43222e-05
Jpt1	2.46394e-09	-0.299113	0.077	0.259	5.44211e-05
Sirt3	2.69022e-09	0.361871	0.699	0.532	5.94188e-05
Xkr6	2.73143e-09	-0.453957	0.401	0.574	6.03292e-05
Dnase2a	2.78897e-09	-0.262879	0.083	0.269	6.16e-05
Pde4d	2.81312e-09	0.300342	0.997	0.995	6.21335e-05
9130011E15Rik	2.84926e-09	0.335948	0.747	0.519	6.29315e-05
Car12	2.86096e-09	0.496167	0.683	0.472	6.319e-05
Acnat1	2.9492e-09	0.473264	0.606	0.394	6.51391e-05
Cdk19	3.00372e-09	-0.382011	0.513	0.681	6.63432e-05
Vkorc1l1	3.16265e-09	-0.395027	0.413	0.606	6.98536e-05
Tra2a	3.26427e-09	-0.284227	0.779	0.889	7.2098e-05
1700025G04Rik	3.30821e-09	-0.349579	0.093	0.296	7.30684e-05
Syn3	3.33352e-09	0.414927	0.804	0.671	7.36275e-05
Nr3c2	3.35736e-09	-0.29066	0.824	0.921	7.41539e-05
Hsd3b2	3.8065e-09	0.320684	0.856	0.681	8.40741e-05
Dscaml1	4.12129e-09	-0.26805	0.016	0.148	9.1027e-05
Magi3	4.3563e-09	-0.314743	0.785	0.898	9.62176e-05
Cdh16	4.49089e-09	0.397617	0.756	0.602	9.91902e-05
Gm10804	4.67877e-09	0.333153	0.429	0.199	0.00010334
Nat8f1	5.46895e-09	0.381223	0.471	0.241	0.000120793
Ogdh	5.57238e-09	0.291015	0.843	0.769	0.000123077
Slc16a2	5.6515e-09	0.426633	0.737	0.583	0.000124825
Tulp4	6.04132e-09	-0.324702	0.606	0.745	0.000133435
Tinag	6.30733e-09	0.402799	0.814	0.718	0.00013931
Ivd	6.48788e-09	0.334927	0.631	0.394	0.000143298
Ptk7	6.51061e-09	-0.303022	0.147	0.352	0.0001438
Gsap	6.57713e-09	0.354962	0.288	0.088	0.000145269
Tnfrsf21	6.79076e-09	0.452637	0.747	0.62	0.000149988
Plcb4	7.0836e-09	-0.38121	0.353	0.588	0.000156455
Zbtb16	7.15157e-09	-0.341407	0.426	0.704	0.000157957
Acad10	7.21407e-09	0.369117	0.51	0.269	0.000159337
Sgk1	7.22821e-09	-0.372653	0.288	0.509	0.000159649
Ptk2	7.55925e-09	-0.322435	0.788	0.898	0.000166961
Hsp90b1	8.09212e-09	-0.342657	0.635	0.773	0.000178731
Dpyd	8.30529e-09	-0.334313	0.84	0.884	0.000183439
Nxpe3	8.63161e-09	-0.279452	0.122	0.315	0.000190646
Txnip	9.29719e-09	-0.476347	0.446	0.63	0.000205347
Maml3	9.35319e-09	-0.412977	0.561	0.759	0.000206584
Trpm3	9.43705e-09	-0.421278	0.356	0.569	0.000208436
Gk	9.7205e-09	0.384499	0.891	0.759	0.000214697
Nrg1	1.0433e-08	-0.417228	0.705	0.829	0.000230434
Me3	1.07703e-08	0.343734	0.936	0.833	0.000237883
Guca2b	1.0953e-08	0.261843	0.288	0.083	0.00024192
Mcph1	1.09695e-08	-0.352802	0.285	0.486	0.000242283
Kank2	1.13459e-08	-0.270113	0.125	0.329	0.000250597
Clpx	1.19651e-08	0.355852	0.731	0.579	0.000264273
Gm31718	1.21956e-08	0.370955	0.394	0.171	0.000269365
Nup93	1.22964e-08	-0.267614	0.125	0.324	0.000271591
Tmem27	1.23842e-08	0.400283	0.731	0.556	0.000273531
Arntl	1.26366e-08	0.343659	0.644	0.412	0.000279104
Pde11a	1.28108e-08	-0.26446	0.064	0.231	0.000282952
Rps6ka3	1.28722e-08	-0.376376	0.606	0.764	0.000284308
Tsc22d1	1.37953e-08	-0.312696	0.426	0.616	0.000304697
Slc47a1	1.38047e-08	0.353611	0.862	0.773	0.000304905
Lpl	1.39238e-08	0.431222	0.705	0.514	0.000307534
Inmt	1.40212e-08	0.270708	0.266	0.069	0.000309685
Tcn2	1.52732e-08	0.33209	0.772	0.625	0.00033734
Prom1	1.60478e-08	-0.293645	0.686	0.87	0.000354448
Rfx7	1.60899e-08	-0.314397	0.74	0.833	0.000355378
Gm26848	1.61144e-08	-0.36825	0.369	0.569	0.000355918
Ces1d	1.74652e-08	0.448627	0.372	0.157	0.000385755
Fam117a	1.79495e-08	-0.299471	0.157	0.352	0.000396451
Gucd1	1.86591e-08	0.330944	0.603	0.389	0.000412123
Srgap2	1.86657e-08	-0.293269	0.715	0.833	0.00041227
Osbpl6	1.95576e-08	0.290481	0.888	0.866	0.000431969
Sigirr	2.0191e-08	0.268385	0.33	0.111	0.000445959
Cyp2j5	2.13856e-08	0.359521	0.801	0.644	0.000472344
Adamts1	2.17704e-08	-0.365806	0.125	0.315	0.000480842
Pdlim5	2.20148e-08	-0.317357	0.564	0.718	0.000486241
Unc13b	2.30671e-08	-0.337041	0.218	0.431	0.000509484
Abcc5	2.32984e-08	-0.297581	0.51	0.694	0.000514591
Pik3c2g	2.44745e-08	0.507668	0.724	0.593	0.000540568
Mogat1	2.45029e-08	0.292346	0.247	0.065	0.000541196
Unc5c	2.46497e-08	-0.604439	0.538	0.676	0.000544438
Zfp697	2.49067e-08	0.344452	0.715	0.523	0.000550115
Lrch1	2.60367e-08	-0.387618	0.628	0.764	0.000575072
Tmed5	2.67089e-08	-0.296278	0.167	0.375	0.000589919
Luzp1	2.78248e-08	-0.34334	0.654	0.787	0.000614567
Pdgfd	2.83829e-08	-0.30883	0.817	0.898	0.000626892
Ybx2	2.86391e-08	-0.271588	0.192	0.407	0.000632551
Slc27a2	2.95651e-08	0.432141	0.837	0.745	0.000653004
Clec16a	3.03475e-08	-0.276454	0.609	0.736	0.000670285
Kcnc3	3.03554e-08	-0.351544	0.314	0.514	0.00067046
Tmem55a	3.25726e-08	-0.319316	0.481	0.653	0.000719431
Ppm1h	3.28625e-08	0.257717	0.946	0.944	0.000725835
Fut9	3.51302e-08	0.387524	0.913	0.801	0.00077592
Hipk2	3.52577e-08	-0.256375	0.853	0.949	0.000778736
Eml4	3.64767e-08	-0.349192	0.561	0.718	0.000805661
Ppp2r5c	3.69072e-08	-0.310528	0.571	0.727	0.00081517
Tgfbr1	3.82555e-08	-0.406315	0.439	0.62	0.000844949
Ezh2	4.28573e-08	-0.356183	0.228	0.426	0.000946589
Gprin3	4.33612e-08	-0.277829	0.08	0.25	0.000957718
Wwp2	4.33875e-08	0.342699	0.625	0.417	0.000958299
Ftx	4.35945e-08	0.369907	0.59	0.375	0.000962871
Thada	4.4236e-08	-0.272109	0.66	0.806	0.00097704
Slc16a7	4.78514e-08	0.330156	0.913	0.792	0.00105689
Dcbld1	4.80862e-08	-0.297128	0.596	0.745	0.00106208
Scarb1	4.86158e-08	-0.298622	0.128	0.324	0.00107378
Agxt2	4.92661e-08	0.344476	0.542	0.329	0.00108814
Slc17a1	5.17777e-08	0.389503	0.708	0.551	0.00114361
Aida	5.25293e-08	-0.282093	0.125	0.306	0.00116021
Inpp5d	5.34242e-08	-0.373374	0.093	0.273	0.00117998
Cyp2j11	5.50269e-08	0.475882	0.58	0.38	0.00121538
Sema6a	5.5075e-08	-0.366273	0.519	0.731	0.00121644
Dpysl3	5.75145e-08	-0.254268	0.077	0.241	0.00127032
Gm47889	5.77517e-08	0.349464	0.599	0.38	0.00127556
Tcf12	5.83408e-08	-0.268723	0.901	0.931	0.00128857
Abca4	5.85473e-08	0.339911	0.346	0.139	0.00129314
Tox	5.86276e-08	-0.364598	0.17	0.375	0.00129491
Nudcd1	5.87697e-08	-0.320269	0.135	0.319	0.00129805
Auts2	6.14262e-08	-0.385275	0.888	0.861	0.00135672
Acy3	6.19006e-08	0.414091	0.542	0.352	0.0013672
Defb1	6.4305e-08	0.384749	0.462	0.236	0.00142031
Nr1h4	6.72042e-08	-0.535435	0.766	0.81	0.00148434
Slc6a18	6.95064e-08	0.514968	0.58	0.375	0.00153519
Snx24	7.42788e-08	0.27889	0.766	0.597	0.0016406
Rock2	7.82137e-08	-0.322768	0.67	0.778	0.00172751
BC034090	8.50733e-08	0.300304	0.647	0.435	0.00187901
Ptbp3	8.93105e-08	-0.315859	0.49	0.662	0.0019726
Lrrc31	9.09596e-08	0.639411	0.612	0.444	0.00200902
Umod	9.17925e-08	0.396511	0.981	0.981	0.00202742
Casc4	9.48677e-08	-0.324106	0.321	0.519	0.00209534
Cspp1	9.50285e-08	-0.283356	0.817	0.87	0.00209889
Hnf1aos1	9.70966e-08	0.341268	0.821	0.699	0.00214457
Iah1	9.74677e-08	0.320137	0.529	0.306	0.00215277
Ctnnal1	9.81827e-08	-0.332617	0.282	0.472	0.00216856
Arid5b	9.8867e-08	-0.340289	0.862	0.884	0.00218368
Nlk	1.01116e-07	-0.268417	0.753	0.861	0.00223335
Cmah	1.08742e-07	0.443227	0.554	0.356	0.00240178
Clmn	1.14048e-07	0.29721	0.837	0.759	0.00251898
Ankrd11	1.15073e-07	-0.286084	0.788	0.898	0.00254161
Pdk2	1.17971e-07	0.299948	0.529	0.319	0.00260562
Dip2b	1.18322e-07	-0.284675	0.603	0.792	0.00261337
Foxp4	1.20709e-07	-0.311238	0.247	0.454	0.0026661
Cdyl	1.24548e-07	-0.311323	0.247	0.458	0.0027509
Grb10	1.29704e-07	-0.344312	0.375	0.565	0.00286477
Tmem106a	1.33322e-07	0.334234	0.407	0.199	0.00294468
Hsd17b12	1.3456e-07	-0.323706	0.362	0.565	0.00297203
Dcdc2a	1.37071e-07	-0.368669	0.215	0.417	0.00302749
Dglucy	1.40941e-07	0.376563	0.571	0.375	0.00311296
Arhgap32	1.43825e-07	0.324906	0.779	0.667	0.00317667
Spindoc	1.44806e-07	-0.328983	0.26	0.454	0.00319833
Npas2	1.52383e-07	0.367652	0.542	0.343	0.00336569
Dhrs3	1.53082e-07	0.352545	0.593	0.37	0.00338112
Zmynd8	1.53478e-07	0.315562	0.833	0.713	0.00338987
Kifc2	1.53672e-07	-0.270291	0.112	0.282	0.00339416
Plscr4	1.56902e-07	0.323619	0.487	0.273	0.0034655
Iqgap2	1.65087e-07	-0.384497	0.397	0.574	0.00364627
Gipc2	1.77625e-07	0.329164	0.657	0.5	0.00392321
Osbpl8	1.79344e-07	0.463344	0.894	0.833	0.00396118
Inpp5a	1.89081e-07	-0.315285	0.362	0.565	0.00417624
Snta1	1.89388e-07	0.288651	0.571	0.356	0.00418301
Plpp1	1.96681e-07	-0.578962	0.26	0.477	0.0043441
Snx5	1.97556e-07	-0.318723	0.272	0.472	0.00436341
Slc16a4	1.99008e-07	0.286204	0.308	0.125	0.00439548
Sesn3	2.03439e-07	-0.308848	0.269	0.472	0.00449335
Cyp2j13	2.07145e-07	-0.410663	0.385	0.62	0.0045752
Atad2	2.13063e-07	-0.255734	0.054	0.199	0.00470592
Btbd11	2.141e-07	-0.372477	0.176	0.352	0.00472882
Mpped2	2.15133e-07	-0.380919	0.333	0.56	0.00475165
Ostf1	2.17907e-07	-0.303604	0.385	0.583	0.00481292
Mllt3	2.20415e-07	-0.276908	0.606	0.778	0.0048683
Palm	2.20461e-07	0.304982	0.471	0.264	0.00486932
Gm15318	2.20528e-07	0.330292	0.388	0.19	0.00487079
Pdxk	2.21751e-07	-0.251732	0.16	0.352	0.00489781
Sec14l1	2.24543e-07	-0.46066	0.285	0.505	0.00495949
Dhrs4	2.27426e-07	0.300928	0.497	0.296	0.00502316
Kansl1l	2.31566e-07	0.251449	0.913	0.861	0.00511461
Flvcr2	2.37651e-07	-0.267781	0.372	0.588	0.00524899
Rsrp1	2.391e-07	0.298701	0.897	0.815	0.005281
Pde10a	2.40634e-07	-0.537407	0.135	0.31	0.00531488
Pdzk1	2.45327e-07	0.298184	0.804	0.662	0.00541855
Myo9a	2.45875e-07	-0.27161	0.849	0.884	0.00543065
Papss2	2.68147e-07	0.47886	0.606	0.444	0.00592256
Me1	2.8411e-07	-0.310107	0.519	0.681	0.00627513
Unc13c	3.1317e-07	0.494192	0.503	0.31	0.00691698
Slc23a2	3.13995e-07	-0.27296	0.285	0.486	0.00693521
Arhgap12	3.14495e-07	-0.290513	0.587	0.731	0.00694625
Clint1	3.18249e-07	0.308004	0.766	0.62	0.00702916
Rngtt	3.21986e-07	-0.310959	0.51	0.634	0.00711171
Cntnap5a	3.22445e-07	0.412153	0.192	0.042	0.00712184
Wdr78	3.24055e-07	-0.28008	0.218	0.403	0.0071574
Dock4	3.25843e-07	-0.322806	0.747	0.852	0.00719689
5730522E02Rik	3.43352e-07	0.366282	0.333	0.134	0.00758361
Bbs9	3.53019e-07	-0.323358	0.561	0.708	0.00779712
Acot7	3.57922e-07	-0.298171	0.115	0.287	0.00790542
Slc25a12	3.57998e-07	0.276132	0.801	0.657	0.00790711
Srcin1	3.59325e-07	0.318383	0.516	0.333	0.00793641
Spata5	3.61594e-07	-0.303099	0.452	0.634	0.00798652
Tbc1d32	3.63839e-07	0.250695	0.522	0.282	0.00803612
Arhgap10	3.6824e-07	0.304585	0.846	0.782	0.00813333
Mgmt	3.71116e-07	-0.368482	0.199	0.384	0.00819684
Npnt	3.81656e-07	-0.390764	0.574	0.685	0.00842964
Arglu1	3.94983e-07	-0.268141	0.571	0.704	0.00872399
Raph1	3.98429e-07	-0.323918	0.407	0.597	0.0088001
Camta1	3.99464e-07	-0.289393	0.529	0.681	0.00882296
Hsph1	3.99902e-07	-0.250697	0.285	0.505	0.00883262
Fgd4	4.0124e-07	0.289253	0.824	0.718	0.00886218
Mark2	4.04689e-07	0.291032	0.817	0.685	0.00893837
Ttc28	4.09462e-07	-0.335327	0.42	0.616	0.00904378
Immp2l	4.11157e-07	-0.321042	0.804	0.87	0.00908123
Nfkbiz	4.22319e-07	-0.441069	0.298	0.477	0.00932775
Plxna4	4.22573e-07	-0.275784	0.154	0.347	0.00933338
Ssh2	4.38202e-07	-0.280501	0.872	0.921	0.00967857
Stat5b	4.64663e-07	0.31621	0.728	0.593	0.010263
Adra1a	4.71716e-07	0.492186	0.474	0.278	0.0104188
Clk1	4.86465e-07	0.277622	0.792	0.602	0.0107446
Spink1	4.95676e-07	-0.30147	0.606	0.722	0.010948
Slc18a1	4.96025e-07	0.494289	0.587	0.426	0.0109557
Glt1d1	4.9774e-07	0.344106	0.33	0.139	0.0109936
Igfbp7	5.06203e-07	0.289423	0.946	0.912	0.0111805
Polr3e	5.17619e-07	0.39458	0.612	0.463	0.0114326
Ildr2	5.25894e-07	0.264998	0.417	0.213	0.0116154
Slc11a2	5.26368e-07	0.295353	0.442	0.25	0.0116259
Yaf2	5.27278e-07	-0.280465	0.295	0.481	0.011646
Rhoq	5.41552e-07	-0.320741	0.321	0.519	0.0119613
Fam117b	5.7616e-07	-0.314011	0.506	0.708	0.0127256
Zdhhc20	5.8165e-07	-0.29385	0.455	0.625	0.0128469
Frmd4b	5.96553e-07	0.331946	0.888	0.824	0.0131761
Gstcd	6.01561e-07	-0.256766	0.167	0.343	0.0132867
Hectd4	6.04846e-07	-0.313389	0.538	0.713	0.0133592
Arhgap44	6.06503e-07	-0.282982	0.179	0.356	0.0133958
Gnas	6.10949e-07	-0.254506	0.635	0.81	0.013494
Arhgap26	6.32952e-07	-0.58014	0.872	0.954	0.01398
AC162302.1	6.35931e-07	0.274349	0.468	0.245	0.0140458
Sntb2	6.75898e-07	-0.326277	0.564	0.736	0.0149286
Mpc2	6.82151e-07	0.305175	0.676	0.491	0.0150667
Nrp2	7.12026e-07	-0.46103	0.119	0.296	0.0157265
Mef2c	7.15666e-07	-0.327254	0.163	0.356	0.0158069
Cbs	7.35581e-07	0.295723	0.282	0.106	0.0162468
Bik	7.41786e-07	0.269876	0.333	0.144	0.0163838
Epha7	7.77692e-07	-0.280214	0.08	0.231	0.0171769
Ccdc88c	7.93569e-07	-0.309977	0.224	0.407	0.0175276
Tmem51	7.9989e-07	0.31183	0.51	0.301	0.0176672
H2afz	8.14688e-07	-0.28779	0.147	0.31	0.017994
Gm16685	8.25086e-07	-0.319973	0.644	0.769	0.0182237
Pcdh7	8.29853e-07	-0.50948	0.362	0.542	0.018329
Thra	8.31472e-07	0.250167	0.446	0.231	0.0183647
Fer	8.31662e-07	-0.330027	0.365	0.551	0.0183689
Ppm1l	8.84861e-07	-0.289461	0.49	0.657	0.0195439
Adgrv1	8.88244e-07	-0.258806	0.071	0.213	0.0196187
Gpx1	8.93504e-07	0.325579	0.446	0.245	0.0197348
Prkcd	8.97579e-07	-0.270707	0.42	0.616	0.0198248
Ivns1abp	9.02132e-07	-0.27001	0.779	0.88	0.0199254
Glis1	9.13463e-07	0.348307	0.728	0.583	0.0201757
Ctsh	9.16187e-07	0.286872	0.381	0.194	0.0202358
Mlxip	9.70664e-07	-0.302342	0.375	0.556	0.021439
Trim24	9.82168e-07	-0.257016	0.558	0.694	0.0216931
Gna12	1.02608e-06	0.294174	0.548	0.347	0.022663
Atp6v0a4	1.08101e-06	0.277338	0.92	0.843	0.0238762
Tpd52l1	1.11961e-06	-0.259881	0.157	0.338	0.0247289
Ezh1	1.12248e-06	0.284557	0.567	0.361	0.0247922
Eif4g3	1.13227e-06	0.315477	0.888	0.824	0.0250084
Ptprd	1.15941e-06	0.27421	0.99	0.977	0.0256079
Chdh	1.18465e-06	0.287531	0.519	0.329	0.0261653
Dapk1	1.24235e-06	0.327303	0.936	0.889	0.0274399
Adgrg3	1.29097e-06	-0.293304	0.122	0.287	0.0285136
Tcf20	1.3018e-06	-0.2891	0.705	0.815	0.0287528
Atxn7	1.33048e-06	0.264901	0.776	0.667	0.0293864
Rrbp1	1.4321e-06	-0.330213	0.587	0.699	0.0316307
Mical3	1.4472e-06	-0.300302	0.66	0.745	0.0319644
Notch3	1.46915e-06	-0.264541	0.099	0.25	0.0324492
Cacna1d	1.49744e-06	-0.310203	0.49	0.667	0.0330739
Fbxl7	1.53696e-06	-0.489587	0.519	0.685	0.0339468
Gpd2	1.56272e-06	-0.310693	0.471	0.644	0.0345158
Ednrb	1.62681e-06	-0.469333	0.09	0.236	0.0359314
Pccb	1.64455e-06	0.265658	0.353	0.176	0.0363232
Neu1	1.69443e-06	0.294554	0.58	0.38	0.0374249
Macrod1	1.72066e-06	0.251006	0.811	0.676	0.0380042
Ccdc191	1.73083e-06	0.265756	0.647	0.458	0.0382289
Ccdc162	1.74636e-06	0.294944	0.321	0.139	0.0385718
Rsu1	1.77395e-06	-0.278709	0.417	0.602	0.0391811
Efnb2	1.77536e-06	-0.251363	0.08	0.231	0.0392123
Stx12	1.78702e-06	-0.266396	0.272	0.458	0.0394699
Rapgef4	1.79976e-06	-0.494372	0.205	0.394	0.0397513
Sorl1	1.86662e-06	0.371524	0.76	0.63	0.0412281
Itsn1	1.90305e-06	-0.291015	0.337	0.532	0.0420328
Rreb1	1.9088e-06	0.318743	0.811	0.699	0.0421596
Adgrl2	1.93316e-06	-0.36665	0.667	0.769	0.0426978
Ybx1	1.95149e-06	-0.287852	0.465	0.63	0.0431025
Pacrg	1.96728e-06	-0.342753	0.394	0.569	0.0434513
Asb13	1.99075e-06	0.276026	0.455	0.259	0.0439698
Sorcs1	2.03487e-06	-0.525056	0.067	0.199	0.0449442
Rnf144a	2.05376e-06	-0.256906	0.109	0.273	0.0453614
Lrp6	2.0749e-06	0.282251	0.814	0.722	0.0458282
Ube2e2	2.08067e-06	-0.265583	0.766	0.856	0.0459557
Kifc3	2.08102e-06	0.28975	0.785	0.676	0.0459634
Gm16124	2.15871e-06	0.276288	0.33	0.157	0.0476794
Xylb	2.23054e-06	0.301931	0.663	0.528	0.049266
Jam3	2.23715e-06	-0.364324	0.349	0.514	0.0494119

## Sheet: ALOH
	p_val	avg_logFC	pct.1	pct.2	p_val_adj
Kcnip4	2.89525e-163	-1.46915	0.029	0.456	6.39473e-159
Rora	5.9277e-92	-0.669975	0.606	0.86	1.30925e-87
Pde1a	1.6985e-87	0.662946	0.903	0.759	3.75147e-83
Eda	3.07959e-87	-0.859254	0.067	0.365	6.80189e-83
Dst	7.89911e-85	0.487936	0.955	0.851	1.74468e-80
Gpx3	2.41602e-84	0.758237	0.675	0.346	5.33627e-80
Acsm2	7.70856e-84	0.864954	0.316	0.042	1.70259e-79
P3h2	1.69706e-80	0.519385	0.959	0.883	3.74829e-76
Pde4c	7.04187e-79	0.628173	0.794	0.546	1.55534e-74
Large1	4.57289e-73	-0.708483	0.299	0.606	1.01001e-68
Cabcoco1	1.16203e-72	0.760107	0.568	0.25	2.56657e-68
Pcsk6	8.52818e-64	0.805702	0.518	0.236	1.88362e-59
Me3	1.50465e-62	0.452508	0.931	0.823	3.32332e-58
Gm3336	7.18567e-61	0.709231	0.321	0.081	1.5871e-56
Cox6b2	6.92608e-60	-0.519635	0.011	0.189	1.52976e-55
Gpc5	2.00247e-59	-0.9579	0.453	0.679	4.42286e-55
Immp2l	2.34719e-56	-0.630585	0.435	0.691	5.18423e-52
Col4a3	6.7116e-55	0.464475	0.882	0.743	1.48239e-50
Lpl	1.23429e-53	0.65717	0.616	0.367	2.72618e-49
Kng2	1.34542e-53	0.442737	0.898	0.78	2.97162e-49
Lrrc31	8.8683e-51	0.789513	0.58	0.372	1.95874e-46
Cdkl1	1.01096e-50	0.432189	0.89	0.76	2.23292e-46
AC117197.3	2.79382e-48	-0.599287	0.003	0.138	6.17072e-44
Cacnb4	3.58498e-48	0.433184	0.924	0.874	7.91814e-44
Slc34a1	1.12859e-46	0.559556	0.54	0.29	2.49272e-42
Atg10	1.18262e-46	0.613473	0.363	0.136	2.61205e-42
Mad1l1	1.54497e-45	-0.562785	0.203	0.438	3.41238e-41
Umod	2.35649e-44	0.376596	0.978	0.978	5.20479e-40
Zbtb7c	7.99326e-44	-0.581005	0.195	0.426	1.76547e-39
Cdh16	2.21554e-43	0.496619	0.606	0.379	4.89346e-39
Cyp24a1	4.45866e-43	-0.502655	0.011	0.144	9.84785e-39
Apoe	4.82002e-43	-0.536572	0.094	0.292	1.0646e-38
Naaladl2	7.91445e-42	-0.608311	0.289	0.514	1.74807e-37
Kap	5.52856e-41	0.451505	0.868	0.806	1.22109e-36
Tns1	5.59904e-41	0.310835	0.954	0.907	1.23666e-36
D630024D03Rik	1.26093e-40	0.597881	0.299	0.104	2.78502e-36
Plekha7	6.92876e-40	0.376951	0.889	0.817	1.53035e-35
Elovl6	2.23109e-39	-0.488992	0.153	0.365	4.92782e-35
Alcam	5.00165e-39	-0.536539	0.056	0.219	1.10472e-34
Slc16a7	5.30288e-39	0.35171	0.929	0.839	1.17125e-34
Pak6	1.06746e-37	0.553963	0.413	0.208	2.3577e-33
Col4a4	4.02139e-37	0.384752	0.861	0.767	8.88205e-33
Itgb6	4.33126e-37	0.498855	0.704	0.536	9.56645e-33
Spag5	8.38543e-37	-0.504886	0.276	0.482	1.85209e-32
Spink1	1.92214e-36	-0.468318	0.152	0.355	4.24544e-32
Defb1	2.28926e-36	0.508396	0.4	0.193	5.05629e-32
Shmt1	3.06937e-36	0.466862	0.568	0.36	6.77933e-32
Aldh1a1	3.62611e-36	-0.377241	0.005	0.111	8.009e-32
Dach1	9.8491e-36	-0.361835	0.777	0.881	2.17537e-31
Cep112	1.20468e-35	-0.492756	0.071	0.235	2.66077e-31
Pdk4	1.83061e-35	-0.51193	0.114	0.297	4.04326e-31
Tmem116	6.5204e-35	0.386335	0.761	0.612	1.44016e-30
Auts2	7.84915e-35	-0.657791	0.167	0.358	1.73364e-30
Smyd3	1.74239e-34	-0.415531	0.395	0.608	3.84842e-30
Peg3	6.85672e-34	-0.352499	0.012	0.123	1.51444e-29
Garnl3	7.10823e-34	-0.365515	0.01	0.118	1.56999e-29
Shank1	2.99843e-33	-0.365638	0.02	0.137	6.62264e-29
Gm13832	3.18751e-33	0.504195	0.271	0.1	7.04025e-29
Nrg1	1.00753e-32	-0.437025	0.276	0.487	2.22533e-28
Filip1l	1.59214e-32	0.683474	0.344	0.167	3.51657e-28
Ppp1r1a	3.4792e-32	0.400729	0.712	0.542	7.6845e-28
Catspere2	4.2336e-32	-0.482533	0.141	0.323	9.35076e-28
Nr6a1	4.91709e-32	-0.397765	0.427	0.625	1.08604e-27
Map4	5.13531e-32	-0.456181	0.25	0.452	1.13424e-27
Tln2	5.65094e-32	0.339487	0.83	0.707	1.24812e-27
Hif3a	9.81676e-32	-0.332798	0.009	0.109	2.16823e-27
Cadm1	3.50488e-31	-0.432493	0.148	0.333	7.74122e-27
Ncam1	5.46967e-31	-0.424629	0.022	0.135	1.20809e-26
Cfap77	8.72095e-31	-0.315277	0.01	0.109	1.9262e-26
Etl4	1.18855e-30	-0.432251	0.409	0.595	2.62514e-26
Mast2	6.33483e-30	-0.425956	0.117	0.284	1.39917e-25
Gm42397	7.51509e-30	0.450322	0.2	0.06	1.65986e-25
Hmgcs2	8.04706e-30	-0.313904	0.011	0.109	1.77735e-25
Brwd1	8.47564e-30	-0.408598	0.397	0.582	1.87202e-25
Myo3b	1.09745e-29	0.448354	0.538	0.347	2.42393e-25
Dpyd	1.62484e-29	-0.482662	0.297	0.477	3.58878e-25
Npnt	2.11859e-29	-0.441557	0.2	0.384	4.67932e-25
Mpp7	5.01367e-29	-0.421735	0.394	0.574	1.10737e-24
Unc5c	5.98194e-29	-0.582888	0.077	0.221	1.32123e-24
Rims2	7.85554e-29	-0.437363	0.063	0.2	1.73505e-24
Sorl1	1.64366e-28	0.380133	0.688	0.524	3.63035e-24
Egf	3.2652e-28	0.268784	0.981	0.951	7.21184e-24
0610005C13Rik	3.66083e-28	0.480636	0.227	0.084	8.08567e-24
Mt1	6.1806e-28	-0.453507	0.124	0.284	1.36511e-23
Prkca	6.76899e-28	-0.438868	0.179	0.354	1.49507e-23
Igfbp7	1.35221e-27	0.387182	0.785	0.661	2.98663e-23
Sgcz	1.46331e-27	0.790991	0.692	0.573	3.23202e-23
Ass1	1.77077e-27	0.455681	0.26	0.108	3.9111e-23
Atp2b1	4.64152e-27	-0.390223	0.325	0.502	1.02517e-22
Plau	8.06723e-27	0.44126	0.481	0.306	1.78181e-22
Slc1a3	8.45731e-27	-0.411535	0.043	0.161	1.86797e-22
Cpq	9.8005e-27	0.490397	0.466	0.298	2.16464e-22
Plch1	1.76256e-26	-0.436577	0.134	0.292	3.89297e-22
Nxn	1.76571e-26	-0.420985	0.069	0.203	3.89993e-22
Tmem72	2.51298e-26	0.338497	0.754	0.619	5.55042e-22
Eci2	3.46102e-26	-0.384092	0.107	0.257	7.64435e-22
Slc9a3	3.6404e-26	0.42539	0.624	0.462	8.04054e-22
Atxn1	4.01035e-26	-0.344948	0.616	0.757	8.85765e-22
Ccser1	4.10658e-26	-0.333967	0.587	0.744	9.0702e-22
Gpr137c	5.59433e-26	-0.396508	0.056	0.181	1.23562e-21
Grip1	5.63689e-26	-0.477677	0.043	0.159	1.24502e-21
Dmtn	1.23328e-25	0.415597	0.544	0.39	2.72394e-21
Cyfip2	1.757e-25	0.301635	0.834	0.743	3.8807e-21
Pck1	3.33961e-25	0.447214	0.254	0.109	7.3762e-21
Macf1	3.84246e-25	-0.273906	0.802	0.877	8.48683e-21
Ttc3	4.26662e-25	-0.379086	0.354	0.534	9.42369e-21
Cyp2j13	1.48015e-24	-0.350505	0.032	0.135	3.26921e-20
Myof	1.65508e-24	-0.393516	0.175	0.337	3.65557e-20
Gm29266	1.8059e-24	0.503268	0.209	0.078	3.9887e-20
Prkd1	1.84256e-24	-0.455091	0.502	0.656	4.06966e-20
Miox	1.9711e-24	0.419532	0.398	0.231	4.35357e-20
Baiap2l2	2.0425e-24	0.385037	0.477	0.302	4.51127e-20
Srgap1	2.09804e-24	-0.505398	0.044	0.155	4.63394e-20
Napsa	2.29901e-24	0.43562	0.313	0.158	5.07783e-20
Tbxas1	4.47981e-24	0.400748	0.396	0.227	9.89456e-20
Lpgat1	5.06503e-24	-0.381163	0.332	0.506	1.11871e-19
Nr1h4	6.08348e-24	-0.382703	0.308	0.485	1.34366e-19
Maml3	6.25079e-24	-0.377544	0.341	0.52	1.38061e-19
Tmem207	8.6837e-24	0.729453	0.33	0.189	1.91797e-19
Acadsb	9.66088e-24	0.381303	0.529	0.37	2.1338e-19
Dock1	1.69722e-23	0.29193	0.886	0.832	3.74865e-19
Ralgapa2	1.85112e-23	-0.379441	0.356	0.526	4.08856e-19
Tgfbr1	3.00232e-23	-0.378906	0.194	0.351	6.63123e-19
Chd9	3.60443e-23	-0.351193	0.5	0.647	7.96111e-19
Gm26542	3.91558e-23	-0.387542	0.115	0.255	8.64834e-19
Arhgap24	4.16275e-23	0.364023	0.695	0.568	9.19426e-19
Cdc14a	1.17158e-22	-0.370466	0.092	0.223	2.58767e-18
Ephb2	1.21681e-22	0.388523	0.692	0.569	2.68757e-18
Ano6	2.18436e-22	0.281221	0.805	0.702	4.8246e-18
Slc4a4	2.90672e-22	-0.430854	0.337	0.501	6.42006e-18
Plekha6	3.13751e-22	0.30544	0.819	0.703	6.92981e-18
Agrn	3.44528e-22	-0.359092	0.09	0.217	7.6096e-18
Bckdhb	3.86664e-22	0.31838	0.887	0.839	8.54026e-18
Tox	4.18603e-22	-0.418083	0.09	0.217	9.24569e-18
Casc4	4.46219e-22	-0.274295	0.033	0.131	9.85563e-18
H2afz	4.61494e-22	-0.314985	0.062	0.177	1.0193e-17
Spp1	4.69755e-22	-0.504398	0.558	0.691	1.03755e-17
Pde10a	5.12484e-22	-0.751821	0.052	0.158	1.13192e-17
Zmynd8	5.3367e-22	0.380538	0.64	0.523	1.17872e-17
9530026P05Rik	7.4697e-22	-0.375571	0.202	0.361	1.64983e-17
Arhgap26	8.74355e-22	-0.379179	0.443	0.588	1.93119e-17
Dock4	1.04106e-21	-0.422454	0.182	0.328	2.2994e-17
Fer	1.4274e-21	-0.369316	0.172	0.321	3.1527e-17
Nipsnap2	1.4597e-21	0.373412	0.44	0.278	3.22405e-17
Alg13	1.96927e-21	-0.31968	0.06	0.17	4.34952e-17
Gm26917	2.29063e-21	-0.354926	0.39	0.55	5.05931e-17
Rasal2	2.82201e-21	-0.350637	0.263	0.428	6.23297e-17
Srpk2	4.56585e-21	-0.343009	0.455	0.603	1.00846e-16
Abca4	5.03352e-21	0.41649	0.346	0.2	1.11175e-16
Gm4593	5.18109e-21	0.398717	0.136	0.038	1.14435e-16
Fam184a	5.18642e-21	-0.336043	0.098	0.226	1.14553e-16
Jpt1	5.69644e-21	-0.255868	0.022	0.105	1.25817e-16
Veph1	6.81791e-21	-0.326706	0.405	0.573	1.50587e-16
Dapk1	8.69441e-21	0.343706	0.837	0.777	1.92033e-16
Bbx	9.55057e-21	-0.332345	0.362	0.521	2.10943e-16
Ralyl	1.21008e-20	0.443512	0.297	0.159	2.67271e-16
Acaa2	1.38331e-20	-0.352909	0.152	0.294	3.05531e-16
Mapk4	1.78056e-20	-0.397095	0.04	0.135	3.93273e-16
Ivns1abp	2.5612e-20	-0.314492	0.462	0.609	5.65692e-16
Dhrs3	2.83378e-20	0.353115	0.269	0.134	6.25896e-16
Tsc22d1	4.02326e-20	-0.36562	0.184	0.328	8.88617e-16
Sdc4	4.58656e-20	0.372891	0.447	0.301	1.01303e-15
Dpf3	5.42734e-20	-0.332178	0.087	0.207	1.19874e-15
Atrnl1	6.11342e-20	-0.29976	0.498	0.634	1.35027e-15
Aldh1l1	9.74799e-20	0.339433	0.316	0.176	2.15304e-15
Slc22a30	1.35915e-19	-0.355523	0.1	0.217	3.00196e-15
Stim1	1.51033e-19	-0.301823	0.039	0.131	3.33587e-15
Cdh3	2.16979e-19	-0.359739	0.084	0.198	4.79242e-15
Fbxl7	2.60581e-19	-0.372978	0.407	0.569	5.75544e-15
Usp28	2.81053e-19	-0.260086	0.046	0.142	6.20762e-15
S100g	2.86242e-19	0.374634	0.202	0.088	6.32223e-15
Zbtb46	2.89455e-19	-0.275907	0.051	0.151	6.3932e-15
Carmil1	3.23281e-19	-0.322054	0.451	0.598	7.14031e-15
Sdk1	3.23674e-19	-0.396757	0.091	0.208	7.14899e-15
Sec14l1	3.65884e-19	-0.516117	0.177	0.31	8.08129e-15
Txnip	5.00983e-19	-0.356291	0.345	0.49	1.10652e-14
Zwint	6.43491e-19	-0.307899	0.077	0.187	1.42128e-14
Vmp1	6.89522e-19	-0.351506	0.318	0.458	1.52295e-14
Ccdc30	7.67175e-19	-0.324203	0.087	0.201	1.69446e-14
Fgf1	1.00145e-18	0.316097	0.713	0.598	2.2119e-14
Dab1	1.00155e-18	-0.27303	0.031	0.116	2.21213e-14
Heatr5a	1.01895e-18	-0.319529	0.119	0.246	2.25056e-14
R3hdm2	1.28186e-18	0.334154	0.467	0.321	2.83124e-14
AC162302.1	1.37364e-18	0.338734	0.217	0.1	3.03396e-14
Rpsa	1.5807e-18	-0.324018	0.094	0.209	3.49129e-14
Hoxb3os	1.64888e-18	0.318362	0.16	0.06	3.64189e-14
Ptprg	2.18019e-18	-0.324253	0.481	0.622	4.81539e-14
Unc13b	2.79526e-18	-0.314023	0.136	0.266	6.17389e-14
Odf2	3.04914e-18	-0.320983	0.226	0.369	6.73463e-14
4732465J04Rik	3.05965e-18	0.371709	0.36	0.224	6.75786e-14
Fam107a	3.92667e-18	0.345389	0.196	0.087	8.67283e-14
Tsc22d2	4.35965e-18	-0.324406	0.225	0.367	9.62917e-14
Dgkh	7.42681e-18	-0.315121	0.064	0.163	1.64036e-13
Whrn	8.17905e-18	-0.302749	0.083	0.19	1.80651e-13
Slc22a4	1.02226e-17	0.401744	0.312	0.185	2.25786e-13
Col4a6	1.22663e-17	-0.309886	0.055	0.151	2.70927e-13
Snx24	1.23311e-17	0.333224	0.546	0.41	2.72358e-13
Cdc14b	1.2361e-17	-0.320312	0.312	0.457	2.73016e-13
Sema3c	1.24855e-17	-0.335185	0.208	0.344	2.75768e-13
Adgrv1	1.3741e-17	-0.281202	0.031	0.111	3.03498e-13
Itm2b	1.39384e-17	0.300021	0.62	0.496	3.07858e-13
Rtn4	1.50011e-17	-0.359377	0.302	0.45	3.3133e-13
Tnfaip2	1.82329e-17	0.328135	0.204	0.092	4.02711e-13
Slc15a2	2.85821e-17	0.346196	0.558	0.433	6.31293e-13
Arhgap29	3.19727e-17	0.359149	0.56	0.434	7.06181e-13
Gm44386	3.4346e-17	0.348175	0.181	0.078	7.586e-13
Pbld1	3.49841e-17	0.299385	0.137	0.047	7.72694e-13
Ttc36	4.39341e-17	0.296694	0.159	0.061	9.70373e-13
Cep128	5.3025e-17	-0.315395	0.084	0.189	1.17116e-12
Slc25a12	5.31205e-17	0.284081	0.637	0.508	1.17327e-12
Ppm1l	5.87812e-17	-0.327314	0.29	0.435	1.2983e-12
Ftl1	6.38478e-17	-0.329228	0.371	0.518	1.41021e-12
Cdc42se2	8.48853e-17	-0.323181	0.103	0.215	1.87486e-12
Pcyt2	9.28468e-17	0.336897	0.515	0.382	2.05071e-12
Nol4l	9.60291e-17	-0.306878	0.073	0.173	2.12099e-12
AC149090.1	1.15376e-16	0.333771	0.565	0.448	2.54832e-12
Ppil6	1.33108e-16	-0.306338	0.137	0.256	2.93996e-12
Apbb2	1.48892e-16	0.312914	0.799	0.738	3.28858e-12
Gm26848	1.55786e-16	-0.325866	0.161	0.285	3.44084e-12
Gatsl2	1.6443e-16	-0.306842	0.128	0.246	3.63176e-12
Stat3	1.80104e-16	-0.349018	0.312	0.447	3.97796e-12
Tpt1	2.02058e-16	-0.300846	0.181	0.309	4.46286e-12
Pcsk7	2.30582e-16	0.333568	0.384	0.254	5.09286e-12
Id2	2.9863e-16	-0.33061	0.169	0.294	6.59584e-12
Airn	3.19484e-16	-0.346014	0.143	0.262	7.05644e-12
Wwc1	3.56412e-16	0.260776	0.8	0.741	7.87208e-12
Sntb2	3.80301e-16	-0.296115	0.193	0.325	8.39972e-12
Rplp1	4.21289e-16	-0.296557	0.109	0.222	9.30501e-12
Nasp	4.74988e-16	-0.283717	0.07	0.166	1.04911e-11
Mertk	5.2201e-16	-0.280294	0.081	0.183	1.15296e-11
Shroom3	5.81054e-16	0.259951	0.902	0.864	1.28337e-11
Maml2	6.10647e-16	-0.271139	0.485	0.631	1.34874e-11
Ift122	6.14221e-16	0.364326	0.294	0.175	1.35663e-11
Xpo1	7.6558e-16	-0.271052	0.178	0.307	1.69094e-11
Ldlrad4	8.72182e-16	0.300269	0.644	0.525	1.92639e-11
Gal3st1	8.91854e-16	0.334318	0.447	0.312	1.96984e-11
Lekr1	1.127e-15	0.334538	0.195	0.093	2.4892e-11
Gclc	1.16842e-15	-0.377777	0.246	0.378	2.58068e-11
Erc1	1.26922e-15	-0.276173	0.276	0.414	2.80333e-11
Numb	1.36288e-15	-0.276093	0.416	0.551	3.0102e-11
Map2k6	1.51783e-15	-0.282845	0.16	0.285	3.35243e-11
Man2a1	1.55712e-15	-0.27842	0.332	0.473	3.4392e-11
Nfkbiz	1.73814e-15	-0.298781	0.088	0.189	3.83902e-11
Mark2	1.94681e-15	0.307067	0.597	0.482	4.29992e-11
Socs5	2.47894e-15	0.337964	0.43	0.306	5.47523e-11
Hao2	2.49144e-15	0.357746	0.311	0.196	5.50284e-11
Prickle1	2.51291e-15	-0.321766	0.266	0.4	5.55027e-11
Samd4	2.53277e-15	-0.302145	0.122	0.234	5.59413e-11
Evl	2.57257e-15	-0.271614	0.065	0.156	5.68204e-11
Prdx5	3.13981e-15	0.361739	0.323	0.206	6.93491e-11
Nudt4	3.3049e-15	0.261401	0.735	0.647	7.29952e-11
Pcdh7	3.44332e-15	-0.255922	0.048	0.131	7.60527e-11
Gm3448	3.62651e-15	0.361506	0.514	0.416	8.00988e-11
Dock10	3.72367e-15	-0.281265	0.043	0.121	8.22448e-11
Gm17276	4.49308e-15	0.390748	0.576	0.473	9.92387e-11
Ndufs3	5.55464e-15	0.321574	0.297	0.182	1.22685e-10
Fkbp5	6.35192e-15	-0.295228	0.42	0.553	1.40295e-10
Tcf7l2	6.65658e-15	0.317774	0.724	0.634	1.47024e-10
Dtnb	7.98664e-15	-0.266937	0.48	0.612	1.76401e-10
Casp7	7.99319e-15	0.324753	0.341	0.222	1.76546e-10
Gabpb2	8.03906e-15	0.328915	0.312	0.193	1.77559e-10
Akt3	1.12089e-14	-0.293276	0.122	0.231	2.47572e-10
Dlc1	1.17761e-14	-0.264724	0.062	0.149	2.60099e-10
Mcf2l	1.25514e-14	0.317908	0.284	0.169	2.77222e-10
Pcgf5	1.42717e-14	-0.316052	0.173	0.291	3.1522e-10
Foxp4	1.51051e-14	-0.258606	0.099	0.201	3.33627e-10
BC034090	1.56173e-14	0.32498	0.411	0.29	3.44939e-10
9130011E15Rik	1.5699e-14	0.283671	0.445	0.312	3.46743e-10
Rap1gap	1.57818e-14	0.289349	0.483	0.351	3.48573e-10
Kif21a	1.58022e-14	-0.259421	0.262	0.394	3.49022e-10
Osbpl6	1.64602e-14	-0.309304	0.425	0.553	3.63557e-10
Mboat2	2.46864e-14	-0.29343	0.37	0.506	5.45249e-10
Plcg1	2.70122e-14	-0.275307	0.21	0.335	5.96619e-10
Pdzrn4	2.77548e-14	0.317129	0.358	0.235	6.13019e-10
Glis2	3.03741e-14	0.322163	0.372	0.255	6.70872e-10
Xkr6	4.41555e-14	-0.265394	0.126	0.234	9.75263e-10
Rap1gds1	4.43312e-14	-0.29726	0.222	0.343	9.79144e-10
Gab2	4.47997e-14	-0.321784	0.272	0.397	9.89492e-10
Bach2	6.42396e-14	-0.307356	0.114	0.214	1.41886e-09
Gm10073	6.45261e-14	-0.272356	0.069	0.156	1.42519e-09
Top3b	7.91059e-14	0.314475	0.403	0.29	1.74721e-09
Zbtb16	1.01579e-13	-0.270166	0.242	0.365	2.24357e-09
Flnb	1.3271e-13	-0.264445	0.312	0.445	2.93117e-09
Eml6	1.5461e-13	0.32512	0.491	0.384	3.41487e-09
Tmem86a	1.68872e-13	0.302166	0.142	0.06	3.72987e-09
Cmip	1.71235e-13	0.278679	0.728	0.655	3.78206e-09
Cradd	2.32189e-13	0.314583	0.372	0.26	5.12835e-09
Kcnj15	2.34332e-13	0.299123	0.135	0.057	5.1757e-09
Plppr1	2.41087e-13	-0.270151	0.083	0.173	5.32489e-09
Rab3ip	2.71314e-13	-0.253673	0.574	0.668	5.9925e-09
Cdk6	2.71882e-13	-0.294016	0.126	0.227	6.00506e-09
Tspan9	2.8143e-13	0.302021	0.544	0.438	6.21595e-09
Enox1	3.19559e-13	-0.547216	0.251	0.364	7.05809e-09
Acss3	3.27018e-13	-0.294445	0.201	0.317	7.22284e-09
Fam69a	3.65931e-13	-0.287849	0.157	0.266	8.08232e-09
Phyh	4.43747e-13	0.299943	0.275	0.169	9.80105e-09
Dnah11	4.97791e-13	0.250269	0.107	0.038	1.09947e-08
Pah	5.25708e-13	0.297355	0.291	0.184	1.16113e-08
Ints6	7.17866e-13	-0.273278	0.219	0.332	1.58555e-08
Lmbr1	7.43628e-13	-0.257207	0.213	0.332	1.64245e-08
Mpc2	8.46579e-13	0.2752	0.401	0.286	1.86984e-08
Arhgap10	9.00529e-13	-0.292407	0.112	0.206	1.989e-08
Gm15860	9.87664e-13	0.263451	0.132	0.055	2.18145e-08
Celsr2	1.00756e-12	0.296969	0.244	0.145	2.22539e-08
Rps19	1.02864e-12	-0.261551	0.12	0.218	2.27195e-08
N4bp2l1	1.07682e-12	-0.257263	0.079	0.165	2.37838e-08
Hnf1aos1	1.1266e-12	0.345155	0.402	0.299	2.48833e-08
Nsd2	1.13947e-12	-0.254253	0.16	0.266	2.51674e-08
Adhfe1	1.15824e-12	0.284498	0.332	0.223	2.5582e-08
Ppp2r2b	1.17036e-12	0.346263	0.564	0.464	2.58498e-08
Peak1	1.20024e-12	-0.252146	0.421	0.536	2.65096e-08
Svil	1.27024e-12	-0.252039	0.111	0.206	2.80557e-08
Ppp2r5a	1.52427e-12	0.275592	0.491	0.381	3.36665e-08
Epcam	1.55802e-12	0.309819	0.373	0.262	3.44119e-08
Tmsb4x	1.82325e-12	-0.257988	0.134	0.234	4.02701e-08
Bsnd	2.08519e-12	0.25849	0.139	0.062	4.60556e-08
Rai14	2.20652e-12	-0.283316	0.141	0.241	4.87355e-08
AC144408.3	2.2095e-12	-0.322503	0.105	0.194	4.88013e-08
Cltc	2.21698e-12	-0.275329	0.217	0.332	4.89664e-08
Sh3d19	2.82529e-12	-0.284233	0.205	0.313	6.24023e-08
Frmd4a	2.82611e-12	0.314005	0.491	0.39	6.24203e-08
Mal	3.18435e-12	0.293989	0.411	0.306	7.03327e-08
Ttll10	3.29129e-12	0.28706	0.341	0.231	7.26948e-08
Fis1	3.46157e-12	0.263869	0.175	0.09	7.64557e-08
Usp54	3.55734e-12	0.285965	0.266	0.163	7.85709e-08
4930452B06Rik	3.82081e-12	-0.253154	0.105	0.195	8.43902e-08
Pcsk5	4.26192e-12	-0.271774	0.067	0.144	9.4133e-08
Slc39a11	4.53185e-12	-0.253792	0.102	0.191	1.00095e-07
Mylk	4.58615e-12	0.346743	0.299	0.196	1.01294e-07
Vkorc1l1	4.6263e-12	-0.256285	0.143	0.243	1.02181e-07
Ppargc1b	4.77207e-12	0.298809	0.504	0.404	1.05401e-07
Rnf38	4.88092e-12	-0.250455	0.28	0.403	1.07805e-07
Cenpc1	5.09998e-12	-0.256598	0.137	0.236	1.12643e-07
Acadl	5.97877e-12	-0.26303	0.227	0.339	1.32053e-07
Chd7	6.94465e-12	-0.269317	0.217	0.326	1.53387e-07
Itga1	8.26719e-12	-0.26192	0.31	0.421	1.82597e-07
Zc3h6	9.06409e-12	0.310276	0.248	0.154	2.00199e-07
Flvcr1	1.03516e-11	-0.339537	0.176	0.274	2.28635e-07
Gm28153	1.03669e-11	-0.272545	0.093	0.177	2.28974e-07
Mapk15	1.12585e-11	0.320621	0.256	0.161	2.48666e-07
Pacrg	1.18834e-11	-0.259231	0.138	0.238	2.62468e-07
Scin	1.20245e-11	0.373813	0.439	0.346	2.65586e-07
1700030F04Rik	1.36785e-11	0.270812	0.196	0.109	3.02116e-07
Ano4	1.38398e-11	0.333675	0.366	0.263	3.0568e-07
Pqlc1	1.45955e-11	0.283706	0.181	0.097	3.22372e-07
Rngtt	1.55137e-11	-0.256293	0.212	0.322	3.42652e-07
Adgrg3	1.59177e-11	-0.260369	0.096	0.181	3.51573e-07
Bend7	1.80804e-11	-0.26454	0.117	0.208	3.99343e-07
Alms1	1.84002e-11	-0.252461	0.104	0.191	4.06406e-07
Phtf2	2.05597e-11	-0.28022	0.154	0.25	4.54102e-07
G6pc	2.35206e-11	0.289252	0.205	0.118	5.195e-07
Pgap1	3.50877e-11	-0.268281	0.272	0.381	7.74982e-07
Ttc7	3.94318e-11	0.29623	0.399	0.294	8.70929e-07
Ipcef1	4.78712e-11	0.283537	0.533	0.453	1.05733e-06
Dcdc2a	5.99642e-11	-0.334263	0.1	0.181	1.32443e-06
Gcgr	7.23654e-11	0.284105	0.322	0.222	1.59833e-06
Sirt5	8.0796e-11	0.257769	0.171	0.091	1.78454e-06
4930556J24Rik	9.09417e-11	0.301575	0.293	0.198	2.00863e-06
Galnt7	9.15595e-11	-0.250401	0.148	0.242	2.02227e-06
Gstt2	9.37603e-11	0.266058	0.225	0.138	2.07088e-06
Rarb	1.04918e-10	0.299194	0.278	0.183	2.31732e-06
Acss1	1.06936e-10	-0.255737	0.423	0.539	2.3619e-06
Sgk2	1.07204e-10	0.27921	0.333	0.237	2.36782e-06
Pex5l	1.13197e-10	0.315247	0.189	0.107	2.50019e-06
Gm13075	1.19328e-10	0.316565	0.282	0.189	2.63559e-06
Sptan1	1.39898e-10	0.25543	0.542	0.453	3.08993e-06
Hip1r	1.47375e-10	-0.260282	0.136	0.222	3.25506e-06
Cyb5a	1.63823e-10	0.25367	0.307	0.21	3.61836e-06
Srr	1.89203e-10	0.266444	0.274	0.18	4.17893e-06
Zfp521	2.79986e-10	-0.268125	0.224	0.326	6.18405e-06
Exoc6	3.01929e-10	0.261501	0.365	0.264	6.6687e-06
Mipol1	3.95726e-10	0.257135	0.257	0.165	8.7404e-06
Pdk2	4.27779e-10	0.258718	0.249	0.161	9.44836e-06
Spaca6	4.83625e-10	0.289827	0.301	0.215	1.06818e-05
Apela	7.15278e-10	0.254397	0.132	0.065	1.57983e-05
Cadps2	7.25991e-10	-0.3253	0.237	0.335	1.6035e-05
Samd9l	8.24902e-10	0.270022	0.271	0.182	1.82196e-05
Stat5b	9.00448e-10	0.281795	0.378	0.284	1.98882e-05
Aktip	9.83756e-10	0.270115	0.373	0.281	2.17282e-05
St3gal6	1.05657e-09	0.254784	0.53	0.441	2.33365e-05
Nuak2	1.37343e-09	0.316527	0.242	0.158	3.03349e-05
Stxbp4	1.41448e-09	0.263122	0.57	0.481	3.12417e-05
Hs3st3a1	1.93745e-09	0.314665	0.149	0.08	4.27924e-05
Bpnt1	2.16959e-09	0.261725	0.202	0.123	4.79198e-05
Wnk1	2.34307e-09	-0.326555	0.545	0.639	5.17514e-05
Stk24	3.22605e-09	0.277182	0.362	0.271	7.12537e-05
Ngef	3.28835e-09	0.278324	0.349	0.259	7.26297e-05
Msra	6.68898e-09	0.26956	0.283	0.199	0.000147739
Kcnn2	2.68853e-08	0.251753	0.335	0.248	0.000593815
Mgat4a	5.59439e-08	0.26274	0.246	0.169	0.00123563
Fa2h	1.02534e-07	0.269067	0.391	0.312	0.00226468
Egfl6	1.76218e-07	0.258631	0.511	0.439	0.00389213
2310040G07Rik	1.9964e-07	0.272831	0.24	0.171	0.00440944
Gpm6b	2.68234e-07	-0.25472	0.166	0.243	0.00592448
Rgs7	3.92945e-07	0.416167	0.132	0.079	0.00867898
Pmepa1	4.46937e-07	0.279121	0.269	0.199	0.00987151

[truncated: 10 more sheets: JGA, DCT1, DCT2, CDPC, CDICa, CDICb, mesenchymal, Macrophage, other leukocytes, Novel]
